# Supplementary material for: QTL Mapping of Adult Plant Resistance to Stripe Rust in a Doubled Haploid Wheat Population
Source: Front Genet. 2022 May 11;13:900558. doi: 10.3389/fgene.2022.900558 (PMC9131033; doi:10.3389/fgene.2022.900558)
Supplement: Supplementary file 1 [file DataSheet1.CSV]

rs#	alleles	AlleleSequence	chrom	pos	DHPAR1	DH 85	DH 93	DH 101	DH 8	DH 16	DH 25	DH 33	DH 41	DH 51	DH 66	DH 76	DHPAR2	DH 86	DH 94	DH 102	DH 9	DH 18	DH 26	DH 34	DH 42	DH 52	DH 77	DH 1	DH 87	DH 95	DH 103	DH 10	DH 19	DH 27	DH 35	DH 43	DH 53	DH 68	DH 78	DH 2	DH 88	DH 96	DH 104	DH 11	DH 20	DH 28	DH 36	DH 44	DH 55
13120382|F|0-17:T>G-17:T>G	T/G	TGCAGGATTTCTTTGACTGGAAGAAGCTCTGCAAGAAAATCAATCCGAGATCGGAAGAGCGGTTCAGCA	NA	NA	GG	TT	GG	TT	TT	TT	TT	TT	GG	TT	GG	TT	TT	GG	TG	TT	TT	TT	GG	GG	GG	TT	GG	TT	GG	TT	TT	TT	GG	TT	TT	TT	GG	GG	GG	TT	TT	GG	GG	TT	TT	TT	TT	GG	TT
3025362|F|0-14:C>G-14:C>G	C/G	TGCAGGGTGCAGGGCTGACCTCCTCGAGTTTCTCTGCCTTCCGAGATCGGAAGAGCGGTTCAGCAGGAA	chr6A	427774070	CC	GG	CC	GG	GG	GG	GG	GG	CC	GG	CC	GG	GG	CC	CC	GG	GG	GG	CC	CC	CC	GG	CC	GG	CC	GG	GG	GG	CC	GG	GG	GG	CC	CC	CC	GG	GG	CC	CC	GG	GG	GG	GG	CC	GG
1021045|F|0-28:T>C-28:T>C	T/C	TGCAGGGGGCGGGCCGCCGCATTGCCCGTACCCATGCCCAGTCGCTGCCTAGAACAAACACACGGTTCC	chr5A	514260436	TT	TT	CC	CC	TT	CC	CC	CC	TT	CC	CC	CC	TT	TT	TT	CC	CC	TT	CC	TT	CC	CC	CC	CC	CC	CC	CC	CC	TT	TT	CC	TT	TT	CC	CC	CC	TT	TT	TT	CC	TT	TT	CC	CC	TT
985416|F|0-19:C>T-19:C>T	C/T	TGCAGTGGATCATGGCGAACTTGGTGAAGCATCTGGACGTGCAGGAGGCCGTCCGAGATCGGAAGAGCG	chr7D	104211314	TT	CC	TT	CT	TT	CC	TT	TT	TT	TT	CC	TT	CC	CC	CC	CC	CC	TT	TT	CC	TT	CC	TT	CC	CC	CC	CC	CC	TT	CC	TT	TT	CC	TT	CT	CC	CC	CC	TT	TT	TT	TT	TT	CC	CC
3959976|F|0-10:T>C-10:T>C	T/C	TGCAGCTGAATGCTGAAAGCTCGGTGGCATCGGCCGAGATCGGAAGAGCGGTTCAGCAGGAATGCCGAG	NA	NA	TT	CC	CC	CC	TT	TT	CC	CC	CC	TT	CC	CC	CC	TT	TC	CC	CC	TT	TT	CC	CC	CC	CC	CC	CC	CC	CC	TT	CC	CC	TT	CC	TT	TT	CC	TT	TT	TT	TT	TT	CC	CC	TT	TT	TT
3021302|F|0-17:T>C-17:T>C	T/C	TGCAGAAACCTGCAAAGTAAGCAGGAAAAATGTGTCACCGAGATCGGAAGAGCGGTTCAGCAGGAATGC	NA	NA	TT	CC	TT	TT	CC	TT	TT	TT	CC	TT	TT	TT	CC	CC	CC	TT	TT	CC	TT	CC	TT	TT	CC	TT	TT	TT	TT	TT	CC	TT	TT	CC	CC	TT	TT	TT	TT	TT	CC	TT	CC	CC	TT	TT	CC
2257480|F|0-67:T>C-67:T>C	T/C	TGCAGAAAAGGATGCCGTCCCACACGTCGATGAACGCCATGGCGCCGCCACCGCCAACCACGATCGCTT	chr4A	538895420	CC	CC	TT	CC	TT	TT	TT	CC	TC	TT	TT	TT	TT	CC	TC	CC	CC	TT	CC	CC	TT	TT	CC	TT	CC	CC	CC	TT	CC	TT	CC	CC	TT	CC	CC	CC	TT	TT	CC	TT	TT	CC	CC	TT	TT
3953498|F|0-5:T>C-5:T>C	T/C	TGCAGTAGCCCAGCGGATTTTGTCCGAGATCGGAAGAGCGGTTCAGCAGGAATGCCGAGACCGATCTCG	NA	NA	CC	TT	TT	TT	CC	CC	TT	TT	TT	CC	TT	TT	TT	CC	TC	TT	TT	CC	CC	TT	TT	TT	TT	TT	TT	TT	TT	CC	TT	TT	CC	TT	CC	CC	TT	CC	CC	CC	TT	CC	TT	TT	CC	CC	TT
1667050|F|0-32:C>T-32:C>T	C/T	TGCAGCCAGGCCGCGCTCGGCGTCGACGAGGACGAAGGCGGTTCCTCCATCAAGAACCGAGATCGGAAG	chrUn	326043338	TT	CC	CC	CC	TT	TT	CC	CC	CC	TT	CC	CC	CC	TT	CT	CC	CC	TT	TT	CC	CC	CC	CC	CC	CC	CC	CC	TT	CC	CC	TT	CC	TT	TT	CC	TT	TT	TT	CC	TT	CC	CC	TT	TT	CC
3938492|F|0-18:C>G-18:C>G	C/G	TGCAGTTGGCTCGACGTTCAAGGACCGAGATCGGAAGAGCGGTTCAGCAGGAATGCCGAGACCGATCTC	NA	NA	GG	GG	CC	GG	CC	CC	CC	GG	CC	GG	CC	GG	CC	GG	GG	GG	GG	CC	GG	CC	CC	GG	GG	GG	CC	GG	GG	GG	CC	CC	CC	GG	CC	CC	CG	CC	GG	GG	GG	CC	GG	GG	CC	CC	CC
3532952|F|0-38:G>A-38:G>A	G/A	TGCAGAAAATGTTATTATCGACAACAACGGCAAAAATCGTTCATGCATGTGTGAGAAATTATGAATCAG	chr7A	690860873	AA	GG	GG	AA	GG	GG	GG	AA	GG	AA	GG	GG	GG	AA	AA	AA	AA	GG	AA	GG	GG	AA	AA	AA	GG	AA	AA	GG	AA	GG	AA	AA	AA	AA	GA	GG	AA	AA	AA	GG	GG	AA	AA	GG	GG
1025418|F|0-5:T>C-5:T>C	T/C	TGCAGTGGACACGCCGACATGACACCACGACGGTTAATCTGACAGTAATACCCGAGATCGGAAGAGCGG	chr3B	674665653	CC	TT	TT	CC	TT	CC	TT	TT	CC	TT	TT	CC	TT	TT	TC	CC	TT	CC	TT	CC	TT	CC	CC	TT	CC	CC	CC	TT	CC	TT	CC	TT	TT	TT	CC	TT	CC	CC	TT	TT	CC	TT	CC	TT	TT
1018914|F|0-31:T>C-31:T>C	T/C	TGCAGTGGATCATGGCCAACTTGGTGAAGCGTCCTGACATACAGGAGGCCGTCCGAGATCGGAAGAGCG	chr2B	7067606	CC	CC	CC	CC	CC	TT	CC	TT	TT	CC	TT	TT	TT	CC	TT	CC	CC	CC	TT	TT	CC	CC	CC	TT	CC	CC	CC	TT	TT	CC	CC	CC	CC	CC	TC	CC	TT	CC	CC	TT	TT	CC	CC	TT	TT
3945418|F|0-18:C>T-18:C>T	C/T	TGCAGCGACACAGATTAGCGATTTGACCGAGATCGGAAGAGCGGTTCAGCAGGAATGCCGAGACCGATC	NA	NA	CC	TT	CC	CC	TT	CC	TT	TT	CC	TT	TT	CC	TT	TT	CC	CC	TT	CC	TT	CC	TT	CC	CC	TT	CC	CC	CC	TT	CC	TT	CC	TT	TT	TT	CT	TT	CC	CC	TT	TT	CC	TT	CC	TT	TT
1059628|F|0-16:G>A-16:G>A	G/A	TGCAGTTCAAAAACGAGCACTATAAAGAACTGACCTGAGAACCAGCGGTGGGTGGAGAAAGAGCTCTGT	chr5B	360428929	GG	AA	GG	GG	AA	GG	AA	GG	AA	GG	GG	GG	AA	GG	GA	GG	AA	GG	GG	GG	GG	GG	AA	AA	GG	GG	GG	GG	AA	GG	GG	AA	GG	AA	AA	AA	AA	GG	AA	GG	AA	GG	GG	AA	AA
3956246|F|0-31:C>G-31:C>G	C/G	TGCAGGATGGGCATCAGCACAGCACATGCTTCGAGTGGAAGGCCGAGATCGGAAGAGCGGTTCAGCAGG	chr3B	60856730	GG	CC	GG	GG	CC	GG	CC	CC	GG	CC	CC	GG	CC	CC	CG	GG	CC	GG	CC	GG	CC	GG	GG	CC	GG	GG	GG	CC	GG	CC	GG	CC	CC	CC	CG	CC	GG	CC	CC	CC	GG	CC	GG	CC	CC
3937634|F|0-9:A>G-9:A>G	A/G	TGCAGGCACATAACTTGGTTCCGTCAAGACGAGCTAGCTGATTCCGCCGAGATCGGAAGAGCGGTTCAG	chr7B	333414790	GG	AA	GG	GG	AA	GG	AA	GG	AA	GG	GG	GG	AG	GG	AA	GG	AA	GG	GG	GG	GG	GG	AA	AA	GG	GG	GG	GG	AA	GG	GG	AG	GG	AA	AA	AA	AA	GG	AA	GG	AG	AG	GG	AA	AA
4439513|F|0-18:T>A-18:T>A	T/A	TGCAGATAGCCCAAAGAATTCAATGAACCGAGATCGGAAGAGCGGTTCAGCAGGAATGCCGAGACCGAT	NA	NA	AA	TT	TT	TT	TT	TT	TT	TT	TT	TT	AA	TT	TT	AA	TA	TT	TT	AA	TT	AA	TT	TT	AA	TT	TT	AA	TT	AA	TT	AA	TT	AA	AA	TT	TT	AA	TT	AA	TT	TT	AA	TT	TT	TT	TT
1115117|F|0-21:T>C-21:T>C	T/C	TGCAGCACCCGTCAACGGAAGTAGTCGTCGCCCTCAACCATGGTGGCCTAGAATGTCCGAGATCGGAAG	chr2B	743311212	TT	CC	CC	CC	CC	CC	CC	CC	CC	CC	TT	CC	TC	TT	TT	CC	CC	TT	TT	TT	CC	CC	TC	CC	CC	CC	CC	TT	CC	TT	CC	TT	TT	CC	CC	TT	CC	TT	CC	CC	TT	CC	CC	CC	CC
3064423|F|0-21:A>G-21:A>G	A/G	TGCAGCCTGCCGCAATGCACGAGGGTTCTTTCCTGGCCACGCCATTCCGAGATCGGAAGAGCGGTTCAG	chr6B	675246263	AA	AA	GG	GG	GG	GG	AA	GG	AA	AA	AA	GG	GG	GG	GG	GG	AA	GG	GG	AA	GG	GG	GG	GG	GG	GG	GG	AA	GG	AA	GG	GG	GG	AA	AA	GG	AA	GG	GG	GG	AA	AA	GG	GG	AA
1695804|F|0-52:G>A-52:G>A	G/A	TGCAGTTCGATACCCCCTGCGTGCAGCTCGGGCGCGAGCATGATGTGGTTCGGTGCAGTCCATTTGGTC	chr4A	739705373	GG	GG	GG	AA	GG	AA	GA	GG	GA	GG	GG	GG	GA	AA	GA	AA	GG	AA	AA	GG	GG	GG	AA	GA	GG	AA	AA	AA	GA	GG	GG	GG	AA	GG	GA	GG	AA	AA	AA	AA	AA	GA	GG	AA	GA
1278118|F|0-5:C>A-5:C>A	C/A	TGCAGCAGCACGACCTCCTGGTGCTCCGCCTCCAGGTCAGGATGCAGCTTGAGCAGCTCCGAGATCGGA	chr5B	519661386	CC	AA	CC	CC	AA	CC	AA	CC	AA	CC	CC	AA	AA	CC	CA	CC	AA	CC	CC	CC	CC	CC	AA	AA	CC	CC	CC	AA	AA	CC	CC	AA	CC	AA	AA	AA	AA	CC	AA	CC	AA	CC	CC	AA	AA
1237725|F|0-19:C>G-19:C>G	C/G	TGCAGCAGCACAACCTCCTCGTGCTCCCCCTCCAGGTCGGGGTGCAGCTTGAGAAGCTCCGAGATCGGA	NA	NA	GG	CC	GG	GG	CC	GG	CC	GG	CC	GG	GG	CC	CC	GG	CG	GG	CC	GG	GG	GG	GG	GG	CC	CC	GG	GG	GG	CC	CC	GG	GG	CC	GG	CC	CC	CC	CC	GG	CC	GG	CC	GG	GG	CC	CC
1026485|F|0-55:T>C-55:T>C	T/C	TGCAGTGAGCGTCGGGCCAGGGAACTGGCGGCTAGTCGCATCGCCTGGAGGACACTGTTCCGAGATCGG	chr4A	608599570	CC	TC	CC	TC	CC	TT	TT	TT	TT	CC	CC	TT	TT	CC	CC	TC	CC	TT	TC	CC	CC	CC	TC	CC	CC	TC	TT	TT	CC	TC	CC	TC	CC	CC	CC	CC	CC	TT	CC	TT	CC	TC	CC	TT	CC
4009878|F|0-7:C>T-7:C>T	C/T	TGCAGTGCATGCATGCGGACACCGAGATCGGAAGAGCGGTTCAGCAGGAATGCCGAGACCGATCTCGTA	NA	NA	CC	CC	TT	CT	CC	CC	CT	CC	CT	CC	CC	CC	CT	CT	CC	CT	CT	CT	CC	CC	TT	CC	CC	CC	CC	CT	CT	CC	CC	CT	CC	CC	CC	CT	CT	CC	CT	CC	CC	CC	CC	CT	CC	CC	CT
2299073|F|0-6:G>C-6:G>C	G/C	TGCAGCGGCGGCAGCGTCGAGACCACTCACGACCACAAGCTTTCCCACTCCGACTCCTTCTGGACGCCG	chr1D	141899927	GC	GG	GG	GG	GC	GC	GG	GG	GG	GC	GG	GG	GG	GC	GC	GG	GG	GG	GC	GG	GG	GG	GG	GG	GG	GG	GG	GC	GG	GG	GC	GG	GC	GC	GG	GC	GC	GC	GG	GC	GG	GG	GC	CC	GG
3956790|F|0-10:G>A-10:G>A	G/A	TGCAGCGCGTGCCCACACGGGCCTTGAGGTCGGCGACGAACTCGTCCGAGATCGGAAGAGCGGTTCAGC	chr1B	119249008	GA	GG	GG	GG	GA	GA	GG	GG	GG	GA	GG	GG	GG	GA	GA	GG	GG	AA	GA	GG	GG	GG	GG	GG	GG	GG	GG	GA	GG	GG	GA	GG	GA	GA	GG	GA	GA	GA	GG	AA	GG	GG	GA	GA	GG
993803|F|0-41:T>C-41:T>C	T/C	TGCAGATGAGCACCACCAGGAAGAACTTGGAGCGGGACATCTGCTTTGAGCCCCCGAGATCGGAAGAGC	chrUn	84016905	TC	CC	TT	TC	TT	TT	TT	TC	CC	TC	TT	TC	TT	TC	TC	TC	TC	TC	TC	TT	CC	CC	TC	TC	TT	TC	TC	TC	TT	TT	TC	TC	TT	TT	TC	TT	TC	TC	TC	TT	TC	TC	TC	TT	TT
978113|F|0-49:T>G-49:T>G	T/G	TGCAGCCTCAGACGAGTAGACGCACACCGACGTGGTAAACGGGTCGTCGTCAGCGTCTTTGTCATAGAT	chr7D	636778459	TG	TG	TT	TG	TT	TT	TT	TG	TG	TG	TT	TT	TT	TT	TT	TG	TG	TG	TT	TG	TT	TG	TG	TG	GG	TG	TG	TG	TT	TT	TG	TG	TT	TT	TT	TT	TT	TG	TT	TT	TG	TT	TT	TT	TG
5323624|F|0-17:T>C-17:T>C	T/C	TGCAGGAGCGGCTGGCTTCCATACCGAGATCGGAAGAGCGGTTCAGCAGGAATGCCGAGACCGATCTCG	NA	NA	TC	TC	TT	TC	TT	TC	TT	CC	TC	TT	TT	CC	TT	TT	TT	TC	TT	TT	TT	TT	TT	TC	TT	TT	TC	TT	TC	TC	TT	TT	TC	CC	TC	TT	TC	TT	TC	TC	TT	TC	TT	TT	TC	TC	TC
1117517|F|0-8:G>C-8:G>C	G/C	TGCAGCGCGAACTCCAGGAATGAGATGGAGATGCAGCAGATGTTGATGGCCATGCCGCCACCGCCGAGA	chr6B	643132103	GC	GG	GC	GG	GG	GG	GG	GG	GC	GG	GC	GG	GG	CC	GC	GG	GG	GG	GC	GC	GC	GG	GC	GG	GC	GG	GG	GG	GC	GG	GG	GG	GC	GC	GC	GG	GG	GC	GC	GG	GG	GG	GG	GC	GG
3936151|F|0-34:C>T-34:C>T	C/T	TGCAGGTAACCCAATCCCCTCTACTACGTCGTTTCGACCGAGATCGGAAGAGCGGTTCAGCAGGAATGC	chr6D	249954414	CT	CC	CT	CC	CC	CC	CC	CC	CT	CC	CT	CC	CC	CT	CT	CC	CC	CC	CT	CT	CT	CC	CT	CC	CT	CC	CC	CC	CT	CC	CC	CC	CT	TT	CT	CC	CC	CT	CT	CC	CC	CC	CC	CT	CC
1091536|F|0-37:G>A-37:G>A	G/A	TGCAGTTGCCGAGGTACAGGGACTGGAAGTTGGCCTGGCTCTTCTGGATGACGACACGTACGCTGAGGT	chr2A	21005732	GG	GA	GA	GG	GA	GG	GA	GA	GA	GA	GA	GA	GA	GG	GG	GG	GA	GG	GA	GA	GA	GG	GA	GG	GA	GA	GG	GG	GG	GA	GG	GG	GG	GA	GA	GG	GG	GG	GG	GA	GA	GG	GA	GA	GG
5338382|F|0-11:A>G-11:A>G	A/G	TGCAGTTCTACACTGGAAAGGCATCCTCCGAGATCGGAAGAGCGGTTCAGCAGGAATGCCGAGACCGAT	NA	NA	AG	GG	AG	AG	AG	GG	AG	GG	GG	AG	GG	GG	GG	AG	GG	AG	AG	AA	GG	AG	GG	GG	AG	GG	GG	AG	AA	GG	GG	AG	AG	AG	AA	AG	GG	AG	GG	AG	AG	GG	GG	AG	AG	GG	GG
1093099|F|0-64:T>C-64:T>C	T/C	TGCAGCAGCCGCCTCCTGGACCGAACCCCCACTGCCGCGTACCAATGGTTGGAGCAGCACGTCGTGGAC	chr6B	657198298	TC	TT	CC	TC	TT	CC	TT	CC	TT	TC	TC	TC	TT	TT	TT	TC	TT	TC	TC	TC	TC	TC	TT	TT	TT	TC	TC	TC	TT	TC	TC	TT	TC	TT	TT	TT	TT	TT	TT	TC	CC	TT	TC	TT	TT
4397381|F|0-9:A>C-9:A>C	A/C	TGCAGCCACAGGAGGTCCTTCTCGGGCATCATCCGAGATCGGAAGAGCGGTTCAGCAGGAATGCCGAGA	NA	NA	AC	CC	CC	CC	AC	AC	CC	CC	CC	AC	CC	CC	CC	AC	AC	CC	CC	AC	AC	CC	CC	CC	CC	CC	CC	CC	CC	AC	CC	CC	AC	CC	AC	AC	CC	AC	AC	AC	CC	AC	CC	CC	AC	AC	CC
3953435|F|0-22:T>C-22:T>C	T/C	TGCAGGAAGGCGTTCCCCTCGGTGCTCTGCCTCGGCGGTTCGGCCGAGATCGGAAGAGCGGTTCAGCAG	NA	NA	TC	TC	CC	CC	CC	CC	TC	CC	TC	TC	TC	CC	CC	CC	CC	CC	TC	CC	CC	TC	CC	CC	TC	CC	CC	CC	CC	TC	CC	TT	CC	CC	CC	TC	TC	CC	TC	CC	CC	CC	TC	TC	CC	CC	TC
3943092|F|0-7:G>A-7:G>A	G/A	TGCAGGCGCCGCCGTATTTGCTCGTTGCACACACTGCCGAGATCGGAAGAGCGGTTCAGCAGGAATGCC	chr7A	83765043	GG	GG	GA	GG	GA	GA	GG	GG	GA	GG	AA	GG	GA	GG	GA	GG	GA	GG	GA	GG	GA	GA	GA	GA	GA	GG	GG	GG	GG	GA	GG	GG	GA	GA	GG	GA	GG	GG	GA	GG	GG	GG	GG	GA	GG
3938668|F|0-6:A>C-6:A>C	A/C	TGCAGCAAAAACATTCATGTCCAGTAGCTGAACCGAGATCGGAAGAGCGGTTCAGCAGGAATGCCGAGA	chr6D	417753801	AC	AA	AC	AA	AA	AA	AA	AA	AC	AA	AC	AA	AA	AC	AC	AA	AA	AA	AC	AC	AC	AA	AC	AA	AC	AA	AA	AA	AC	AA	AA	AA	AC	AC	AC	AA	AA	AC	AC	AA	AA	AA	AA	AC	AA
4398053|F|0-8:G>C-8:G>C	G/C	TGCAGATCGGTCATGCCATTCGCCGAGATCGGAAGAGCGGTTCAGCAGGAATGCCGAGACCGATCTCGT	NA	NA	GC	CC	CC	CC	GC	GC	CC	CC	CC	GC	CC	CC	CC	GG	GC	CC	CC	GC	GC	CC	CC	CC	CC	CC	CC	CC	CC	GC	CC	CC	GC	CC	GC	GC	CC	GC	GC	GC	CC	GC	CC	CC	GC	GC	CC
1694740|F|0-50:T>A-50:T>A	T/A	TGCAGAAGAGAAAGAAGTTCAGTGGCGGCCATGGAAAAACCCTAATCTCTTCAAGAATCGAGACGGCCG	chr3A	23475463	TA	TT	TA	TA	TT	TA	TT	TT	TA	TT	TT	TT	TT	TA	TA	TA	TT	TT	TA	TA	TT	TA	TA	TT	TA	TA	TA	TT	TT	TT	TA	TT	TT	TT	TA	TA	TA	TT	TT	TT	TT	TA	TA	TT	TT
3027971|F|0-11:C>T-11:C>T	C/T	TGCAGGGGGAGCACCGTCGCGAGCACATGGAACCGCCGAGATCGGAAGAGCGGTTCAGCAGGAATGCCG	chr4A	635530051	CT	TT	CT	TT	TT	TT	TT	CT	TT	TT	TT	TT	TT	CT	CT	TT	CT	TT	CT	CT	TT	TT	TT	TT	CT	CT	TT	TT	CT	TT	CT	TT	TT	CT	TT	TT	CT	TT	CT	TT	CT	CT	CT	TT	TT
1020061|F|0-13:A>T-13:A>T	A/T	TGCAGGGACATGCAGGTCTCCGAATCGGGCGGGACGCCGTAGCGCGACAGCCGAGATCGGAAGAGCGGT	chr6D	385786422	AA	AA	AA	AT	AT	AT	AT	AT	AA	AT	AA	AT	AT	AA	AT	AT	AT	AT	AA	AA	AA	AT	AA	AT	AA	AT	AT	AT	AA	AT	AT	AT	AA	AA	AT	AT	AT	AA	AA	AT	TT	AT	AT	AA	AT
3384744|F|0-9:G>A-9:G>A	G/A	TGCAGTACTGCTTGCCTCTCTTTGGGTCCTCTGAGAATCTCCTCCGAGATCGGAAGAGCGGTTCAGCAG	chr6B	90939783	AA	GA	GA	GA	GA	GA	GA	GA	GA	GA	AA	GG	GA	AA	AA	GA	GA	AA	AA	AA	AA	GA	AA	GA	GA	GA	GA	GA	GA	AA	GA	AA	GA	GA	GA	GA	GA	AA	GA	GA	AA	AA	GA	AA	AA
2241677|F|0-68:G>A-68:G>A	G/A	TGCAGGAACCAAATTGCAGTATCAAGCTCTCACCTGCATTCGAGATCATTACATGAGAACCTGGCTCCG	chr6D	267537280	GG	GA	GG	GA	GA	GA	GA	GA	GG	GA	GG	GA	GA	GG	GA	GA	GA	GA	GG	GG	GG	GA	GG	GA	GG	GA	GA	GA	GG	GA	GA	GA	GG	GG	GG	GA	GA	GG	GG	GA	AA	GA	GA	GG	GA
5581321|F|0-9:T>C-9:T>C	T/C	TGCAGCAGATGGCGGCCCTCCGCGGCGCGGCGCGGGTGGACGTCCGAGATCGGAAGAGCGGTTCAGCAG	chr7A	108818102	TC	TT	TC	TT	TC	TT	TC	TC	TC	TC	TT	TC	TT	TT	TT	TT	TT	TC	TC	TT	CC	TT	TC	TT	TT	TT	TT	TT	TC	TT	TC	TC	TT	TC	TC	TT	TT	TT	TC	TC	TC	TC	TC	TT	TT
1088182|F|0-31:G>C-31:G>C	G/C	TGCAGACGCTATGCGCGATGAGCCAAGTGTCGCAGGACATCATCGTGGGGGACGGCGAGTTCTTCGTGG	chr2A	107318055	GC	GG	GG	GC	GG	GC	GG	GC	GC	GC	GC	GG	GG	GG	GC	GC	GG	GG	GG	GC	GG	GC	GC	GC	GC	GG	GC	GC	GC	GC	GC	GC	GC	GC	GC	GC	GG	GC	GC	GG	GG	GC	GC	GG	CC
3938259|F|0-16:C>T-16:C>T	C/T	TGCAGCACCCAAATGTCCTGAGTGAGGCAGTCACCGAGATCGGAAGAGCGGTTCAGCAGGAATGCCGAG	chr3B	11511789	CC	CC	CC	CC	CC	CC	CT	CT	CC	CT	CC	TT	CT	CC	CC	CC	CC	CC	CC	CC	CT	CC	CT	CT	CT	CT	CC	CT	CT	CT	CC	CT	CT	CT	CT	CC	CC	CT	TT	CT	CC	CC	CC	CT	CC
5324988|F|0-25:C>G-25:C>G	C/G	TGCAGCTCGCCCGCGTGGGCTACGCCGATGGCCGAGATCGGAAGAGCGGTTCAGCAGGAATGCCGAGAC	chr1B	666942323	GG	GG	CG	GG	GG	GG	CG	CG	CG	GG	CG	CG	CG	CG	CG	GG	CG	GG	CG	GG	GG	GG	CG	GG	CG	GG	GG	GG	GG	GG	CG	CG	GG	CG	CG	GG	CC	GG	GG	GG	GG	CG	CG	GG	GG
3956835|F|0-31:A>G-31:A>G	A/G	TGCAGCTCGCGGTGCTGGTGCTGGCGTTCGTATTCATCGTGGCCGAGATCGGAAGAGCGGTTCAGCAGG	chr1D	25971995	AG	AA	AA	AA	AG	AG	AA	AA	AA	AG	AA	AA	AA	AG	AG	AA	AA	AG	AG	AA	AA	AA	AA	AA	AA	AA	AA	AG	AA	AA	AG	AA	AG	AG	AA	AG	AG	AG	AA	AG	AA	AA	AG	AG	AA
1017910|F|0-35:C>T-35:C>T	C/T	TGCAGGCGCACACCCGATTGTCACGTTCTGGGCGTCATTCCTCCTGCTGCACCTCGGAGGCCCGAGATC	chrUn	76986569	CT	CT	CC	CC	CC	CC	CT	CC	CT	CT	TT	CC	CC	CC	CC	CC	CT	CC	CC	CT	CC	CC	CT	CC	CC	CC	CC	CT	CC	CT	CC	CC	CC	CT	CT	CC	CT	CC	CC	CC	CT	CT	CC	CC	CT
3939717|F|0-10:A>G-10:A>G	A/G	TGCAGTACAAATTGGAGTATCTCACCGAGATCGGAAGAGCGGTTCAGCAGGAATGCCGAGACCGATCTC	NA	NA	AG	GG	AG	AG	AG	GG	GG	GG	GG	GG	AG	GG	GG	GG	AG	AG	GG	GG	AG	AG	GG	GG	AG	GG	GG	AG	AG	AG	GG	GG	GG	AG	AG	GG	GG	AG	GG	AG	AG	GG	GG	AG	GG	GG	GG
3029334|F|0-29:C>G-29:C>G	C/G	TGCAGGTCGCGGTTGCGCTTGTAGGCCAGCTCCACCTTCCGAGATCGGAAGAGCGGTTCAGCAGGAATG	chr6B	704446889	CC	CG	CG	CC	CG	CC	CC	CC	CC	CC	CG	CC	CC	CC	CG	CC	CG	CG	CG	CC	CG	CC	CG	CG	CC	CC	CC	CG	CG	CG	CG	CG	CG	CC	CG	CC	CG	CG	CC	CC	CC	CG	CG	CC	CG
6041797|F|0-10:G>A-10:G>A	G/A	TGCAGGGCCTGTTGCACGTGCCTCTCCGAGATCGGAAGAGCGGTTCAGCAGGAATGCCGAGACCGATCT	NA	NA	GG	GA	GG	GA	GA	GA	GA	GA	GG	GA	GG	AA	GA	GG	GA	GA	GA	GA	GG	GG	GG	GA	GG	GA	GG	GA	GA	GA	GG	GA	GA	GA	GG	GG	GA	GA	GA	GG	GG	GA	GA	GA	GA	GG	GA
3936835|F|0-23:G>A-23:G>A	G/A	TGCAGCCCTCGTTTCACCTGATGGGGAGAGGATGGGATCCACCGAGATCGGAAGAGCGGTTCAGCAGGA	chr3D	599050596	GG	GA	GA	GA	GA	GA	GG	GA	GG	GA	GA	GG	GA	GA	GG	GA	GG	GA	GA	GG	GG	GA	GA	GA	GG	GA	GA	GG	GG	GG	GA	GG	GG	GA	GA	GG	GA	GA	GA	GA	GG	GA	GA	GG	GG
3020930|F|0-15:A>C-15:A>C	A/C	TGCAGTGTTGTTGGCAAAGGACTGTTGTACTTTGCTATGTCCGAGATCGGAAGAGCGGTTCAGCAGGAA	chr6B	674843519	AC	AA	AC	AA	AA	AA	AA	AA	AC	AA	AC	AA	AA	AC	AA	AA	AA	AA	AC	AC	AC	AA	AC	AA	AC	AA	AA	AA	AC	AA	AA	AA	AC	AC	AC	AA	AA	AC	AC	AA	AA	AA	AA	AC	AA
3023125|F|0-14:G>T-14:G>T	G/T	TGCAGCTAGTGCGTGTGTGTGGAAGAGAATGGATCCGAGATCGGAAGAGCGGTTCAGCAGGAATGCCGA	chr2B	15410111	GG	GT	GG	GG	GG	GT	GG	GT	GT	GG	GT	GT	GT	GG	GT	GG	GG	GG	GT	GT	GT	GT	GG	GT	GT	GG	GG	GT	GT	GG	GG	GG	GG	GG	GT	GG	GT	GG	GG	GT	GT	GG	GG	GT	GT
5324090|F|0-32:A>G-32:A>G	A/G	TGCAGCTGCACCAGCAAGCACGGAGCTACAACACCGAGATCGGAAGAGCGGTTCAGCAGGAATGCCGAG	chr5B	490084883	AG	AG	AA	AA	AG	AA	AA	AA	AG	AA	AA	AA	AG	AG	AG	AA	AA	AG	AA	AG	AA	AA	AA	AA	AA	AA	AA	AA	AG	AG	AA	AA	AG	AA	AA	AA	AG	AG	AG	AA	AG	AG	AA	AA	AG
4537671|F|0-5:A>G-5:A>G	A/G	TGCAGATGAGGTGGACGCAGCGGAAAGGCCCCGAGATCGGAAGAGCGGTTCAGCAGGAATGCCGAGACC	chr3B	746793725	GG	AG	GG	GG	AG	GG	AG	AG	GG	AG	AG	GG	AG	AG	AG	GG	AG	GG	GG	AG	GG	GG	GG	AG	GG	AG	GG	AG	GG	AG	GG	AG	AG	GG	AG	AG	AG	GG	GG	AG	GG	AG	GG	AG	AA
5583067|F|0-15:T>C-15:T>C	T/C	TGCAGTAGAGGTGGATGCAGCGGAAGGGGCCCGAGATCGGAAGAGCGGTTCAGCAGGAATGCCGAGACC	chr3A	696703259	TC	TT	TC	TT	TT	TT	TT	TT	TT	TT	TC	TT	CC	TC	TC	TT	TT	TT	TC	TC	TT	TT	TC	TT	TT	TC	TT	TC	TT	TT	TT	TC	TC	TT	TT	TC	TT	TC	TT	TT	TC	TC	TT	TT	TT
3958675|F|0-7:G>A-7:G>A	G/A	TGCAGTGGCATCGATCAATCCTCTGTACCCGAGATCGGAAGAGCGGTTCAGCAGGAATGCCGAGACCGA	chr6B	549102384	GA	GG	GA	GG	GG	GG	GG	GG	GA	GG	GA	GG	GG	GA	GA	GG	GG	GG	GA	GA	GA	GG	GA	GG	GA	GG	GG	GG	GA	GG	GG	GG	GA	GA	GA	GG	GG	GA	GA	GG	GG	GG	GG	GG	GG
1036567|F|0-62:A>G-62:A>G	A/G	TGCAGTAGAACCAGAGGGCGAGCTTGACGGCGGTGGCCGAGAGCATGATGGAGTAGAGCCATATCAGCT	chr6D	411667382	AG	AA	AG	AA	AA	AA	AA	AA	AG	AA	AG	AA	AA	AG	AG	AA	AA	AA	AG	AG	AG	AA	AG	AA	AG	AA	AA	AA	AG	AA	AA	AA	AG	AG	AG	AA	AA	AG	AG	AA	AA	AA	AA	AA	AA
1076849|F|0-45:C>T-45:C>T	C/T	TGCAGCAACAAAATCAGACAGCATCAGCAATTCAGGAACGAGGTACGATCCGAGATCGGAAGAGCGGTT	chr6D	429156359	CC	CT	CC	CT	CT	CT	CT	CT	CC	CT	CC	CT	CT	CC	CC	CT	CT	CT	CC	CC	CC	CT	CC	CT	CC	CT	TT	CT	CC	CT	CT	CT	CC	CC	CC	CT	CT	CC	CC	CT	CT	CT	CT	CC	CT
3021975|F|0-33:C>T-33:C>T	C/T	TGCAGGACCGCCAGTGCCTCTTAAGTAGTGCAACCATCCGAGATCGGAAGAGCGGTTCAGCAGGAATGC	chr2A	16830467	CT	CC	CT	CT	CT	CC	CC	CC	CC	CT	CC	CC	CC	CT	CT	CT	CT	CT	CT	CT	CC	CC	CT	CC	CC	CT	CT	CC	CC	CT	CC	CT	CT	CC	CT	CT	CC	CT	CT	CC	CC	CT	CC	CC	CC
3534026|F|0-22:G>A-22:G>A	G/A	TGCAGGCAGTACTCCAGGTTCCGCAGCACGTCGTCCATGGACGGCCGAGATCGGAAGAGCGGTTCAGCA	NA	NA	GA	GA	GA	GA	AA	AA	AA	AA	GA	GA	GA	GA	AA	GA	AA	GA	AA	AA	AA	AA	GA	GA	GA	AA	GA	AA	GA	AA	AA	AA	GA	AA	AA	GA	GA	GA	GA	GA	AA	GA	AA	GA	AA	AA	GA
3939963|F|0-19:G>T-19:G>T	G/T	TGCAGCGCCCTCGCCGAAAGCGTGAAGCGCTGGGCGCCGAGATCGGAAGAGCGGTTCAGCAGGAATGCC	chr6D	455435468	GT	GG	GG	GG	GT	GG	GG	GT	GT	GG	GG	GG	GG	GG	GT	GG	GG	GG	GG	GT	GG	GG	GG	GG	GT	GG	GG	GG	GG	GG	GT	GG	GT	GG	GG	GT	GG	GT	GT	GG	GT	GG	GT	GG	GG
4990815|F|0-68:T>C-68:T>C	T/C	TGCAGGTCGGCCAGCGCCTTGGGGGAGAGGTTGAAGTGCGTGGACTCGGCGGGCTCGGTGCCGCACCAT	chr2D	544170551	CC	TC	TC	TC	TC	TC	TC	TC	TC	TC	CC	CC	TC	CC	CC	TC	TC	CC	TC	CC	TC	TC	CC	TC	TC	CC	TC	CC	TC	CC	TC	CC	CC	TC	TC	CC	TC	CC	TC	TC	CC	TC	TC	TC	TC
1338445|F|0-52:T>C-52:T>C	T/C	TGCAGTGTGGGAGGGAGACTCGTCGGCCTAAGCGCGTCGGGAATCTTGCCGATGACTGTGACCCGAGAT	chr3B	9927002	TC	TT	TC	TC	TC	TC	TT	TT	TC	TT	TT	TT	TT	TC	TC	TC	TC	TT	TC	TC	TT	TC	TT	TT	TT	TC	TC	TT	TT	TT	TC	TT	TT	TT	TT	TC	TC	TT	TT	TT	TC	TC	TC	TT	CC
3960371|F|0-38:C>A-38:C>A	C/A	TGCAGATCCAAGGTGAGCAAGCCAGGTTCGTGAACGTCCTCACCGAGATCGGAAGAGCGGTTCAGCAGG	chr7A	622938930	CA	CC	CA	CA	CC	CA	CC	CC	CC	CA	CA	CA	CC	CA	CC	CA	CC	AA	CA	CA	CA	CA	CC	CC	CA	CA	CA	CA	CC	CA	CA	CC	CA	CC	CC	CC	CC	CC	CC	CA	CA	CC	CA	CC	CC
3943469|F|0-10:A>G-10:A>G	A/G	TGCAGGACGCAGATGGCACCGAGATCGGAAGAGCGGTTCAGCAGGAATGCCGAGACCGATCTCGTATGC	NA	NA	AG	AA	AG	AA	AA	AA	AA	AA	AG	AA	AG	AA	AA	AG	AG	AA	AA	AA	AG	AG	AG	AA	AG	AA	AG	AA	AA	AA	AG	AA	AA	AA	AG	AG	AG	AA	AA	AG	AG	AA	AA	AA	AG	AG	AA
1021778|F|0-40:G>C-40:G>C	G/C	TGCAGATGCCTAATGGCGGCGGTCAGATGGCGCACGATGTGTTTGGCTCCTTCCGAGATCGGAAGAGCG	chr1D	22864252	GC	GG	GG	GG	GC	GC	GG	GG	GG	GC	GG	GG	GG	GC	GC	GG	GG	GC	GC	GG	GG	GG	GG	GG	GG	GG	GG	GC	GG	GG	GC	GG	GC	GC	GG	GC	GC	GC	GG	GC	GG	GG	GC	GC	GG
4990055|F|0-14:G>A-14:G>A	G/A	TGCAGGGCGTCGAGGCTCGCCCGCATCACGGCGAACTCTTCAGCGGCTGCCCGAGATCGGAAGAGCGGT	chr1B	136645797	AA	GA	GA	GA	AA	AA	GA	GA	GA	AA	GA	GA	GA	AA	GA	GA	GA	AA	AA	GA	GA	GA	GA	GA	GA	GA	GA	AA	GA	AA	AA	GA	AA	AA	GA	AA	AA	AA	GA	AA	GA	GA	AA	AA	GA
5373479|F|0-17:A>G-17:A>G	A/G	TGCAGGCCTCCGTCCCCAATTCCGAGATCGGAAGAGCGGTTCAGCAGGAATGCCGAGACCGATCTCGTA	NA	NA	GG	AG	GG	AG	GG	AG	GG	GG	GG	AG	AG	AG	AG	AG	AG	AG	AG	GG	AG	GG	AG	GG	AG	GG	GG	AG	AG	GG	AG	AG	AG	AG	GG	AG	AG	GG	AG	GG	GG	AG	GG	AG	AG	AG	GG
4536561|F|0-12:C>T-12:C>T	C/T	TGCAGCGTGTGGCGCAATGAAACTCCGAGATCGGAAGAGCGGTTCAGCAGGAATGCCGAGACCGATCTC	NA	NA	CT	CT	TT	CT	TT	TT	TT	CT	CT	CT	TT	CT	TT	CT	CT	CT	CT	CT	CT	TT	CT	CT	TT	TT	TT	CT	CT	CT	CT	TT	CT	CT	TT	TT	CT	TT	CT	CT	TT	CT	CT	CT	CT	TT	TT
4407299|F|0-11:G>A-11:G>A	G/A	TGCAGTCCATGGCGTGCCTCGTCCACACCAACGCCGAGATCGGAAGAGCGGTTCAGCAGGAATGCCGAG	chr4A	514257276	GG	GA	GG	GA	GG	GA	GA	GA	GA	GG	GG	GA	GA	GG	GG	GA	GG	GA	GA	GG	GG	GG	GG	GG	GG	GA	GA	GA	GG	GA	GG	GA	GG	GG	GG	GG	GG	GA	GG	GA	GG	GA	GG	GA	GG
3021843|F|0-36:T>C-36:T>C	T/C	TGCAGCGTCCACTTCTATTTTTGGGGCATCAGATTCTACCTCATCCGAGATCGGAAGAGCGGTTCAGCA	chr1B	121011224	CC	TC	TC	TC	CC	CC	TC	TC	TC	CC	TC	TC	TC	CC	TC	TC	TC	CC	CC	TC	TC	TC	TC	TC	TC	TC	CC	CC	TC	TC	CC	TC	CC	CC	TC	CC	CC	CC	TC	CC	TC	TC	CC	CC	TC
3954652|F|0-17:T>C-17:T>C	T/C	TGCAGCAAGCTCCTCCCTGTAGATCCGAGATCGGAAGAGCGGTTCAGCAGGAATGCCGAGACCGATCTC	NA	NA	TC	CC	TC	CC	CC	TC	CC	CC	TC	CC	CC	TC	CC	CC	CC	CC	CC	TT	CC	CC	TC	TC	TC	TC	TC	CC	CC	CC	CC	CC	CC	CC	CC	TC	TC	CC	CC	TC	CC	CC	TC	CC	CC	CC	CC
1017888|F|0-9:G>A-9:G>A	G/A	TGCAGGTACGTATCGTTGGTCCTTGTTGCTGCGATGCGTGGCCAAGAAAGGTCCACAGCTGTCAGACTT	chrUn	360831014	GA	GA	GG	GA	GG	GG	GG	GA	GG	GG	GG	GG	GG	GA	GA	GA	GA	GG	GA	GA	GG	GG	GA	GG	GA	GA	GA	GG	GA	GG	GA	GA	GG	GA	GA	GG	GG	GG	GA	GG	GG	GA	GA	GG	GG
3938742|F|0-13:G>C-13:G>C	G/C	TGCAGTACAAGCTGGAGTATCTCACCGAGATCGGAAGAGCGGTTCAGCAGGAATGCCGAGACCGATCTC	NA	NA	GC	GC	GC	GC	GC	GG	GG	GG	GC	GG	GC	GG	GG	GG	GC	GC	GG	GG	GC	GC	GG	GG	GC	GC	GG	GC	GC	GC	GG	GG	GC	GC	GC	GG	GC	GC	GG	GC	GC	GG	GG	GC	GC	GG	GG
3958389|F|0-15:G>A-15:G>A	G/A	TGCAGCGGCAGCATGGTCTTGTCCGAGATCGGAAGAGCGGTTCAGCAGGAATGCCGAGACCGATCTCGT	NA	NA	GG	GA	GA	GA	GG	GG	GA	GA	GA	GG	GA	GA	GA	GG	GA	GA	GA	GG	GG	GA	AA	GA	GA	GA	GA	GA	GA	GG	GA	GA	GG	GA	GG	GG	GA	GG	GG	GG	GA	GA	GA	GA	GG	GG	GA
3947817|F|0-9:T>C-9:T>C	T/C	TGCAGGATTTCAGGTCTGCCACTCGCTGGGAGGAGGCACTGGCTCCGAGATCGGAAGAGCGGTTCAGCA	chr7D	573692840	TC	TT	TC	TC	TT	TC	TT	TC	TT	TC	TC	TC	TT	TC	TT	TC	TT	TC	TC	TC	TC	TC	TT	TT	TC	TC	TC	TC	TT	TC	TC	TT	TC	TT	TT	TT	TT	TT	TT	TC	TC	TT	TC	TT	TT
1023842|F|0-47:C>G-47:C>G	C/G	TGCAGCTCGTGCACGGCCGTGTTCATGTCTGCCACGGCGAAGTCCAGCGCCGAGATCGGAAGAGCGGTT	chr6D	333347931	CG	CC	CG	CC	CC	CC	CC	CC	CG	CC	CG	CC	CC	CG	CG	CC	CC	CC	CG	CG	CG	CC	CG	CC	CG	CC	CC	CC	CG	CC	CC	CC	CG	CG	CG	CC	CC	CG	CG	CC	CC	CC	CC	CG	CC
1095292|F|0-6:C>T-6:C>T	C/T	TGCAGCCGTGATCTTGCTTCTGGTACTGACAGCGGCCACAGAGGCTGAAGCCATCCGAGATCGGAAGAG	chr6A	593284680	CT	TT	CT	TT	TT	TT	TT	TT	CT	TT	CT	TT	TT	CT	CT	TT	TT	TT	CT	CT	CT	TT	CT	TT	CT	TT	TT	TT	CT	TT	TT	TT	CT	CT	CT	TT	TT	CT	CT	TT	TT	TT	TT	CT	TT
1714452|F|0-29:G>T-29:G>T	G/T	TGCAGGTGCACGTGCAGCAGCTCAGCTCCGTCCCCCGCGTCCTCCAGCTTCGTGCTCGACTGCGGCTAA	chrUn	237483500	GT	GG	GG	GT	GT	GT	GG	GT	GT	GG	GT	GG	GG	GG	GT	GT	GT	GT	GT	GG	GT	GT	GT	GT	GG	GT	GT	GG	GT	GG	GG	GG	GG	GG	GT	GG	GG	GT	GT	GT	GT	TT	GG	GG	GT
1394726|F|0-34:G>T-34:G>T	G/T	TGCAGCCTGCATCATTCGTGATCAACACGAGAGAGAAACAGGAGTTCAGATAAAATGTGCTCGACTGCA	chr6A	524835317	GT	TT	GT	TT	TT	TT	TT	TT	GT	TT	GT	TT	TT	GT	GT	TT	TT	TT	GT	GT	GT	TT	GT	TT	GT	TT	TT	TT	GT	TT	TT	TT	GT	GT	GT	TT	TT	GT	GT	TT	TT	TT	TT	GT	TT
5411854|F|0-19:C>G-19:C>G	C/G	TGCAGAGCCTGAGCTCCAGCGGCGGATCCCGTCCGAGATCGGAAGAGCGGTTCAGCAGGAATGCCGAGA	chr3D	474614946	CC	CC	CC	CG	CC	CC	CG	CG	CG	CC	CG	CG	CG	CG	CC	CG	CC	CG	CC	CC	CG	CC	CG	CC	CG	CC	CG	CC	CG	CG	CC	CC	CG	CC	CG	CG	CC	CC	CG	CC	CG	CC	CC	CG	CC
3936606|F|0-19:T>C-19:T>C	T/C	TGCAGCAGAAATTTCTTGATCTCGCCGAGATCGGAAGAGCGGTTCAGCAGGAATGCCGAGACCGATCTC	NA	NA	TC	TT	TC	TT	TT	TT	TT	TT	TC	TT	TC	TT	TT	TC	TC	TT	TT	TT	TC	TC	TC	TT	TC	TT	TC	TT	TT	TT	TC	TT	TT	TT	TC	TC	TC	TT	TT	TC	TC	TT	TT	TT	TT	TC	TT
3934252|F|0-10:G>C-10:G>C	G/C	TGCAGTGCTAGTGCTTCCCGTTGGACCGAGATCGGAAGAGCGGTTCAGCAGGAATGCCGAGACCGATCT	NA	NA	GG	GC	GC	GG	GG	GG	GC	GG	GG	GC	GG	GG	GC	GC	GG	GG	GG	GG	GG	GG	GG	GC	GG	GG	GC	GG	GG	GC	GG	GC	GC	GC	GC	GC	GC	GC	GC	GG	GG	GG	GG	GG	GC	GC	GG
3022014|F|0-32:A>G-32:A>G	A/G	TGCAGATTCACATTGCTCGGAACCAAAATGCAACAGGACCTTACCGAGATCGGAAGAGCGGTTCAGCAG	chr5A	540378628	AG	GG	AG	AG	GG	AG	GG	AG	GG	AG	AG	AG	GG	GG	AG	AG	AG	GG	AG	GG	AG	AG	AG	AG	AG	AG	AA	AG	GG	GG	AG	GG	GG	AG	AG	AG	GG	GG	GG	AG	GG	GG	GG	AG	GG
3949983|F|0-28:C>G-28:C>G	C/G	TGCAGGCGGCGCAGGACGGCATCGTCCTCCTCAAGAACGACGCCGAGATCGGAAGAGCGGTTCAGCAGG	chr6D	389369516	CG	GG	CG	GG	GG	GG	GG	GG	CG	GG	CG	GG	GG	CG	CG	GG	GG	GG	CG	CG	CG	GG	CG	GG	CG	GG	GG	GG	CG	GG	GG	GG	CG	CG	CG	GG	GG	CG	CG	GG	GG	GG	GG	CG	GG
3946410|F|0-17:C>G-17:C>G	C/G	TGCAGCACCTTCCTCTGCCTCTCGCTGTAGCCGAGATCGGAAGAGCGGTTCAGCAGGAATGCCGAGACC	chr3D	391597768	CG	CG	CG	CC	CG	CG	CC	CC	CC	CG	CC	CC	CC	CC	CG	CC	CG	CC	CG	CG	CC	CG	CC	CG	CC	CG	CC	CG	CC	CC	CG	CG	CC	CG	CC	CC	CG	CG	CC	CG	CC	CG	CG	CC	CG
4261420|F|0-5:T>G-5:T>G	T/G	TGCAGTGTCTGTGTCGAGGTTGCTTCGGTATGCTCCGAGATCGGAAGAGCGGTTCAGCAGGAATGCCGA	chr6B	475816977	TG	TT	TG	TT	TT	TT	TT	TT	TG	TT	TG	TT	TT	TG	TG	TT	TT	TT	TG	TG	TG	TT	TG	TT	TG	TT	TT	TT	TG	TT	TT	TT	TG	TG	TG	TT	TT	TG	TG	TT	TT	TT	TT	TG	TT
3533841|F|0-8:T>C-8:T>C	T/C	TGCAGCAGTGGGTGGGACAGCAGCAACGAGACAAGCGACCGAGATCGGAAGAGCGGTTCAGCAGGAATG	chr7B	739921647	TC	TC	CC	TC	CC	CC	CC	TC	TC	TC	CC	CC	CC	CC	CC	TC	TC	TC	CC	TC	CC	TC	TC	TC	TC	TC	TC	TC	CC	CC	TC	TC	CC	CC	CC	CC	CC	TC	CC	CC	TC	CC	TC	CC	TC
3935217|F|0-20:G>C-20:G>C	G/C	TGCAGCAGGCATCCCACGATGAGCGGCCCGAGATCGGAAGAGCGGTTCAGCAGGAATGCCGAGACCGAT	NA	NA	GC	GC	GC	GC	GC	GC	GG	GG	GC	GG	GC	GG	GG	GC	GC	GC	GC	GG	GC	GC	GG	GC	GG	GG	GG	GC	GC	GG	GG	GG	GC	GG	GG	GG	GG	GC	GC	GG	GG	GG	GC	GC	GC	GG	GC
3953289|F|0-16:A>G-16:A>G	A/G	TGCAGCACGAGCTTGGAATCCGAGATCGGAAGAGCGGTTCAGCAGGAATGCCGAGACCGATCTCGTATG	NA	NA	AG	AA	AG	AA	AG	AA	AA	AA	AG	AA	AG	AA	AA	AG	AG	AA	AA	AA	AG	AG	AG	AA	AG	AA	AG	AA	AA	AA	AG	AG	AA	AA	AG	AG	AG	AA	AA	AG	AG	AA	AA	AA	AA	AG	AA
1077238|F|0-23:A>G-23:A>G	A/G	TGCAGTTCGGAATGAACAGAGGGATGTTAATGACGACTAAGTTTCAGCACAGACAGTACAGAAAGCTAG	chr7A	56449324	AA	AA	AG	AA	AG	AG	AG	AA	AA	AA	AG	AA	AG	AA	AG	AA	AA	AA	AA	AG	AA	AA	AA	AA	AG	AA	AA	AA	AA	AG	AA	AA	AG	GG	AA	AG	AA	AA	AA	AG	AA	AA	AA	AG	AG
1041280|F|0-62:C>T-62:C>T	C/T	TGCAGGCCCAGCACCGCCAACTGCTCCGCCACCGCCAAGAACGTCTGCCCGCCCTACCTCGTCGTCTAC	chr2D	649615941	CC	CC	CC	CT	CC	CC	CT	CT	CC	CT	CC	CT	CT	CC	CT	CT	CC	CT	CC	CC	CC	CC	CC	CC	CC	TT	CT	CC	CC	CC	CC	CT	CC	CC	CC	CC	CC	CT	CC	CT	CT	CT	CC	CT	CT
3960717|F|0-29:C>T-29:C>T	C/T	TGCAGCGTGAAATCCAGCTCGTGTGCGATCTCTCCGAGATCGGAAGAGCGGTTCAGCAGGAATGCCGAG	chr4A	29303212	CC	CC	CC	CC	CC	CT	CT	CC	CT	CT	CC	CT	CT	CC	CT	CC	CT	CT	CT	CT	CC	CC	CC	CT	CT	CT	CC	CT	CT	CT	CC	CC	CC	CC	CC	CC	CC	CC	CT	CT	CT	CT	CC	CT	CC
1021859|F|0-26:G>C-26:G>C	G/C	TGCAGCTCCCTCTGCGGCGGCTCAGAGTGCCCACTAGTGCCTCTTTCCCCGCTGCATCCGAGATCGGAA	chr5D	400908048	GC	GG	GG	GC	GG	GG	GC	GG	GG	GC	CC	GC	GC	GC	GG	GC	GC	GC	GG	GG	GC	GC	GG	GG	GC	GC	GG	GC	GC	GG	GG	GG	GG	GG	GC	GG	GG	GC	GG	GG	GG	GC	GC	GC	GC
3027456|F|0-35:G>A-35:G>A	G/A	TGCAGGCACGCACATGAGCATGCAAGGCATGCCTAGGAACGCCGAGATCGGAAGAGCGGTTCAGCAGGA	chr7D	29331473	GG	GA	GG	GG	GA	GG	GG	GG	GA	GG	GG	GG	GA	GA	GA	GG	GG	GA	GG	GA	GG	GA	GA	GG	GG	GG	GG	GG	GA	GG	GG	GA	GA	GG	GG	GG	GG	GG	GA	GG	GG	GA	GG	GG	GA
3022154|F|0-6:T>C-6:T>C	T/C	TGCAGCTTGGCAGTCATGGCCACAGATGTCTCAAGCGCCCGAGATCGGAAGAGCGGTTCAGCAGGAATG	chr7B	626044132	TT	TC	TT	TT	TC	TT	TC	TT	TC	TT	TT	TT	TC	TT	TC	TT	TC	TT	TT	TT	TT	TC	TC	TC	TT	TT	TT	TT	TC	TT	TT	TC	TT	TC	TC	TC	TC	TC	TC	TT	TC	TC	TT	TC	TC
3943167|F|0-7:T>C-7:T>C	T/C	TGCAGCCTTTAGGGATTTTCCACCGAGATCGGAAGAGCGGTTCAGCAGGAATGCCGAGACCGATCTCGT	NA	NA	TC	TT	TT	TC	TC	TC	TT	TT	TC	TT	TT	TT	TT	TC	TC	TC	TT	TT	TC	TC	TT	TC	TT	TT	TT	TC	TC	TT	TT	TT	TC	TT	TT	TT	TT	TC	TC	TT	TT	TT	TC	TC	TC	TT	TT
3020322|F|0-28:G>C-28:G>C	G/C	TGCAGACCTTCCTCGACATGTAAAAGCTGATTAAACTCCGAGATCGGAAGAGCGGTTCAGCAGGAATGC	chr1D	382893896	GG	GC	GC	GC	GG	GG	GC	GC	GC	GG	GC	GC	GC	GG	GC	GC	GC	GG	GG	GC	GC	GC	GC	GC	GC	GC	GC	GG	GC	GC	GG	GC	GG	GG	GC	GG	GG	GG	GC	GG	GC	GC	GG	GG	GC
3021618|F|0-36:G>T-36:G>T	G/T	TGCAGTTCCAGTAAGCTCACATACCATTCCAGCGGAGCCGAGATCGGAAGAGCGGTTCAGCAGGAATGC	chr7A	605049241	GT	GT	GG	GT	GG	GG	GG	GT	GG	GT	GG	GT	GG	GT	GT	TT	GT	GG	GT	GG	GG	GT	GT	GT	GG	GT	GT	GT	GT	GG	GG	GT	GG	GG	GG	GG	GT	GT	GT	GG	GT	GT	GG	GG	GG
978510|F|0-15:T>A-15:T>A	T/A	TGCAGTAAACCGCCGTGTCCTAGTTGTTCAAACGCGAGTCGTCTCCATGTTGAACCAAAGTCAAACTAC	chr1A	404929703	TT	TA	TA	TA	TT	TA	TT	TA	TT	TT	TA	TA	TA	TA	TA	TA	TA	AA	TA	TT	TA	TT	TA	TA	TT	TA	TA	TT	TT	TA	TT	TA	TT	TA	TT	TT	TA	TT	TT	TA	TT	TA	TT	TA	TA
4395739|F|0-18:G>A-18:G>A	G/A	TGCAGCCATCTCCCTCACGCCCTTCCTCCTCTCCGAGATCGGAAGAGCGGTTCAGCAGGAATGCCGAGA	chr7A	255721361	GG	GA	GG	GA	GG	GA	GA	GA	GA	GG	GG	GA	GA	GG	GG	GA	GA	GA	GA	GG	GG	GG	GG	GG	GG	GA	AA	GA	GG	GA	GG	GA	GG	GG	GG	GG	GG	GA	GG	GA	GG	GA	GG	GA	GG
3028634|F|0-13:G>C-13:G>C	G/C	TGCAGGGCCTTGAGGCGCGACATGATGGCGTAGAGGAGATCGTCCGAGATCGGAAGAGCGGTTCAGCAG	chr7B	41039323	GC	CC	CC	GC	CC	GC	CC	GC	CC	GC	GC	GC	CC	CC	GC	GC	CC	GC	GC	GC	GC	GC	CC	CC	GC	GC	CC	GC	CC	GC	GC	CC	GC	CC	CC	CC	CC	CC	CC	GC	GC	CC	GC	CC	CC
4262772|F|0-35:G>C-35:G>C	G/C	TGCAGGTCGCCGATGGCGGGGGGCTGGTAGGCGCCGCCGCCGAGATCGGAAGAGCGGTTCAGCAGGAAT	chr6D	472897480	GG	GC	GC	GG	GG	GG	GG	GG	GG	GG	GG	GC	GC	GC	GG	GG	GG	GC	GC	GC	GG	GG	GG	GG	GG	GC	GG	GC	GC	GG	GC	GG	GG	GG	GC	GG	CC	GG	GC	CC	GG	GC	GC	GG	GC
4003209|F|0-20:A>G-20:A>G	A/G	TGCAGGAGAATGGGACCGACACCGCCCGAGATCGGAAGAGCGGTTCAGCAGGAATGCCGAGACCGATCT	NA	NA	AG	AG	AG	AG	AG	GG	AG	GG	AG	GG	GG	AG	AG	GG	AG	GG	AG	GG	GG	GG	AG	GG	AG	AG	AG	GG	AG	AG	AG	GG	GG	AG	GG	AG	AG	AG	AG	AG	AG	GG	AG	AG	GG	AG	AG
12470823|F|0-13:C>T-13:C>T	C/T	TGCAGGTGTACCACCCCAACATCGGCCCGAGATCGGAAGAGCGGTTCAGCAGGAATGCCGAGACCGATC	NA	NA	CT	TT	CT	TT	TT	TT	CT	TT	CT	TT	CT	CT	TT	CT	CT	TT	TT	TT	CT	CT	CT	CT	CT	TT	CT	TT	TT	TT	CT	TT	TT	TT	CT	CT	CT	TT	TT	CT	CT	TT	TT	TT	TT	CT	CT
3021611|F|0-17:A>G-17:A>G	A/G	TGCAGAGAGGCAACAAAAATACACCGTTATTGCTCCACTTCACCGAGATCGGAAGAGCGGTTCAGCAGG	chr3D	63413586	AA	AG	AA	AA	AG	AA	AG	AG	AA	AG	AG	AA	AG	AG	AG	AA	AG	AA	AG	AA	AG	AA	AA	AG	AA	AA	AA	AG	AA	AG	AA	AG	AG	AG	AA	AG	AA	AG	AG	AG	AA	AG	AA	AG	AA
3028195|F|0-24:G>C-24:G>C	G/C	TGCAGCAGCAGAGAATCAAGGATCGAAATGGGGAACCACGCCCCGAGATCGGAAGAGCGGTTCAGCAGG	chr3D	63461211	GG	GC	GG	GG	GC	GG	GC	GC	GG	GC	GC	GG	GC	GC	GG	GG	GC	GG	GC	GG	GC	GG	GG	GC	GG	GG	GG	GC	GG	GC	GG	GC	GC	GC	GG	GC	GG	GC	GC	GC	GG	GC	GG	GC	GC
3952078|F|0-18:A>G-18:A>G	A/G	TGCAGCGAATTGAACGCCAACCGAGATCGGAAGAGCGGTTCAGCAGGAATGCCGAGACCGATCTCGTAT	NA	NA	AA	AG	AG	AG	AA	AG	AG	AA	AA	AG	AA	AG	AG	AG	AA	AG	AG	AG	AG	AA	AG	AG	AG	AG	AA	AG	AG	AG	AG	AG	AA	AG	AA	AG	AG	AA	AG	AA	AA	AG	AA	AG	AA	AG	AG
1032579|F|0-15:C>T-15:C>T	C/T	TGCAGCTCAAAGAAGCGCTCAGAGGATTGTCCCTTGATGATCCATTCTGGTACAGGGTGAAGCTTTGGC	chr5D	45251790	CC	CT	CC	CC	CT	CC	CC	CC	CT	CC	CC	CC	CT	CT	CT	CC	CC	CT	CC	CT	CC	CT	CT	CC	CC	CC	CC	CC	CT	CC	CC	CT	CC	CC	CC	CC	CC	CC	CT	CC	CT	CT	CC	CC	CT
1069335|F|0-14:A>G-14:A>G	A/G	TGCAGTTTTAATAAATCAAGAAACATGGAAGCAATCGTATAACAGTAAAACTCCGAGATCGGAAGAGCG	chr2D	577023815	AG	AG	AA	AA	AA	AA	AA	AA	AA	AA	AG	AA	AG	AG	AG	AA	AA	AG	AA	AA	AA	AA	AG	AA	AA	AG	AG	AG	AA	AG	AA	AG	AG	AA	AA	AG	AA	AG	AA	AG	AG	AA	AA	AA	AA
1397091|F|0-19:C>T-19:C>T	C/T	TGCAGACGGTGGTGGTGACCACCAAGTGGGAGACGTTCGACAACAGCCCCCCGAGATCGGAAGAGCGGT	chr2B	682744936	CC	CC	CC	CT	CT	CC	CT	CC	CC	CT	CT	CT	CT	CT	CT	CT	CT	CC	CT	CC	CT	CC	CC	CT	CT	CC	CT	CC	CC	CT	CT	CT	CT	CC	CC	CC	CC	CC	CC	CC	CC	CC	CT	CC	CC
1695269|F|0-21:G>A-21:G>A	G/A	TGCAGGTCACCAGCATGGACCGCTACGTGAGGTACCACGTGAGGGAGTTCGAGAGGGCCTTCGCCCTCA	chr6B	120672458	GG	GA	GG	GG	GG	GG	GA	GG	GA	GA	GG	GG	GG	GG	GG	GG	GA	GG	GG	GA	GG	GG	GA	GG	GG	GG	GG	GA	GG	GA	GG	GG	GG	GA	GA	GG	GA	GG	GG	GG	GA	GA	GG	GG	GA
3941016|F|0-27:A>G-27:A>G	A/G	TGCAGACGCTCTCGCTCGAGTCCAACAACTTCTCCGAGATCGGAAGAGCGGTTCAGCAGGAATGCCGAG	chr7A	712179272	AG	AA	AG	AA	AG	AG	AG	AA	AA	AA	AG	AG	AG	AG	AG	AA	AA	AA	AG	AA	AG	AA	AA	AA	AA	AG	AA	AA	AG	AG	AA	AA	AG	AG	AG	AG	AG	AA	AG	AA	AA	AA	AA	AG	AA
3947529|F|0-16:C>T-16:C>T	C/T	TGCAGCTTGGGGACGACGGACTTGAACCGAGATCGGAAGAGCGGTTCAGCAGGAATGCCGAGACCGATC	NA	NA	CC	CT	CC	CT	CT	CT	CT	CT	CC	CT	CC	CT	CT	CC	CT	CT	CT	CT	CT	CC	CC	CC	CC	CT	CC	CT	CC	CT	CC	CT	CT	CT	CC	CC	CT	CT	CC	CC	CC	CC	CC	CT	CT	CT	CT
4261143|F|0-10:T>G-10:T>G	T/G	TGCAGGTGCTTTGCTCCCACAAGTCCGAGATCGGAAGAGCGGTTCAGCAGGAATGCCGAGACCGATCTC	NA	NA	TT	TG	TT	TG	TG	TG	TG	TG	TT	TG	TT	TG	TG	TT	TT	TG	TG	TG	TT	TT	TT	TG	TT	TG	TT	TG	TG	TG	TT	TG	TG	TG	TT	TT	TT	TG	TG	TT	TT	TG	TG	TG	TG	TT	TG
4006110|F|0-19:C>G-19:C>G	C/G	TGCAGTTGGTCTGCTGGTCCGCGAAGAATGGCCAGCTGATCACCGAGATCGGAAGAGCGGTTCAGCAGG	chr6D	420560602	CC	CG	CC	CG	CG	CG	CG	CG	CC	CG	CC	CG	CG	CC	CC	CG	CG	CG	CC	CC	CC	CG	CC	CG	CC	CG	CG	CG	CC	CG	CG	CG	CC	CC	CG	CG	CG	CC	CC	CG	CG	CG	CG	CC	CG
1128975|F|0-41:T>G-41:T>G	T/G	TGCAGCCGCCGTCCAAGCAGCCCCGCCTCTCCTCCGCCGACTCGAACGCCGAGATCGGAAGAGCGGTTC	chr6D	339389448	TT	TG	TT	TG	TG	TG	TG	TG	TT	TG	TT	TG	TG	TT	TG	TG	TG	TG	TT	TT	TT	TG	TT	TG	TT	TG	TG	TG	TT	TG	TG	TG	TT	TT	TG	TG	TG	TT	TT	TG	TG	TG	TG	TT	TG
1019811|F|0-33:C>T-33:C>T	C/T	TGCAGGGTCGTGGGGCATCTCCTTCACTCCGCACATCCTCTCCGTCAAGGCCGAGATCGGAAGAGCGGT	chr1B	372222044	CC	CC	CT	CT	CC	CT	CT	CC	CT	CT	CT	CC	CT	CT	CT	CT	CC	CC	CC	CC	CT	CC	CT	CC	CT	CT	CT	CC	CC	CC	CT	CC	CT	CC	CT	CC	CC	CC	CC	CT	CC	CC	CT	CT	CC
1031914|F|0-46:G>A-46:G>A	G/A	TGCAGCCTCTTCGCCCCGACGCCGTCTTTCGCCGACATGGTCGTCAGCCGAGATCGGAAGAGCGGTTCA	chr1D	467438683	GG	GA	GG	GA	GA	GA	GA	GA	GG	GA	GG	GA	GA	GG	GA	GA	GA	GA	GG	GG	GG	GA	GG	GA	GG	GA	GA	GA	GG	GA	GA	GA	GG	GG	GA	GA	GA	GG	GG	GA	GA	GA	GA	GG	GA
3021123|F|0-7:C>T-7:C>T	C/T	TGCAGTACTACCATCCCCTCTTCGGCTCCTTCCACAACTTCCTCCGAGATCGGAAGAGCGGTTCAGCAG	chr6D	16369413	CT	CC	CT	CC	CC	CC	CC	CC	CT	CC	CT	CC	CC	CT	CT	CC	CC	CC	CC	CT	CT	CC	CT	CC	CT	CC	CC	CC	CT	CC	CC	CC	CT	CT	CT	CC	CT	CT	CT	CT	CT	CC	CC	CC	CC
3022815|F|0-33:T>C-33:T>C	T/C	TGCAGTGCCGTCGTCGTCTTCTTCCATATTCAATCCGAGATCGGAAGAGCGGTTCAGCAGGAATGCCGA	chr6D	428228557	TT	TC	TT	TC	TC	TC	TC	TC	TT	TC	TT	TT	TC	TT	TC	TC	TC	TC	TT	TT	TT	TC	TT	TC	TT	TC	TC	TC	TT	TC	TC	TC	TT	TT	TC	TC	TC	TT	TT	TC	TC	TC	TC	TT	TC
3027653|F|0-31:G>C-31:G>C	G/C	TGCAGCTCTCCAACCTCTCCTCGGGGCCCCTGTTCCTCTCCGAGATCGGAAGAGCGGTTCAGCAGGAAT	chr6D	355015843	GC	GG	GC	GG	GG	GG	GG	GG	GC	GG	GC	GG	GG	GC	GC	GG	GG	GG	GC	GC	GC	GG	GC	GG	GC	GG	GG	GG	GC	GG	GG	GG	GC	GC	GC	GG	GG	GC	GC	GG	GG	GG	GG	GC	GG
3385381|F|0-22:T>A-22:T>A	T/A	TGCAGGTGCCAAGATTTGAAGGTGTGTACTTTGGACCGAGATCGGAAGAGCGGTTCAGCAGGAATGCCG	chr6A	23850958	AA	TA	AA	TA	TA	TA	TA	TA	AA	TA	AA	TA	TA	AA	TA	TA	TA	TA	AA	AA	AA	TA	AA	TA	AA	TA	TA	TA	AA	TA	TA	TA	AA	AA	TA	TA	AA	AA	AA	AA	AA	TA	TA	AA	TA
4261388|F|0-17:C>T-17:C>T	C/T	TGCAGGATGTCCAGCACCTTGTACGTCGGCCAGTAGAGCCGAGATCGGAAGAGCGGTTCAGCAGGAATG	chr6D	395654182	CT	CC	CT	CC	CC	CC	CC	CC	CT	CC	CT	CC	CC	CT	CT	CC	CC	CC	CT	CT	CT	CC	CT	CC	CT	CC	CC	CC	CT	CC	CC	CC	CC	CT	CT	CC	CC	CT	CT	CC	CC	CC	CC	CT	CC
4261701|F|0-35:A>C-35:A>C	A/C	TGCAGCCGCGCCAGGTGGCCATCTGGTTCCAGAACAAGCGCGCCCGAGATCGGAAGAGCGGTTCAGCAG	chr6D	314056375	AC	AA	AC	AA	AA	AA	AA	AA	AC	AA	AC	AA	AA	AC	AC	AA	AA	AA	AC	AC	AC	AA	AC	AA	AC	AA	AA	AA	AC	AA	AC	AA	AC	AC	AC	AA	AA	AC	AC	AA	AA	AA	AA	AC	AA
4261555|F|0-8:T>C-8:T>C	T/C	TGCAGGTATTGGTTCCAAACACCGAGATCGGAAGAGCGGTTCAGCAGGAATGCCGAGACCGATCTCGTA	NA	NA	TC	TT	TT	TT	TC	TC	TT	TT	TT	TC	TT	TT	TT	TC	TC	TT	TT	TC	TC	TT	TT	TT	TT	TT	TT	TT	TT	TC	TT	TT	TC	TT	TC	TC	TT	TC	TC	TC	TT	TC	TT	TT	TC	TC	TT
1089533|F|0-46:A>G-46:A>G	A/G	TGCAGTGGAGGCGCGACGCGAGGCAAGGCAGCAAGGTCAACGCTTGAAACTGGTTTTGTTCCGAGATCG	chr3A	729609868	GG	AG	AG	AG	AG	AG	GG	AG	GG	AG	AG	GG	AG	AG	GG	AG	GG	AG	AG	GG	GG	AG	AG	AG	GG	AG	AG	GG	GG	GG	AG	GG	GG	AG	AG	GG	AG	AG	AG	AG	GG	AG	AG	GG	GG
1021437|F|0-35:C>G-35:C>G	C/G	TGCAGCCAGTTGAGCAGCCTGCCGATCTTCTTGGACACGAAGACCCAGCCGAGATCGGAAGAGCGGTTC	chr6B	634044599	CG	CC	CG	CC	CC	CC	CC	CC	CG	CC	CG	CC	CC	CG	CG	CC	CC	CC	CG	CG	CG	CC	CG	CC	CG	CC	CC	CC	CG	CC	CC	CC	CG	CG	CG	CC	CC	CG	CG	CC	CC	CC	CC	CG	CC
1020196|F|0-51:G>A-51:G>A	G/A	TGCAGTTCCACCGTGCCACCACCTCACAGGGAGCGGGTCAGCCACAACCTTGGGCTGGCCTTGGGTGTG	chr1A	449179880	GA	GA	GG	GG	GA	GG	GG	GA	GG	GG	GG	GA	GG	GG	GA	GG	GA	GG	GA	GA	GG	GG	GG	GA	GG	GG	GG	GA	GA	GA	GG	GA	GG	GG	GA	GA	GA	GG	GA	GG	GA	GA	GG	GG	GA
1034478|F|0-6:C>T-6:C>T	C/T	TGCAGGCGAGAGCAAGGTAACCTTGCAATTTTGCATCCGCCGTTTCTTTTGTCATTTGTCAGATGGGTA	chr7D	10725909	CC	CC	CT	CC	CT	CT	CC	CT	CT	CC	CC	CT	CT	CC	CT	CC	CT	CC	CT	CC	CT	CT	CT	CT	CT	CC	CC	CC	CT	CT	CC	CC	CT	CT	CT	CT	CC	CC	CT	CC	CC	CC	CC	CT	CC
1067927|F|0-21:C>G-21:C>G	C/G	TGCAGCTCCTTCAGCGCGCGGCTGCACGGGTACAACGCCACCACGGGCACGGGCCAGGACCCGAGATCG	chr5A	679723058	CG	CC	CC	CC	CG	CG	CC	CG	CC	CG	CG	CC	CC	CC	CG	CC	CG	CC	CG	CG	CC	CG	CC	CG	CC	CG	CC	CC	CC	CC	CC	CG	CC	CC	CG	CG	CC	CG	CG	CC	CG	CC	CC	CC	CC
1102363|F|0-8:A>G-8:A>G	A/G	TGCAGAGCAGCGCACACCTGAGCCGCCGCTTCGTCCTTGTCTCCGTCCAGCCTTCCCCTCAGGACCCGA	chr1D	261892580	AA	AA	AG	AG	AA	AG	AG	AA	AG	AG	AG	AA	AG	AG	AG	AG	AA	AA	AA	AA	AG	AA	AG	AA	AG	AG	AG	AA	AA	AA	AG	AA	AG	AA	AG	AA	AA	AG	AA	AG	AA	AA	AG	AG	AA
3021310|F|0-23:A>G-23:A>G	A/G	TGCAGCTCAATCTTCGATGCAATACAGCCAGCATGCAGCCGAGATCGGAAGAGCGGTTCAGCAGGAATG	chr3A	9538216	AG	AA	AG	AG	AG	AA	AA	AG	AA	AG	AG	AA	AA	AG	AG	AG	AG	AA	AA	AG	AG	AG	AG	AG	AG	AA	AG	AG	AG	AA	AG	AA	AG	AG	AG	AG	AA	AA	AA	AA	AG	AA	AG	AA	AG
4993334|F|0-19:T>C-19:T>C	T/C	TGCAGGTCGTATCATGTGCTGTCGCCCGAGATCGGAAGAGCGGTTCAGCAGGAATGCCGAGACCGATCT	NA	NA	TT	TC	TT	TC	TC	TC	TC	TC	TT	TC	TT	TC	TC	TT	TT	TC	TC	TC	TT	TT	TT	TC	TT	TC	TT	TC	TC	TC	TT	TC	TC	TC	TT	TT	TC	TC	TC	TT	TT	TC	TC	TC	TC	TT	TC
986239|F|0-26:C>G-26:C>G	C/G	TGCAGGGCCAGGTCCTGGTGCTCCTTCTTGCACACCTGGTCGGCGCCGATGTTGCCGTACCGAGATCGG	chr6D	389369457	CC	CC	CG	CC	CC	CC	CC	CC	CG	CC	CG	CC	CC	CG	CG	CC	CC	CC	CG	CG	CG	CC	CG	CC	CG	CC	CC	CC	CG	CC	CC	CC	CG	CG	CG	CC	CC	CG	CG	CC	CC	CC	CC	CG	CC
3934011|F|0-6:G>C-6:G>C	G/C	TGCAGCGAGGCAAAGGGCCTGGATGGCTCCGAGATCGGAAGAGCGGTTCAGCAGGAATGCCGAGACCGA	chr6A	236359048	GC	GG	GG	GC	GG	GG	GC	GG	GC	GG	GG	GC	GG	GG	GC	GC	GC	GG	GG	GC	GC	GC	GG	GC	GC	GG	GC	GC	GG	GC	GG	GC	GG	GG	GC	GC	GG	GG	GG	GG	GG	GC	GG	GC	GC
1079000|F|0-26:A>G-26:A>G	A/G	TGCAGGGCCAGAGTCACCTGGGAGACAACGCCGAGGACCCCAAGGGAGACCTTGGCGGCGTCCAGGTCC	chr1D	344284754	AA	AA	AG	AG	AA	AG	AG	AA	AG	AG	AG	AA	AG	AG	AG	AG	AA	AG	AA	AA	AG	AA	AG	AA	AG	AG	AG	AA	AA	AA	AG	AA	AG	AA	AG	AA	AA	AG	AA	AG	AA	AA	AG	AG	AA
1081624|F|0-33:T>C-33:T>C	T/C	TGCAGGGCGGAGGCGTTCAAGCAGAGCACGGAGTGGTTGGTGAACGACCTGACCCGAGATCGGAAGAGC	chr4B	527925289	CC	CC	CC	CC	CC	TC	TC	CC	TC	TC	CC	TC	TC	CC	TC	CC	TC	TC	TC	TC	CC	CC	CC	TC	TC	TC	CC	TC	TC	TC	CC	CC	CC	CC	CC	CC	CC	CC	TC	TC	TC	TC	CC	TC	CC
2242426|F|0-36:A>C-36:A>C	A/C	TGCAGCTATCGATGTCAGATCGATCGATGGCAAGCAAATACACTGCCACTGCTCCCTCTCGTCCGAGAT	chr1D	111541679	AC	AA	AC	AC	AA	AC	AA	AA	AC	AA	AA	AC	AA	AA	AC	AC	AA	AC	AA	AC	AA	AC	AC	AA	AC	AC	AC	AC	AC	AA	AC	AA	AA	AA	AC	AA	AC	AA	AA	AA	AC	AA	AC	AA	AC
3948449|F|0-14:G>A-14:G>A	G/A	TGCAGCTCCGAGAAGTGCATGACGATGAAGTACCCCGAGATCGGAAGAGCGGTTCAGCAGGAATGCCGA	chr1A	532773182	GG	GG	GA	GA	GA	GG	GA	GA	GG	GA	GA	GG	GA	GG	GA	GA	GA	GG	GG	GA	GA	GG	GG	GG	GA	GG	GA	GA	GG	GG	GA	GG	GG	GG	GA	GA	GA	GA	GA	GG	GG	GA	GA	GG	GA
4004429|F|0-8:T>C-8:T>C	T/C	TGCAGCGCTTTACGCCCGTCTCCGTGCAACGCCAAGCCGAGATCGGAAGAGCGGTTCAGCAGGAATGCC	NA	NA	CC	TC	CC	TC	TC	TC	TC	TC	CC	TC	CC	TC	TC	CC	CC	TC	TC	TC	CC	CC	CC	TC	CC	TC	CC	TC	CC	TC	CC	TC	TC	TC	CC	CC	TC	TC	CC	CC	CC	TC	TC	TC	TC	CC	CC
7352942|F|0-8:T>C-8:T>C	T/C	TGCAGCGGTTCCCGCTTCGATCACCGAGATCGGAAGAGCGGTTCAGCAGGAATGCCGAGACCGATCTCG	NA	NA	TC	TC	CC	CC	TC	CC	CC	CC	TC	CC	CC	CC	TC	TC	TC	CC	CC	TC	CC	TC	CC	TC	TC	CC	CC	CC	CC	CC	TC	CC	CC	TC	TC	TC	TC	CC	CC	CC	TC	CC	TC	TC	CC	CC	TC
1666899|F|0-40:G>A-40:G>A	G/A	TGCAGTATACCCACGCGGTGCTGTTCGAGAACATGCGGCTGTTCCCGCCGAGATCGGAAGAGCGGTTCA	chr2B	755037267	GA	GA	GG	GG	GA	GA	GG	GA	GA	GA	GA	GA	GA	GG	GA	GG	GG	GA	GA	GA	GG	GA	GA	GA	GA	GG	GG	GG	GA	GG	GA	GA	GA	GG	GA	GA	GG	GA	GA	GA	GG	GG	GA	GA	GA
4396361|F|0-9:G>C-9:G>C	G/C	TGCAGACGAGAGCATGCCTCACCGAGATCGGAAGAGCGGTTCAGCAGGAATGCCGAGACCGATCTCGTA	NA	NA	GC	GC	GC	GC	GC	GC	CC	CC	GC	CC	GC	CC	CC	GC	GC	GC	GC	CC	GC	GC	CC	GC	CC	CC	CC	CC	GC	CC	CC	GC	GC	CC	CC	CC	CC	GC	GC	CC	CC	CC	GC	GC	GC	CC	GC
3944418|F|0-27:G>C-27:G>C	G/C	TGCAGCTACTAAAAGCGAACCAAACTTGGCGAGCCGAGATCGGAAGAGCGGTTCAGCAGGAATGCCGAG	chr1D	204798401	GC	GG	GG	GG	GC	GC	GG	GG	GG	GC	GG	GG	GG	GC	GC	GG	GG	GC	GC	GG	GG	GC	GG	GG	GG	GG	GG	GC	GG	GG	GC	GG	GC	GC	GG	GC	GC	GC	GG	GC	GG	GG	GC	GC	GG
3959878|F|0-20:C>A-20:C>A	C/A	TGCAGCAAGCTCCTCCCCGTCGATCCGAGATCGGAAGAGCGGTTCAGCAGGAATGCCGAGACCGATCTC	NA	NA	CA	CC	CC	CC	CA	CC	CA	CC	CA	CC	CC	CC	CC	CA	CC	CC	CA	CA	CA	CA	CC	CC	CC	CC	CA	CA	CC	CC	CC	CC	CC	CA	CA	CC	CA	CA	CC	CA	CA	CC	CC	CA	CC	CC	CA
3939310|F|0-8:G>A-8:G>A	G/A	TGCAGATCGGTACGCACTAGACCGAGATCGGAAGAGCGGTTCAGCAGGAATGCCGAGACCGATCTCGTA	NA	NA	GG	GA	GG	GG	GG	GG	GA	GA	GG	GA	GA	GG	GA	GG	GA	GG	GG	GG	GA	GG	GA	GG	GG	GA	GA	GG	GG	GG	GG	GG	GA	GG	GG	GG	GA	GA	GG	GG	GA	GG	GG	GA	GA	GG	GG
1667164|F|0-29:G>A-29:G>A	G/A	TGCAGCCCGTCCATGGCGCGCATGGCGACGTCGAAGAAGACGAGGTTGTGGTTGGCGTACCGAGATCGG	chr5B	127504195	GA	GA	GA	GA	GA	GG	GG	GA	GG	GG	GA	GG	GG	GA	GG	GA	GG	GG	GG	GG	GA	GA	GA	GG	GG	GG	GA	GG	GG	GG	GA	GA	GA	GA	GA	GA	GA	GA	GG	GG	GG	GG	GA	GG	GA
3023992|F|0-29:C>A-29:C>A	C/A	TGCAGACGTCCAGCACAGTACGCCATGGCCTCAAGCCCGAGATCGGAAGAGCGGTTCAGCAGGAATGCC	chr2D	618309251	CA	CC	CC	CC	CA	CA	CC	CC	CC	CA	CC	CC	CC	CA	CA	CC	CC	CA	CA	CC	CC	CC	CC	CC	CC	CC	CC	CA	CC	CC	CA	CC	CA	CA	CC	CA	CA	CA	CC	CA	CC	CC	CA	CA	CC
3026998|F|0-14:T>C-14:T>C	T/C	TGCAGCGGGCTCCATCCCCACTTCCCGAACCCGACGATCATGTCCCGAGATCGGAAGAGCGGTTCAGCA	chr1D	364695681	TC	TC	TT	TT	TC	TT	TT	TC	TC	TT	TT	TC	TT	TT	TC	TT	TC	TC	TC	TC	TT	TC	TT	TC	TT	TT	TT	TC	TC	TC	TT	TC	TT	TC	TT	TC	TC	TT	TC	TT	TC	TC	TT	TT	TC
3943253|F|0-10:T>A-10:T>A	T/A	TGCAGCCCATTACCAGGGTCGTGGTGTCCCCGAGATCGGAAGAGCGGTTCAGCAGGAATGCCGAGACCG	chr1D	46644825	TT	TA	TA	TA	TT	TT	TA	TA	TA	TT	TA	TA	TA	TT	TA	TA	TA	TT	TT	TA	TA	TA	TA	TA	TT	TA	TA	TT	TA	TT	TT	TA	TT	TT	TA	TT	TT	TT	TA	TT	TA	TA	TT	TT	TA
1052146|F|0-30:C>T-30:C>T	C/T	TGCAGCCGTCGTCTCCTTCCTATGTTGAGTCGGCAGCTAGCGCTTGGAGCACCACAGATCTGCCGAGAT	chr3D	561025586	CC	CT	CT	CC	CT	CC	CT	CT	CC	CT	CT	CC	CT	CC	CT	CC	CT	CC	CC	CC	CT	CC	CC	CC	CT	CC	CC	CC	CC	CC	CT	CC	CC	CC	CT	CT	CT	CC	CT	CC	CC	CT	CT	CC	CC
1068599|F|0-31:A>G-31:A>G	A/G	TGCAGGTTAGAAGATACTTGTCCTGGAACTCAAAGAAATTGCACAGGCCGAGATCGGAAGAGCGGTTCA	chr7D	6137281	AG	AA	AA	AG	AA	AA	AG	AA	AA	AG	AG	AG	AG	AG	AA	AG	AG	AG	AA	AA	AG	AG	AA	AA	AG	AG	AG	AG	AG	AA	AG	AA	AA	AG	AG	AA	AA	AG	AA	AA	AA	AG	AG	AG	AG
3945632|F|0-13:G>A-13:G>A	G/A	TGCAGGGTGGCGCGGGCAATGGCGGCATCATGTGGGCTCCATCCGAGATCGGAAGAGCGGTTCAGCAGG	chr2D	640265844	AA	AA	GA	GA	AA	AA	GA	AA	GA	AA	AA	AA	GA	GA	AA	GA	GA	GA	AA	AA	GA	AA	AA	AA	AA	GA	GA	AA	AA	GA	AA	AA	AA	GA	AA	AA	GA	AA	AA	AA	AA	GA	AA	AA	GA
3027323|F|0-5:T>C-5:T>C	T/C	TGCAGTACCTGCGCCACGTTGCGGTCATCCTGGACGAAGCGCTTCCGAGATCGGAAGAGCGGTTCAGCA	chr2D	166864123	TT	TC	TT	TC	TT	TC	TC	TC	TC	TT	TT	TC	TC	TT	TT	TC	TT	TC	TC	TT	TT	TT	TT	TT	TT	TC	TC	TC	TT	TC	TT	TC	TT	TT	TT	TT	TT	TC	TT	TC	TT	TC	TT	TC	TT
4990651|F|0-10:T>C-10:T>C	T/C	TGCAGCCTCGTCGTCCCGAGCCTCCGAGATCGGAAGAGCGGTTCAGCAGGAATGCCGAGACCGATCTCG	NA	NA	TC	CC	CC	CC	TC	TC	CC	CC	CC	TC	CC	CC	CC	TC	TC	CC	CC	TC	TC	CC	CC	CC	CC	CC	CC	CC	CC	TC	CC	CC	TC	CC	TC	TC	CC	TC	TC	TC	CC	TC	CC	CC	TC	TC	CC
1217579|F|0-26:G>A-26:G>A	G/A	TGCAGGAGATGTCGCAGGACGGCGTCGTGGGCAAGCTTGGCCGCAGCACGATGAACCGAGATCGGAAGA	chr3B	586146040	GG	GG	GA	GA	GG	GA	GA	GA	GG	GG	GG	GA	GA	GA	GA	GA	GG	GA	GA	GG	GG	GA	GG	GA	GA	GA	GA	GG	GA	GG	GG	GA	GA	GG	GG	GA	GG	GA	GG	GA	GG	GG	GG	GA	GG
993344|F|0-29:G>C-29:G>C	G/C	TGCAGCTTGGCCATTACCCGCGGGTTTCCGATGAGCTCCGCCATGACCCATTCCAGCGTGATAGATGAC	chr5D	416173952	GG	GC	GG	GG	GC	GG	GC	GG	GC	GG	GG	GC	GC	GG	GC	GG	GC	GG	GG	GG	GG	GG	GC	GC	GG	GG	GG	GC	GC	GG	GG	GC	GG	GC	GC	GC	GC	GG	GC	GG	GC	GG	GG	GC	GC
3941518|F|0-19:G>A-19:G>A	G/A	TGCAGAGCGCGGCGTCCGTGCACCGAGATCGGAAGAGCGGTTCAGCAGGAATGCCGAGACCGATCTCGT	NA	NA	GG	GA	GA	GA	GG	GG	GA	GA	GA	GG	GA	GA	GA	GG	GA	GA	GA	GG	GG	GA	GA	GA	GA	GA	GA	GA	GA	GG	GA	GA	GG	GA	GG	GG	GA	GG	GG	GG	GA	GG	GA	GA	GG	GG	GA
5582517|F|0-16:T>A-16:T>A	T/A	TGCAGCGGCGTCGGCGTGTGGCCGAGATCGGAAGAGCGGTTCAGCAGGAATGCCGAGACCGATCTCGTA	NA	NA	TT	TA	TA	TA	TT	TT	TA	TA	TA	TT	TA	TA	TA	TT	TA	TA	TA	TT	TT	TA	TA	TA	TA	TA	TA	TA	TA	TT	TA	TA	TT	TA	TT	TT	TA	TT	TT	TT	TA	TT	TA	TA	TT	TT	TA
4262679|F|0-18:C>T-18:C>T	C/T	TGCAGCCTTGCACGCATGCATGCTCGTCCTTCCGAGATCGGAAGAGCGGTTCAGCAGGAATGCCGAGAC	chr7A	457692220	CT	CT	CT	CT	CT	CT	CC	CC	CT	CC	CT	CC	CC	CT	CT	CT	CT	CC	CT	CT	CC	CT	CC	CC	CC	CC	CT	CC	CC	CC	CT	CC	CC	CC	CC	CT	CT	CC	CC	CC	CT	CT	CT	CC	CT
3948526|F|0-13:C>G-13:C>G	C/G	TGCAGGTCCTTCTCGAAGCGGCTCCACCTACAGCCCTCCACCGAGATCGGAAGAGCGGTTCAGCAGGAA	chr1A	442158081	CG	GG	GG	GG	CG	CG	GG	GG	GG	CG	GG	GG	GG	CG	CG	GG	GG	CG	CG	GG	GG	GG	GG	GG	GG	GG	GG	CG	GG	GG	CG	GG	CG	GG	GG	CG	CG	CG	GG	CG	GG	GG	CG	CG	GG
5324173|F|0-8:G>A-8:G>A	G/A	TGCAGTGTGGAGCTATGCCGCTTGCCGATCCGAGATCGGAAGAGCGGTTCAGCAGGAATGCCGAGACCG	chr6A	454680910	GA	AA	GA	AA	AA	AA	AA	AA	GA	AA	GA	AA	AA	GA	GA	AA	AA	AA	GA	GA	GA	AA	GA	AA	GA	AA	AA	AA	GA	AA	AA	AA	GA	GA	GA	AA	AA	GA	GA	AA	AA	AA	GA	GA	AA
6049856|F|0-10:C>T-10:C>T	C/T	TGCAGGTGGGCGTGGACATGCTCCGATCCGAGATCGGAAGAGCGGTTCAGCAGGAATGCCGAGACCGAT	NA	NA	TT	TT	CT	CT	TT	TT	CT	TT	CT	TT	TT	TT	CT	CT	TT	CT	CT	CT	TT	TT	CT	TT	TT	TT	TT	CT	CT	TT	TT	CT	TT	TT	TT	CT	CT	TT	TT	TT	TT	TT	TT	CT	TT	TT	CT
7924768|F|0-9:T>G-9:T>G	T/G	TGCAGGGGATAGGAGAGCATCTCCGAGATCGGAAGAGCGGTTCAGCAGGAATGCCGAGACCGATCTCGT	NA	NA	TG	GG	GG	TG	GG	GG	TG	TG	TG	GG	TG	TG	TG	TG	GG	TG	GG	TG	GG	GG	TG	GG	TG	GG	TG	GG	TG	GG	TG	TG	GG	TG	TG	GG	TG	TG	GG	GG	TG	GG	TG	GG	GG	TG	GG
3938682|F|0-15:T>A-15:T>A	T/A	TGCAGTTTGGCTTTGTTCTGGCCCGAGATCGGAAGAGCGGTTCAGCAGGAATGCCGAGACCGATCTCGT	NA	NA	TA	TA	TT	TA	TT	TT	TT	TA	TT	TA	TT	TT	TA	TA	TA	TT	TA	TT	TA	TT	TT	TA	TA	TA	TT	TA	TT	TA	TT	TT	TT	TA	TT	TT	TA	TT	TA	TA	TA	TT	TT	TT	TT	TT	TT
3958480|F|0-33:A>G-33:A>G	A/G	TGCAGGAACCACTGCCCGAAGGAGAGCACCACCACGTCGATGCCCGAGATCGGAAGAGCGGTTCAGCAG	chr5D	308626580	AG	AA	AG	AA	AA	AG	AA	AG	AA	AG	AG	AA	AA	AG	AG	AG	AA	AG	AG	AG	AG	AG	AA	AA	AG	AG	AG	AG	AA	AG	AG	AA	AG	AA	AA	AA	AA	AG	AA	AG	AA	AG	AG	AA	AA
1209156|F|0-11:A>C-11:A>C	A/C	TGCAGCAGCACAACCTCCTCGTGCTCCGCCTCCAGGTCAGGATGCAGCTTGAGCAGCTCCGAGATCGGA	chr5A	545871011	AA	AC	AA	AA	AC	AA	AC	AA	AC	AA	AA	AC	AC	AA	AC	AA	AC	AA	AA	AA	AA	AA	AC	AC	AA	AA	AA	AC	AC	AA	AA	AC	AA	AC	AC	AC	AC	AA	AC	AA	CC	AA	AA	AC	AC
1016148|F|0-25:C>G-25:C>G	C/G	TGCAGTCCACATCAGTTGCATAGCACACTCCCTTATTGTTGCCATACAAGCAGCAGTAACACAAGTCGC	chr1D	302264148	CC	CG	CG	CG	CC	CC	CG	CG	CG	CC	CG	CG	CG	CC	CC	CG	CG	CC	CC	CG	CG	CG	CG	CG	CG	CG	CG	CC	CG	CG	CC	CG	CC	CC	CG	CC	CC	CC	CG	CC	CG	CG	CC	CC	CG
1044900|F|0-35:T>C-35:T>C	T/C	TGCAGCATGTGCGGTATTTGCTTTCAATTTGTGCTTTGCCTCTCTGCTGCTTGCTATAAATACCGAGAT	chr7D	37820951	TT	TC	TC	TC	TT	TT	TC	TC	TC	TT	TC	TC	TC	TT	TC	TC	TC	TT	TT	TC	TC	TC	TC	TC	TC	TC	TC	TT	TC	TC	TT	TC	TT	TT	TC	TT	TT	TT	TC	TT	TC	TC	TT	TT	TT
1090618|F|0-24:T>C-24:T>C	T/C	TGCAGCACCGCCACGCGCACGCGGTGGCGCCGTCTGCGCTGCGACGGCGACCCGAGATCGGAAGAGCGG	chr7D	488127375	TT	TC	TC	TT	TC	TC	TT	TT	TT	TT	TT	TC	TC	TC	TC	TT	TT	TC	TC	TC	TT	TC	TT	TT	TT	TC	TT	TC	TC	TT	TC	TC	TC	TT	TC	TC	TC	TC	TC	TC	TT	TT	TC	TC	TT
4006063|F|0-40:C>T-40:C>T	C/T	TGCAGTACTATGGGACTTAATGCGTAGGATCTGGCCGCTGCCCGAGATCGGAAGAGCGGTTCAGCAGGA	chr7D	563347864	CT	CT	CC	CT	CT	CC	CC	CT	CC	CC	CC	CT	CC	CC	CC	CC	CT	CT	CT	CT	CC	CT	CC	CT	CC	CC	CC	CT	CT	CT	CC	CT	CC	CT	CT	CT	CT	CC	CT	CT	CT	CT	CC	CC	CT
5358705|F|0-19:C>T-19:C>T	C/T	TGCAGTTGTGGACCAACACCATACAGTTGTGGACCGAGATCGGAAGAGCGGTTCAGCAGGAATGCCGAG	chr2D	28964755	CT	CC	CT	CT	CT	CC	CC	CC	CC	CT	CC	CC	CC	CT	CT	CT	CT	CC	CC	CT	CT	CT	CT	CT	CT	CC	CT	CT	CT	CC	CT	CC	CT	CT	CT	CT	CC	CC	CC	CC	CT	CC	CT	CC	CT
5411979|F|0-9:C>T-9:C>T	C/T	TGCAGGTGGCCACATCAACCCGAGATCGGAAGAGCGGTTCAGCAGGAATGCCGAGACCGATCTCGTATG	NA	NA	CC	CT	CT	CC	CT	CC	CT	CC	CT	CC	CC	CT	CT	CC	CT	CC	CT	CC	CC	CC	CC	CC	CT	CT	CC	CC	CC	CT	CT	CC	CC	CT	CC	CT	CT	CT	CT	CC	CT	CC	CT	CT	CC	CT	CT
3027285|F|0-38:A>T-38:A>T	A/T	TGCAGCCCCCAGCCCGAACAGTCCAGTCTCTGACTCGCACCGAGATCGGAAGAGCGGTTCAGCAGGAAT	chr6D	134284790	AT	AT	AA	AA	AA	AA	AT	AA	AT	AT	AT	AA	AA	AA	AA	AA	AT	AA	AA	AT	AA	AA	AT	AA	AA	AA	AA	AT	AA	AT	AA	AA	AA	AT	AT	AA	AT	AA	AA	AA	AA	AT	AA	AA	AT
3936592|F|0-16:C>A-16:C>A	C/A	TGCAGGGGATCCTGGGCTTCCTCAGCCGCACCGAGATCGGAAGAGCGGTTCAGCAGGAATGCCGAGACC	chr4D	7898053	CA	CA	CA	CA	CA	CC	CC	CC	CC	CC	CA	CA	CC	CC	CA	CA	CC	CC	CC	CA	CA	CC	CA	CC	CC	CC	CA	CA	CC	CC	CC	CA	CC	CA	CA	CC	CC	CA	CA	CC	CA	CA	CC	CC	CA
4408039|F|0-7:G>C-7:G>C	G/C	TGCAGGCGGTTTCTCGTCGGCGCGGCCACCGAGATCGGAAGAGCGGTTCAGCAGGAATGCCGAGACCGA	NA	NA	GC	GG	GC	GC	GG	GC	GG	GG	GC	GG	GG	GC	GG	GG	GG	GC	GG	GC	GC	GG	GC	GC	GC	GG	GC	GG	GC	GG	GC	GG	GC	GG	GG	GC	GG	GG	GG	GC	GC	GG	GC	GG	GC	GG	GG
34877151|F|0-21:A>G-21:A>G	A/G	TGCAGCCTGTCGATGTTGTACACGTTTGGTAGCTTGGTAGCCGAGATCGGAAGAGCGGTTCAGCAGGAA	chr1B	395058380	GG	AG	AG	AG	GG	GG	AG	GG	AG	GG	AG	AG	AG	GG	AG	AG	AG	GG	GG	AG	AG	AG	AG	AG	AG	AG	AG	GG	AG	AG	GG	AG	GG	GG	AG	GG	GG	GG	AG	GG	AG	AG	GG	GG	AG
4993872|F|0-5:A>G-5:A>G	A/G	TGCAGACCCCCGCCAGCAGGCCCGCGAACCCGAGATCGGAAGAGCGGTTCAGCAGGAATGCCGAGACCG	chr2A	771340203	GG	GG	GG	AG	GG	GG	AG	AG	GG	AG	GG	AG	AG	GG	AG	AG	GG	AG	GG	GG	GG	GG	GG	GG	GG	AG	AG	GG	GG	GG	GG	AG	GG	GG	GG	GG	GG	AG	GG	AG	AG	AG	GG	AG	AG
1038979|F|0-15:C>G-15:C>G	C/G	TGCAGCAAACCATCTCAGCGGATGACGCTGCACTTCTCGGCACCCGTGTCTCCGAGATCGGAAGAGCGG	chr2D	377314679	CC	CG	CC	CG	CC	CG	CG	CC	CG	CC	CC	CC	CG	CC	CC	CG	CC	CG	CG	CC	CC	CC	CC	CC	CC	CG	CG	CG	CC	CG	CC	CC	CC	CC	CC	CC	CC	CG	CC	CG	CC	CG	CC	CG	CC
1022674|F|0-56:C>T-56:C>T	C/T	TGCAGGCCAAGAAGGGTAAGTAAATCCAACTTTTGCGTTCGCTCCCTCCTACGTCCCGCGAGGCTCGTA	chr2D	179167671	CT	CC	CC	CC	CC	CC	CC	CC	CC	CC	CT	CC	CC	CT	CT	CC	CC	CT	CC	CT	CC	CC	CC	CC	CC	CT	CC	CT	CC	CC	CC	CT	CT	CC	CC	CT	CC	CT	CC	CC	CT	CC	CC	CC	CC
3935167|F|0-27:A>T-27:A>T	A/T	TGCAGTTGCTGGTTAACCCTGCCAAAGACCCGAGATCGGAAGAGCGGTTCAGCAGGAATGCCGAGACCG	chr6D	452837632	AA	AT	AT	AT	AA	AA	AT	AA	AA	AT	AT	AT	AT	AT	AA	AT	AT	AT	AT	AA	AT	AT	AT	AT	AA	AT	AT	AT	AT	AT	AA	AT	AA	AT	AT	AA	AT	AA	AA	AT	AA	AT	AA	AT	AT
7169369|F|0-12:C>A-12:C>A	C/A	TGCAGCATGAAGCGCATTCTGTCCATCTGGCCCGAGATCGGAAGAGCGGTTCAGCAGGAATGCCGAGAC	chr5D	312361209	CA	CC	CA	CC	CC	CA	CC	CC	CA	CC	CC	CA	CC	CC	CC	CC	CC	CA	CA	CC	CA	CA	CA	CA	CA	CC	CC	CC	CA	CC	CC	CC	CC	AA	CC	CC	CC	CA	CA	CC	CA	CC	CA	CC	CC
3936663|F|0-8:G>A-8:G>A	G/A	TGCAGGTCGCCCCATCGACCGAGATCGGAAGAGCGGTTCAGCAGGAATGCCGAGACCGATCTCGTATGC	NA	NA	GA	GA	GG	GA	GG	GA	GG	GA	GG	GA	GA	GA	GG	GG	GA	GA	GG	GA	GA	GA	GA	GA	GG	GG	GA	GA	GA	GA	GG	GA	GA	GG	GA	GG	GG	GG	GG	GA	GG	GA	GG	GA	GA	GG	GG
1021742|F|0-41:T>G-41:T>G	T/G	TGCAGCTACAGTAACTGAATGTTACTGTAGCTAGCAGTCAGTAGGAGCGGCAGCAGCATTAGCGCAGCA	chr3B	49267779	TG	TT	TG	TG	TT	TG	TT	TT	TG	TT	TT	TG	TT	TT	TG	TG	TT	TG	TT	TG	TT	TG	TG	TT	TG	TT	TG	TT	TG	TT	TG	TT	TT	TT	TG	TT	TG	TT	TT	TT	TG	TT	TG	TT	TT
3950334|F|0-7:A>G-7:A>G	A/G	TGCAGGTAAAATAGCCGACGGCAGCAACCCGAGATCGGAAGAGCGGTTCAGCAGGAATGCCGAGACCGA	chr7D	213761109	AG	AA	AG	AG	AA	AG	AA	AG	AA	AG	AG	AG	AA	AG	AA	AG	AA	AG	AG	AG	AG	AG	AA	AA	AG	AG	AG	AG	AA	AG	AG	AA	AA	AA	AA	AA	AA	AG	AA	AG	AG	AA	AG	AA	AA
3939766|F|0-17:G>C-17:G>C	G/C	TGCAGCAAATCAAGGTGGTCAGATGCAGCCGAGATCGGAAGAGCGGTTCAGCAGGAATGCCGAGACCGA	chr7B	657531281	GG	GC	GG	GG	GC	GG	GC	GG	GC	GG	GG	GG	GC	GG	GG	GG	GC	GG	GG	GG	GG	GG	GC	GC	GG	GG	GG	GG	GC	GG	GG	GC	GG	GC	GC	GC	GC	GC	GC	GG	GC	GG	GG	GC	GC
3024522|F|0-5:A>T-5:A>T	A/T	TGCAGAGCTGCCGCCAAGCACGCCAACAAAAAGGACCCGAGATCGGAAGAGCGGTTCAGCAGGAATGCC	chr6B	713458737	AT	AA	AA	AT	AT	AT	AT	AA	AT	AT	AA	AA	AA	AA	AT	AT	AT	AA	AA	AA	AT	AT	AT	AT	AT	AA	AT	AA	AA	AT	AA	AT	AT	AT	AA	AT	AA	AT	AA	AA	AT	AT	AA	AT	AA
4261066|F|0-24:G>A-24:G>A	G/A	TGCAGGCCGCCGAGTCCAACGCCAGCCGAGATCGGAAGAGCGGTTCAGCAGGAATGCCGAGACCGATCT	NA	NA	GA	GA	GG	GG	GA	GG	GA	GA	GG	GG	GG	GA	GG	GG	GA	GG	GA	GA	GA	GA	GA	GA	GG	GA	GG	GG	GG	GA	GA	GA	GG	GA	GG	GA	GG	GA	GA	GG	GA	GG	GA	GA	GG	GG	GA
1017687|F|0-28:C>T-28:C>T	C/T	TGCAGAGTATGCAAGGAGAGATGTAGTGCCGTGACACGCAGCGTACACGTGAGATGCCGAGATCGGAAG	chr5B	264879872	CT	CC	CT	CT	CC	CT	CC	CT	CC	CT	CT	CT	CC	CT	CT	CT	CC	CT	CT	CT	CT	CT	CC	CC	CT	CT	CT	CT	CC	CT	CT	CC	CT	CC	CC	CC	CC	CT	CC	CT	CC	CT	CT	CC	CC
1022972|F|0-48:G>A-48:G>A	G/A	TGCAGTGCGGCGCCGACTCGCTCTACGGCGACAGGCTGGGCGAGTTCAGACTGTCCGTGAAAGGCCACG	chr5D	398577805	GG	GA	GG	GG	GA	GG	GA	GG	GA	GG	GG	GA	GA	GG	GA	GG	GA	GG	GG	GG	GG	GG	GG	GA	GG	GG	GG	GA	GA	GG	GG	GA	GG	GA	GA	GA	GA	GG	GA	GG	GA	GG	GG	GA	GA
3571381|F|0-11:C>T-11:C>T	C/T	TGCAGGTGGGACAAGGCGTACAGCTTCGCCTACCACCCGACGTCCGAGATCGGAAGAGCGGTTCAGCAG	chr5D	410250384	CC	CT	CC	CC	CT	CC	CT	CC	CT	CC	CC	CT	CT	CC	CC	CC	CT	CC	CC	CC	CC	CC	CT	CT	CC	CC	CC	CT	CT	CC	CC	CT	CC	CT	CT	CT	CT	CC	CT	CC	CT	CC	CC	CT	CT
1019879|F|0-35:A>G-35:A>G	A/G	TGCAGGGACAAGGACGAAGGCGACGCGATCAAGGGACTCCTCGCAACGGCGTCGGCGGCCACGTACGAC	chr1B	180406858	AG	AA	AA	AA	AG	AG	AA	AA	AA	AG	AA	AA	AA	AG	AA	AA	AA	AG	AG	AA	AA	AA	AA	AA	AA	AA	AA	AG	AA	AA	AA	AA	AG	AA	AA	AG	AG	AA	AA	AG	AA	AA	AG	AG	AA
5580104|F|0-13:G>C-13:G>C	G/C	TGCAGAGGACGTGGAAAGGAGGCCGAGATCGGAAGAGCGGTTCAGCAGGAATGCCGAGACCGATCTCGT	NA	NA	GC	GG	GG	GG	GC	GC	GG	GG	GG	GC	GG	GG	GG	GC	GC	GG	GG	GG	GC	GG	GG	GG	GG	GG	GG	GG	GG	GC	GG	GG	GC	GG	GC	GC	GG	GC	GG	GC	GG	GC	GG	GG	GC	GC	GG
1056670|F|0-26:C>A-26:C>A	C/A	TGCAGGCCATGGCGAAGCTGGTCGCCCTCTCCCCCTGCCTCGCGGAAGCCGCCATCTCCGAGATCGGAA	chr2B	173205886	CA	CC	CC	CA	CC	CA	CC	CA	CA	CA	CA	CC	CC	CA	CA	CA	CC	CA	CC	CA	CC	CA	CA	CA	CA	CC	CA	CA	CA	CA	CA	CA	CA	CA	CA	CA	CC	CA	CA	CC	CC	CA	CA	CC	CA
4261527|F|0-6:G>A-6:G>A	G/A	TGCAGCGCACGTGGCCGTTGGCGGACTTGTCCGAGATCGGAAGAGCGGTTCAGCAGGAATGCCGAGACC	chr5D	438429636	GA	GG	GA	GA	GG	GA	GG	GA	GG	GA	GA	GG	GG	GA	GA	GA	GG	GA	GA	GA	GA	GA	GG	GG	GA	GA	GA	GG	GG	GA	GA	GG	GA	GG	GG	GG	GG	GA	GG	GA	GG	GA	GA	GG	GG
3935456|F|0-7:G>A-7:G>A	G/A	TGCAGCTGAACCACATCGCGCGGGAGACCGAGATCGGAAGAGCGGTTCAGCAGGAATGCCGAGACCGAT	NA	NA	GG	GA	GG	GA	GA	GG	GA	GA	GG	GA	GA	GG	GA	GA	GA	GA	GA	GG	GG	GA	GG	GG	GG	GG	GG	GA	GA	GA	GA	GA	GA	GA	GA	GG	GG	GA	GA	GG	GA	GA	GG	GA	GA	GA	GA
3023688|F|0-28:C>T-28:C>T	C/T	TGCAGGCTGCCTTGTCCAAACTCCAGGCCAAGCACCGAGATCGGAAGAGCGGTTCAGCAGGAATGCCGA	chr6B	25564281	CC	CT	CT	CT	CT	CT	CC	CC	CC	CT	CT	CT	CT	CT	CT	CT	CT	CC	CT	CC	CT	CC	CT	CC	CT	CT	CT	CT	CT	CT	CT	CT	CC	CT	CT	CC	CT	CC	CC	CT	CT	CT	CT	CT	CT
4993794|F|0-20:C>G-20:C>G	C/G	TGCAGCTGGTAGCTGAGGTGCAGGTCCTCGCCGAGATCGGAAGAGCGGTTCAGCAGGAATGCCGAGACC	chr6D	451772769	CG	CG	CC	CG	CG	CG	CG	CG	CG	CG	CG	CG	CG	CC	CG	CG	CG	CG	CC	CG	CG	CG	CC	CG	CG	CG	CG	CG	CC	CG	CG	CG	CC	CG	CG	CG	GG	CC	CC	CG	CG	CG	CG	CC	CG
1049252|F|0-13:G>A-13:G>A	G/A	TGCAGGCCGTGGCGCGACTCATCCAAGCCGATCCACTCCTTCCCACCGTGGCTCCTCCCCACGCCGAGA	chrUn	42802772	AA	AA	AA	AA	AA	AA	GA	AA	AA	AA	AA	AA	AA	AA	AA	AA	AA	AA	AA	AA	AA	AA	AA	AA	AA	AA	AA	AA	GA	AA	AA	AA	AA	AA	AA	AA	AA	AA	AA	AA	AA	AA	AA	AA	AA
1017121|F|0-62:C>T-62:C>T	C/T	TGCAGGATTACCCCTACGACCACGACCAAGAGGCGAAGCTGCACGGCGTGGGCCGCGACGGCCGCGCGT	chrUn	316013593	CC	CC	CC	CC	CC	CC	CC	CC	CC	CC	CC	CC	CC	CC	CC	CC	CC	CC	CC	CC	CC	CC	CC	CC	CC	CC	CC	CC	CC	CC	CC	CC	CC	CC	CC	CC	CC	CC	CC	CC	CC	CC	CC	CC	CC
1091990|F|0-20:G>A-20:G>A	G/A	TGCAGTGGGCGGCGCGGTCGGTCGCTGCGGGGCGATATAGCGGCGTTCCGAGATCGGAAGAGCGGTTCA	chr1B	636679505	GG	GG	GG	GG	GG	GG	GG	GG	GG	GG	GG	GG	GG	GG	GG	GG	GG	GG	GG	GG	GG	GG	GG	GG	GG	GG	GG	GG	GG	GG	GG	GG	GG	GG	GG	GG	GG	GG	GG	GG	GG	GG	GG	GG	GG
1090737|F|0-50:G>C-50:G>C	G/C	TGCAGGTATGGGCGGCTGTTCCGCACGCACATCCTGGGATGCCCCACGGTGGTGTGCATGGACCCGAGA	chr2B	2406370	GG	GG	GG	GG	GG	GG	GG	GG	GG	GG	GG	GG	CC	GG	GG	GG	GG	GG	GG	GG	GG	GG	GG	GG	GG	GG	GG	GG	GG	GG	GG	GG	GG	GG	GG	GG	GG	GG	GG	GG	GG	GG	GG	GG	GG
1694814|F|0-42:G>A-42:G>A	G/A	TGCAGTCTTGGAGAAGGGCCGCAGCCGCCGAGCTCCGTTGCCGCAGTCTTCGACAGGAAGTGGATGGGG	chrUn	48295894	GG	GG	GG	GG	GG	GG	GG	GG	GG	GG	GG	GG	GG	GG	GG	GG	GG	GG	GG	GG	GG	GG	GG	GG	GG	GG	GG	GG	GG	GG	GG	GG	GG	GG	GG	GG	GG	GG	GG	GG	GG	GG	GG	GG	GG
3946722|F|0-28:C>G-28:C>G	C/G	TGCAGAGCCCCATGAGCAGCGTGTTGTACGTCCGAGATCGGAAGAGCGGTTCAGCAGGAATGCCGAGAC	chr6D	35634449	CC	CC	CC	CC	CC	CC	CC	CC	CC	CC	CC	CC	CC	CC	CC	CC	CC	CC	CC	CC	CC	CC	CC	CC	CC	CC	CC	CC	CC	CC	CC	CC	CC	CC	CC	CC	CC	CC	CC	CC	CC	CC	CC	CC	CC
4004626|F|0-26:A>G-26:A>G	A/G	TGCAGGGTGGCGCAGGCGATGGCGGCATCATGTGGGCTCCATCCGAGATCGGAAGAGCGGTTCAGCAGG	chr2D	640283703	AA	AA	AA	AA	AA	AA	AA	AA	AA	AA	AA	AA	AG	AA	AA	AA	AA	AA	AA	AA	AA	AA	AA	AA	AA	AA	AA	AA	AA	AA	AA	AA	AA	AA	AA	AA	AA	AA	AA	AA	AA	AA	AA	AA	AA
1111995|F|0-8:G>A-8:G>A	G/A	TGCAGGTCGGGGAAGAATCGGAGCAAGAGGAATCAGTTCAGAGAGACATCCGAGATCGGAAGAGCGGTT	chr7D	92601314	GG	GG	GG	GG	GG	GG	GG	GG	GG	GG	GG	GG	GG	GG	GG	GG	GG	GG	GG	GG	GG	GG	GG	GG	GG	GG	GG	GG	GG	GG	GG	GG	GG	GG	GG	GG	GG	GG	GG	GG	GG	GG	GG	GG	GG
3020598|F|0-16:T>C-16:T>C	T/C	TGCAGGTCACCATTAGTCCATTACTTTATGGATGTCCGAGATCGGAAGAGCGGTTCAGCAGGAATGCCG	chr2B	729134384	TT	TT	TT	TT	TT	TT	TT	TT	TT	TT	TT	TT	TC	TT	TT	TT	TT	TT	TT	TT	TT	TT	TT	TT	TT	TT	TT	TT	TT	TT	TT	TT	TT	TT	TT	TT	TT	TT	TT	TT	TT	TT	TT	TT	TC
986760|F|0-11:G>A-11:G>A	G/A	TGCAGTGTTGCGTGAGGCAGCAAAGTTGTGTGATGCGACAAGCGCATGGGCCGCAAAGCGAACCGAGAT	chr7A	729148406	GG	GG	GG	GG	GG	GG	GG	GG	GG	GG	GG	GG	GA	GG	GG	GG	GG	GG	GG	GG	GG	GG	GG	GG	GG	GG	GG	GG	GG	GG	GG	GG	GG	GG	GG	GG	GG	GG	GG	GG	GG	GG	GG	GG	GG
3959838|F|0-30:G>C-30:G>C	G/C	TGCAGCACGTACTCACCACCCACGCTGTTGGCCCGAGATCGGAAGAGCGGTTCAGCAGGAATGCCGAGA	chr2B	728953800	GG	GG	GG	GG	GG	GG	GG	GG	GG	GG	GG	GG	GG	GG	GG	GG	GG	GG	GG	GG	GG	GG	GG	GG	GG	GG	GG	GG	GG	GG	GG	GG	GG	GG	GG	GG	GG	GG	GG	GG	GG	GG	GG	GG	GG
1155343|F|0-66:G>A-66:G>A	G/A	TGCAGGCCGTGGCGCGACTCATCCAAGCCGATCCACTCCTTCCCACCGTGGCTCCTCCCCACGCCGGAG	chrUn	42802772	AA	AA	AA	AA	AA	AA	AA	AA	AA	AA	AA	AA	AA	AA	AA	AA	AA	AA	AA	AA	AA	AA	AA	AA	AA	AA	AA	AA	AA	AA	AA	AA	AA	AA	AA	AA	AA	AA	AA	AA	AA	AA	AA	AA	AA
3021375|F|0-14:A>C-14:A>C	A/C	TGCAGTTACCATCAAAAGCCCCACGAATAAACCAACCGAGATCGGAAGAGCGGTTCAGCAGGAATGCCG	NA	NA	AA	AA	AA	AA	AA	AA	AA	AA	AA	AA	AA	AA	AA	AA	AA	AA	AA	AA	AA	AA	AA	AA	AA	AA	AA	AA	AA	AA	AA	AA	AA	AA	AA	AA	AA	AA	AA	AA	AA	AA	AA	AA	AA	AA	AA
7349697|F|0-8:A>C-8:A>C	A/C	TGCAGCCGAAGGCGATGCCGAGATCGGAAGAGCGGTTCAGCAGGAATGCCGAGACCGATCTCGTATGCC	NA	NA	AA	AA	AA	AA	AA	AA	AA	AA	AA	AA	AA	AA	AA	AA	AA	AA	AA	AA	AA	AA	AA	AA	AA	AA	AA	AA	AA	AA	AA	AA	AA	AA	AA	AA	AA	AA	AA	AA	AA	AA	AA	AA	AA	AA	AA
4409101|F|0-12:T>G-12:T>G	T/G	TGCAGCGGTGTATAGCAGCACGGCGAATTGGGAGGTGACCGAGATCGGAAGAGCGGTTCAGCAGGAATG	chr3A	662909844	TT	TT	TT	TT	TT	TT	TT	TT	TT	TT	TT	TT	TT	TT	TT	TT	TT	TT	TT	TT	TT	TT	TT	TT	TT	TT	TT	TT	TT	TT	TG	TT	TT	TT	TT	TT	TT	TT	TT	TT	TT	TT	TT	TT	TT
3960215|F|0-14:A>T-14:A>T	A/T	TGCAGGCGGCTACGACGGAACTCTTGGTGAACCGAGATCGGAAGAGCGGTTCAGCAGGAATGCCGAGAC	chr6B	494275024	AA	AA	AA	AA	AA	AA	AA	AA	AA	AA	AA	AA	AA	AA	AA	AA	AA	AA	AA	AA	AA	AA	AA	AA	AA	AA	AA	AA	AA	AA	AA	AA	AA	AA	AA	AA	AA	AA	AA	AA	AA	AA	AA	AA	AA
1146193|F|0-43:G>C-43:G>C	G/C	TGCAGGAGAACACCCCTTGCCCCCAATCTCCAGAGAAGTCAGTGGCCCGAGATCGGAAGAGCGGTTCAG	chr6A	67377546	GG	GG	GG	GG	GG	GG	GG	GG	GG	GG	GG	GG	GG	GG	GG	GG	GG	GG	GG	GG	GG	GG	GG	GG	GG	GG	GG	GG	GG	GG	GG	GG	GG	GG	GG	GG	GG	GG	GG	GG	GG	GG	GG	GG	GG
4002427|F|0-37:G>T-37:G>T	G/T	TGCAGGAGGCGATCGGGCTTGACATGGACGCGATGACGTCCGAGATCGGAAGAGCGGTTCAGCAGGAAT	chr5A	596581143	GG	GG	GG	GG	GG	GG	GG	GG	GG	GG	GG	GG	GG	GG	GG	GG	GG	GG	GG	GG	GG	GG	GG	GG	GG	GG	GG	GG	GG	GG	GG	GG	GG	GG	GG	GG	GG	GG	GG	GG	GG	GG	GG	GG	GG
3029344|F|0-35:G>A-35:G>A	G/A	TGCAGGTAGAGCACCAGCATCACCCACAGCCTGTCGAAGCTCCGAGATCGGAAGAGCGGTTCAGCAGGA	chr2B	716052552	GG	GG	GG	GG	GG	GG	GG	GG	GG	GG	GG	GG	GA	GG	GG	GG	GG	GG	GG	GG	GG	GG	GG	GG	GG	GG	GG	GG	GG	GG	GG	GG	GG	GG	GG	GG	GG	GG	GG	GG	GG	GG	GG	GG	GG
3033027|F|0-8:T>C-8:T>C	T/C	TGCAGCTGTTGAACCAGTCATCGGGGCACGGAGCACCGAGATCGGAAGAGCGGTTCAGCAGGAATGCCG	chr7A	109759854	TT	TT	TT	TT	TT	TT	TT	TT	TT	TT	TT	TT	TT	TT	TT	TT	TT	TT	TT	TT	TT	TT	TT	TT	TT	TT	TT	TT	TT	TT	TT	TT	TT	TT	TT	TT	TT	TT	TT	TT	TT	TT	TT	TT	TT
3935382|F|0-11:G>C-11:G>C	G/C	TGCAGGCCCTGGTGCGCGAGATCAGCTCCTCCGAGATCGGAAGAGCGGTTCAGCAGGAATGCCGAGACC	chr2B	726126323	GG	GG	GG	GG	GG	GG	GG	GG	GG	GG	GG	GG	GC	GG	GG	GG	GG	GG	GG	GG	GG	GG	GG	GG	GG	GG	GG	GG	GG	GG	GG	GG	GG	GG	GG	GG	GG	GG	GG	GG	GG	GG	GG	GG	GG
1028989|F|0-28:G>T-28:G>T	G/T	TGCAGGGGAGGTGTTCAAGGACATCGTGGGCAGCGCCTACTACATCGCGCCGAGATCGGAAGAGCGGTT	chr3D	439839388	GG	GG	GG	GG	GG	GG	GG	GG	GG	GG	GG	GG	GG	GT	GG	GG	GG	GG	GG	GG	GG	GG	GG	GG	GG	GG	GG	GG	GG	GG	GG	GG	GG	GG	GG	GG	GG	GG	GG	GG	GG	GG	GG	GG	GG
1055220|F|0-31:T>C-31:T>C	T/C	TGCAGAGTGCAAAAACGCACAAGCAGTTAGCTACAACGGCAGATTAACGTATTGGGTCAATCACAGAGT	chr5D	563859423	TT	TT	TT	TT	TT	TT	TT	TT	TT	TT	TT	TT	TT	TT	TT	TT	TT	TT	TT	TT	TT	TT	TT	TT	TT	TT	TT	TT	TT	TT	TT	TT	TT	TT	TT	TT	TT	TT	TT	TT	TT	TT	TT	TT	TT
1112236|F|0-35:T>C-35:T>C	T/C	TGCAGCTACCTTGCTTCCCACAAACTCATCCTTCTTGTGTACACCTTCATTTACCGAGATCGGAAGAGC	chr5B	431360770	CC	CC	CC	CC	CC	CC	CC	CC	CC	CC	CC	CC	CC	CC	CC	CC	CC	CC	CC	CC	CC	CC	CC	CC	CC	CC	CC	CC	CC	CC	CC	CC	CC	CC	CC	CC	CC	CC	CC	CC	CC	CC	CC	CC	CC
1342375|F|0-18:T>G-18:T>G	T/G	TGCAGCTTCCCAGAGGCTTGCTTTTTTTTATTGAACGCATGGCGTAGCTAGGACCCCTCCAATCATGTT	chrUn	186208091	TT	TT	TT	TT	TT	TT	TT	TT	TT	TT	TG	TT	TT	TT	TT	TT	TT	TT	TT	TT	TT	TT	TT	TT	TT	TT	TT	TT	TT	TT	TT	TT	TT	TT	TT	TT	TT	TT	TT	TT	TT	TT	TT	TT	TT
1862306|F|0-44:A>G-44:A>G	A/G	TGCAGATCCATGGCGTCCTTCACATCTTCGTGAAGAAGCCCTTGACGGCGACAACCATGGTGGATGGGG	chr7B	590806405	AA	AA	AA	AA	AA	AA	AA	AA	AA	AA	AA	AA	AA	AA	AA	AA	AA	AA	AA	AA	AA	AA	AA	AA	AA	AA	AA	AA	AA	AA	AA	AA	AA	AA	AA	AA	AA	AA	AA	AA	AA	AA	AA	AA	AA
3027818|F|0-12:T>G-12:T>G	T/G	TGCAGTGGTGGATTTGTTGCTTTGTGTGCTGCGGTGGAGCTCCGAGATCGGAAGAGCGGTTCAGCAGGA	chr5A	59566378	TT	TT	TT	TT	TT	TT	TT	TT	TT	TT	TT	TT	TT	TT	TT	TT	TT	TT	TT	TT	TT	TT	TT	TT	TT	TT	TT	TT	TT	TT	TT	TT	TT	TT	TT	TT	TT	TT	TT	TT	TT	TT	TT	TT	TT
3029403|F|0-40:T>C-40:T>C	T/C	TGCAGGAAGTCGCCGACATTCACCACCAGCGCACCTTCCATCGCCGAGATCGGAAGAGCGGTTCAGCAG	chr4D	3259911	TT	TT	TT	TT	TT	TT	TT	TT	TT	TT	TT	TT	TT	TT	TT	TT	TT	TT	TT	TT	TT	TT	TT	TT	TT	TT	TT	TT	TT	TT	TT	TT	TT	TT	TT	TT	TT	TT	TT	TT	TT	TT	TT	TT	TT
4993690|F|0-20:A>G-20:A>G	A/G	TGCAGGCAAGGCGTACTAGTATTTTACTGAGCCGAGATCGGAAGAGCGGTTCAGCAGGAATGCCGAGAC	chr3A	690794979	AA	AA	AA	AA	AA	AA	AA	AA	AA	AA	AA	AA	AA	AA	AA	AA	AA	AA	AA	AA	AA	AA	AA	AA	AA	AA	AA	AA	AA	AA	AA	AA	AA	AA	AA	AA	AA	AA	AA	AA	AA	AA	AA	AA	AA
5580445|F|0-7:A>G-7:A>G	A/G	TGCAGGCACGGAGGATTACTTGACCGAGATCGGAAGAGCGGTTCAGCAGGAATGCCGAGACCGATCTCG	NA	NA	GG	GG	GG	GG	GG	GG	GG	GG	GG	GG	GG	GG	GG	GG	GG	GG	GG	GG	GG	GG	GG	GG	GG	GG	GG	GG	GG	GG	GG	GG	GG	GG	GG	GG	GG	GG	GG	GG	GG	GG	GG	GG	GG	GG	GG
988017|F|0-31:C>T-31:C>T	C/T	TGCAGCGCCAACCAGCTGTCCGCGTACGTCGCGCACAGCGCACGAGCGCGTTCCAGAAGAGCAACCGAG	chr5B	229364483	CC	CC	CC	CC	CC	CC	CC	CC	CC	CC	CC	CC	CC	CC	CC	CC	CC	CC	CC	CC	CC	CC	CC	CC	CC	CC	CC	CC	CC	CC	CC	CC	CC	CC	CC	CC	CC	CC	CC	CC	CC	CC	CC	CC	CC
3949035|F|0-22:A>G-22:A>G	A/G	TGCAGCGCAGGAGTACGTCGAAAAACGACGGCCGAGATCGGAAGAGCGGTTCAGCAGGAATGCCGAGAC	chr2D	596573269	AA	AA	AA	AA	AA	AA	AA	AA	AA	AA	AA	AA	AA	AA	AA	AA	AA	AA	AA	AA	AA	AA	AA	AA	AA	AA	AA	AA	AA	AA	AA	AA	AA	AA	AA	AA	AA	AA	AA	AA	AA	AA	AA	AA	AA
3935827|F|0-18:T>G-18:T>G	T/G	TGCAGGCACACCACGCACTCCACCGAGATCGGAAGAGCGGTTCAGCAGGAATGCCGAGACCGATCTCGT	NA	NA	TT	TT	TT	TT	TT	TT	TT	TT	TT	TT	TT	TT	TT	TT	TT	TT	TT	TT	TT	TT	TT	TT	TT	TT	TT	TT	TT	TT	TT	TT	TT	TT	TT	TT	TT	TT	TT	TT	TT	TT	TT	TT	TT	TT	TT
5358302|F|0-9:G>C-9:G>C	G/C	TGCAGGCTGGGGAAGTACGGCGGGCTCGACCGAGATCGGAAGAGCGGTTCAGCAGGAATGCCGAGACCG	chr2B	600708850	GG	GG	GG	GG	GG	GG	GG	GG	GG	GG	GG	GG	GG	GG	GG	GG	GG	GG	GG	GG	GG	GG	GG	GG	GG	GG	GG	GG	GG	GG	GG	GG	GG	GC	GG	GG	GG	GG	GG	GG	GG	GG	GG	GG	GG
3947972|F|0-7:C>T-7:C>T	C/T	TGCAGGGCTCCATCAACATCTTCTCCGACGCCGAGATCGGAAGAGCGGTTCAGCAGGAATGCCGAGACC	chr5D	410066001	CC	CC	CC	CC	CC	CC	CC	CC	CC	CC	CC	CC	CC	CC	CC	CC	CC	CC	CC	CC	CC	CC	CC	CC	CC	CC	CC	CC	CC	CC	CC	CC	CC	CC	CC	CC	CC	CC	CC	CC	CC	CC	CC	CC	CC
5367056|F|0-11:G>C-11:G>C	G/C	TGCAGCGAGGCGTACGGCTCCGAGATCGGAAGAGCGGTTCAGCAGGAATGCCGAGACCGATCTCGTATG	NA	NA	GG	GG	GG	GG	GG	GG	GG	GG	GG	GG	GG	GG	GG	GG	GG	GG	GG	GG	GG	GG	GG	GG	GG	GG	GG	GG	GG	GG	GG	GG	GG	GG	GG	GG	GG	GG	GG	GG	GG	GG	GG	GG	GG	GG	GG
3951404|F|0-7:C>T-7:C>T	C/T	TGCAGCTCTGAGTAGCTGTACGCCCGAGATCGGAAGAGCGGTTCAGCAGGAATGCCGAGACCGATCTCG	NA	NA	CC	CC	CC	CC	CC	CC	CC	CC	CC	CC	CC	CC	CC	CC	CC	CC	CC	CC	CC	CC	CC	CC	CC	CC	CC	CC	CC	CC	CC	CC	CC	CC	CC	CC	CC	CC	CC	CC	CC	CC	CC	CC	CC	CC	CC
4262463|F|0-11:T>C-11:T>C	T/C	TGCAGGACCAGTCGGGCTCCGAGATCGGAAGAGCGGTTCAGCAGGAATGCCGAGACCGATCTCGTATGC	NA	NA	TT	TT	TT	TT	TT	TT	TT	TT	TT	TT	TT	TT	TT	TT	TT	TT	TT	TT	TT	TT	TT	TT	TT	TT	TT	TT	TT	TT	TT	TT	TT	TT	TT	TT	TT	TT	TT	TT	TT	TT	TT	TT	TT	TT	TT
3942252|F|0-25:G>C-25:G>C	G/C	TGCAGTACATCGTGAGGGGCGGGCGGAACCTCTTCCCGCTGCTCCCGAGATCGGAAGAGCGGTTCAGCA	chr1D	476583844	GG	GG	GG	GG	GG	GG	GG	GG	GG	GG	GG	GG	GG	GG	GG	GG	GG	GG	GG	GG	GG	GG	GG	GG	GG	GG	GG	GG	GG	GG	GG	GG	GG	GG	GG	GG	GG	GG	GG	GG	GC	GG	GG	GG	GG
1165227|F|0-12:T>C-12:T>C	T/C	TGCAGTGCAATTTGAGTTTGTACTTTGTAGACCACACATAGGGGTACCGAGATCGGAAGAGCGGTTCAG	chr3B	817027664	TT	TT	TT	TT	TT	TT	TT	TT	TT	TT	TT	TT	TT	TT	TT	TT	TT	TT	TT	TT	TT	TT	TT	TT	TT	TT	TT	TT	TT	TT	TT	TT	TT	TT	TT	TT	TT	TT	TT	TT	TT	TT	TT	TT	TT
1027739|F|0-46:T>G-46:T>G	T/G	TGCAGGCGCAGGATCTTGGGGCGCCCGCCATGGATGGAGTGGTGGCTGTCGGCGAAGTCGTCCGAGGAG	chrUn	316013659	TT	TT	TT	TT	TT	TT	TT	TT	TT	TT	TT	TT	TT	TT	TT	TT	TT	TT	TT	TT	TT	TT	TT	TT	TT	TT	TT	TT	TT	TT	TT	TT	TT	TT	TT	TT	TT	TT	TT	TT	TT	TT	TT	TT	TT
984784|F|0-13:C>T-13:C>T	C/T	TGCAGGTGGACGGCTGCTACGTGCGGTACGACGCCAGCGACTTCGTCGGCCGAGATCGGAAGAGCGGTT	chr6D	311543497	CC	CC	CC	CC	CC	CC	CC	CC	CC	CC	CC	CC	CC	CC	CC	CC	CC	CC	CC	CC	CC	CC	CC	CC	CC	CC	CC	CC	CC	CC	CC	CC	CC	CC	CC	CC	CC	CC	CC	CC	CC	CC	CC	CC	CC
5367131|F|0-7:T>C-7:T>C	T/C	TGCAGCGTTTCGACAGGTGCTTGATCATCCGAGATCGGAAGAGCGGTTCAGCAGGAATGCCGAGACCGA	NA	NA	CC	CC	CC	CC	CC	CC	CC	CC	CC	CC	CC	CC	CC	CC	CC	CC	CC	CC	CC	CC	CC	CC	CC	CC	CC	CC	CC	CC	CC	CC	CC	CC	CC	CC	CC	CC	CC	CC	CC	CC	CC	CC	CC	CC	CC
1095912|F|0-62:T>A-62:T>A	T/A	TGCAGGGAAGTGCACCGTGATGTTCCTGATCTTGTCCATGGGGAGAACGGCATGGGGCTGGCTGGAGCC	chr4D	469073230	TT	TT	TT	TT	TT	TT	TT	TT	TT	TT	TT	TT	TT	TT	TT	TT	TT	TT	TT	TT	TT	TT	TT	TT	TT	TT	TT	TT	TT	TT	TT	TT	TT	TT	TT	TT	TT	TT	TT	TT	TT	TT	TT	TT	TT
4262832|F|0-19:G>C-19:G>C	G/C	TGCAGGGCCTCCTCAAGGTGATCGCCGAGATCGGAAGAGCGGTTCAGCAGGAATGCCGAGACCGATCTC	NA	NA	GG	GG	GG	GG	GG	GG	GG	GG	GG	GC	GG	GG	GG	GG	GG	GG	GG	GG	GG	GG	GG	GG	GG	GG	GG	GG	GG	GG	GG	GG	GG	GG	GG	GG	GG	GG	GG	GG	GG	GG	GG	GG	GG	GG	GG
4009512|F|0-30:C>T-30:C>T	C/T	TGCAGCAAGATATCTGACACCACCGCGCCGCTGCCCGAGATCGGAAGAGCGGTTCAGCAGGAATGCCGA	chr3D	363856498	CC	CC	CC	CC	CC	CC	CC	CC	CC	CC	CC	CC	CC	CC	CC	CC	CC	CC	CC	CC	CC	CC	CC	CC	CC	CC	CC	CC	CC	CC	CC	CC	CC	CC	CC	CC	CC	CC	CC	CC	CC	CC	CC	CC	CC
2247791|F|0-43:T>C-43:T>C	T/C	TGCAGTCTTGTTCATCAGCGTGTCCACGAGCACGTCGAAGCTGTTGGCCACTGCCGCAGGGTTCACCTT	chr2D	190022867	TT	TT	TT	TT	TT	TT	TT	TT	TT	TT	TT	TT	TT	TT	TT	TT	TT	TT	TT	TT	TT	TT	TT	TT	TT	TT	TT	TT	TT	TT	TT	TT	TT	TT	TT	TT	TT	TT	TT	TT	TT	TT	TT	TT	TT
3570179|F|0-53:T>C-53:T>C	T/C	TGCAGTGGCCGCACGCAGCATCTCGATGTCCTCATCTGAGGAGGGTTTGTCTGTCTCTGTTTGCCACCG	chr6B	289770515	TT	TT	TT	TT	TT	TT	TT	TT	TT	TT	TT	TT	TT	TT	TT	TT	TT	TT	TT	TT	TT	TT	TT	TT	TT	TT	TT	TT	TT	TT	TT	TT	TT	TT	TT	TT	TT	TT	TT	TT	TT	TT	TT	TT	TT
4004054|F|0-14:A>G-14:A>G	A/G	TGCAGGGAGCACGGAGACGGCGTGAGCACGTACGGGATCAACCAACCGAGATCGGAAGAGCGGTTCAGC	chr5D	432528909	AA	AA	AA	AA	AA	AA	AA	AA	AA	AA	AA	AA	AA	AA	AA	AA	AA	AA	AA	AA	AA	AA	AA	AA	AA	AA	AA	AA	AA	AA	AA	AA	AA	AA	AA	AA	AA	AA	AA	AA	AA	AA	AA	AA	AA
3027337|F|0-17:G>A-17:G>A	G/A	TGCAGGGCCGAGAAGATGAACTCCACCACCACCATGGCCGCCACCGAGATCGGAAGAGCGGTTCAGCAG	chr2B	451890317	GG	GG	GG	GG	GG	GG	GG	GG	GG	GG	GG	GG	GG	GG	GG	GG	GG	GG	GG	GG	GG	GG	GG	GG	GG	GG	GG	GG	GG	GG	GG	GG	GG	GG	GG	GG	GG	GG	GG	GG	GG	GG	GG	GG	GG
1404139|F|0-65:T>G-65:T>G	T/G	TGCAGCCTCACGCCACCATCGGCATCTCGCCATCGTCGTCGTATCGCACGACCCCTTGGCATCTCTCCT	chr4A	699458953	TT	TT	TT	TT	TT	TT	TT	TT	TT	TT	TT	TT	TT	TT	TT	TT	TT	TT	TT	TT	TT	TT	TT	TT	TT	TT	TT	TT	TT	TT	TT	TT	TT	TT	TT	TT	TT	TT	TT	TT	TT	TT	TT	TT	TT
3955529|F|0-7:G>C-7:G>C	G/C	TGCAGGTGAACGGGCTCACCGAGATCGGAAGAGCGGTTCAGCAGGAATGCCGAGACCGATCTCGTATGC	NA	NA	GG	GG	GG	GG	GG	GG	GG	GG	GG	GG	GG	GG	GG	GG	GG	GG	GG	GG	GG	GG	GG	GG	GG	GG	GG	GG	GG	GG	GG	GG	GG	GG	GG	GG	GG	GG	GG	GG	GG	GG	GG	GG	GG	GG	GG
1017110|F|0-33:G>A-33:G>A	G/A	TGCAGGCGGAGGATATCTTCTACAAGAGACGTTGTGCTTCGCTGGAGCAGGAGATACTGTCAGCGTCGC	chr5B	166682352	GG	GG	GG	GG	GG	GG	GG	GG	GG	GG	GG	GG	GG	GG	GG	GG	GG	GG	GG	GG	GG	GG	GG	GG	GG	GG	GG	GG	GG	GG	GG	GG	GG	GG	GG	GG	GG	GG	GG	GG	GG	GG	GG	GG	GG
1017784|F|0-28:C>G-28:C>G	C/G	TGCAGTTATAAAAAGAATACACCAGCGTCCACGTACGTGTACGTCAGACAGGCAGCTCGGCCGAGATCG	chr1D	9652067	CC	CC	CC	CC	CC	CC	CC	CC	CC	CC	CC	CC	CC	CC	CC	CC	CC	CC	CC	CC	CC	CC	CC	CC	CC	CC	CC	CC	CC	CC	CC	CC	CC	CC	CC	CC	CC	CC	CC	CC	CC	CC	CC	CC	CC
1020730|F|0-8:G>T-8:G>T	G/T	TGCAGCTTGCTGAGGACGGCGAGGGCGCTTGCGGCGGAAAGATCCATGGACGCGGGGGAGGCCTCGCCG	chr2D	386363	GG	GG	GG	GG	GG	GG	GG	GG	GG	GG	GG	GG	GG	GG	GG	GG	GG	GG	GG	GT	GG	GG	GG	GG	GG	GG	GG	GG	GG	GG	GG	GG	GG	GG	GG	GG	GG	GG	GG	GG	GG	GG	GG	GG	GG
1022209|F|0-25:G>A-25:G>A	G/A	TGCAGCGGGTGATGGAGGAGCAGCCGCGGGAGTAGGGGTTGGCCTGCCCGCCGAGATCGGAAGAGCGGT	chr3B	734686343	GG	GG	GG	GG	GG	GG	GG	GG	GG	GG	GG	GG	GG	GG	GG	GG	GG	GG	GG	GG	GG	GG	GG	GG	GG	GG	GG	GG	GG	GG	GG	GG	GG	GG	GG	GG	GG	GG	GG	GG	GG	GG	GG	GG	GG
1030427|F|0-22:G>A-22:G>A	G/A	TGCAGGACCAGATCACGTACAAGGTTGGCAAGCACTACGCCGACTGCCCCAGCTTCCGAGATCGGAAGA	chr2D	133051102	GG	GG	GG	GG	GG	GG	GG	GG	GG	GG	GG	GG	GG	GG	GG	GG	GG	GG	GG	GG	GG	GG	GG	GG	GG	GG	GG	GG	GG	GG	GG	GG	GG	GG	GG	GG	GG	GG	GG	GG	GG	GG	GG	GG	GG
1041292|F|0-13:C>G-13:C>G	C/G	TGCAGTAATGGGACAGGAACTCCATGGTGAACCGCTTCATCTCCAGGTCGTCCCCGTAGTCCGAGATCG	chr1D	416610556	CC	CC	CC	CC	CC	CC	CC	CC	CC	CC	CC	CC	CC	CC	CC	CC	CC	CC	CC	CC	CC	CC	CC	CC	CC	CC	CC	CC	CC	CC	CC	CC	CC	CC	CC	CC	CC	CC	CC	CC	CC	CC	CC	CC	CC
10592812|F|0-8:G>A-8:G>A	G/A	TGCAGGAAGCCATGGCCATGGACCAAAGCTCCGCCGAGATCGGAAGAGCGGTTCAGCAGGAATGCCGAG	chr7A	672982408	AA	AA	AA	AA	AA	AA	AA	AA	AA	AA	AA	AA	AA	AA	AA	AA	AA	AA	AA	AA	AA	AA	AA	AA	AA	AA	AA	AA	AA	AA	AA	AA	AA	AA	AA	AA	AA	AA	AA	AA	AA	AA	AA	AA	AA
1060056|F|0-19:T>G-19:T>G	T/G	TGCAGCCGTCGCGGATTTTTAGTGCAAAGTAGTTGGTGGCGGACGTAGCCGTCACCGAGATCGGAAGAG	chrUn	327238202	TT	TT	TT	TT	TT	TT	TT	TT	TT	TT	TT	TT	TT	TT	TG	TT	TT	TT	TT	TT	TT	TT	TT	TT	TT	TT	TT	TT	TT	TT	TT	TT	TT	TT	TT	TT	TT	TT	TT	TT	TT	TT	TT	TT	TT
1060532|F|0-23:T>G-23:T>G	T/G	TGCAGGCAGATTGCGTTTGAGATTTTGAACCAAGAAGAACAGTACTGCGTTCGCGGTGTTAACCATGTA	chr1A	66176372	TT	TT	TT	TT	TT	TT	TT	TT	TT	TT	TT	TT	TT	TT	TT	TT	TT	TT	TT	TT	TT	TT	TT	TT	TT	TT	TT	TT	TT	TT	TT	TT	TT	TT	TT	TT	TT	TT	TT	TT	TT	TT	TT	TT	TT
1061729|F|0-22:C>T-22:C>T	C/T	TGCAGTGCTTTGCCATGGTCAACTCCCCGCCTAGCACTTAGACTACCAGGTTTCAAAGTGAGCCCCCAA	chr5D	556911652	CC	CC	CC	CC	CC	CC	CC	CC	CC	CC	CC	CC	CC	CC	CC	CC	CC	CC	CC	CC	CC	CC	CC	CC	CC	CC	CC	CC	CC	CC	CC	CC	CC	CC	CC	CC	CC	CC	CC	CC	CC	CC	CC	CC	CC
1062927|F|0-6:G>T-6:G>T	G/T	TGCAGCGAATCAACATGGTAGAAGGTGTAATCAGTATACACTTCAACCAAACAGTGAATCAAACAACAT	chr3A	575783441	GG	GG	GG	GG	GG	GT	GG	GG	GG	GG	GG	GG	GG	GG	GG	GG	GG	GG	GG	GG	GG	GG	GG	GG	GG	GG	GG	GG	GG	GG	GG	GG	GG	GG	GG	GG	GG	GG	GG	GG	GG	GG	GG	GG	GG
1089952|F|0-54:G>A-54:G>A	G/A	TGCAGGTTCGGGTAGGCTGCTGCACGGTCCATGGATTCAACGATAACTGGCTTCGGGCGGGCAACTCCC	chr1D	192628274	GG	GG	GG	GG	GG	GG	GG	GG	GG	GG	GG	GG	GG	GG	GG	GG	GG	GG	GG	GG	GG	GG	GG	GG	GG	GG	GG	GG	GG	GG	GG	GG	GG	GG	GG	GG	GG	GG	GG	GG	GG	GG	GG	GG	GG
1101520|F|0-46:C>T-46:C>T	C/T	TGCAGCATTAAAAAGGGCCAGTTCACATCTAAGCCCACGAGGCTAACCCGAGATCGGAAGAGCGGTTCA	chr3B	115545725	CC	CC	CC	CC	CC	CC	CC	CC	CC	CC	CC	CC	CC	CC	CC	CC	CC	CC	CC	CC	CC	CC	CC	CC	CC	CC	CC	CC	CC	CC	CC	CC	CC	CT	CC	CC	CC	CC	CC	CC	CC	CC	CC	CC	CC
1150891|F|0-29:G>T-29:G>T	G/T	TGCAGCACGGAGCCGCGCCATGCCACGGCGATGTCGCGTCTCCCCATGGCCGCCACTCCCTCGTCCGTC	chr4A	598246645	GG	GG	GG	GG	GG	GG	GG	GG	GG	GG	GG	GG	GG	GG	GG	GG	GG	GG	GG	GG	GG	GG	GG	GG	GG	GG	GG	GG	GG	GG	GG	GG	GG	GG	GG	GG	GG	GG	GG	GG	GG	GG	GG	GG	GG
1216949|F|0-49:G>T-49:G>T	G/T	TGCAGACGGAGCACCTAGAAGGCTAGAGCTCGTAGCTGAAGATTTTATTGGCCGAGATCGGAAGAGCGG	chr3A	646854667	GG	GG	GG	GG	GG	GG	GG	GG	GG	GG	GG	GG	GG	GG	GG	GG	GG	GG	GG	GG	GG	GG	GG	GG	GG	GG	GG	GG	GG	GG	GG	GG	GG	GG	GG	GG	GG	GG	GG	GG	GG	GG	GG	GG	GG
1217700|F|0-38:T>A-38:T>A	T/A	TGCAGATGCTGGAAAGCGCCCCATCCTAAGCTACTCGGTTGGAATTCGTTTCCGAGATCGGAAGAGCGG	chr1B	651283098	TT	TT	TT	TT	TT	TT	TT	TT	TT	TT	TT	TT	TT	TT	TT	TT	TT	TT	TT	TT	TT	TT	TT	TT	TT	TT	TT	TT	TT	TT	TT	TT	TT	TT	TT	TT	TT	TT	TT	TT	TT	TT	TT	TT	TT
1244257|F|0-5:C>A-5:C>A	C/A	TGCAGCGTTGCCGGGAGGCTCGGTGGCAGCTCGGAGAGCTCAGCGCTCCGAGATCGGAAGAGCGGTTCA	chrUn	329015035	CC	CC	CC	CC	CC	CC	CC	CC	CC	CC	CC	CC	CC	CC	CC	CC	CC	CC	CC	CC	CC	CC	CC	CC	CC	CC	CC	CC	CC	CC	CC	CC	CC	CC	CC	CC	CC	CC	CC	CC	CC	CC	CC	CC	CC
1268029|F|0-32:G>T-32:G>T	G/T	TGCAGTCGACTAGAGCTGCTCTCCTTGAGCCAGTGTGGCTCTAGCTCCGAAGACATGCTACTACGCATA	chr5B	465012827	GG	GG	GG	GG	GG	GG	GG	GG	GG	GG	GG	GG	GG	GG	GG	GG	GG	GG	GG	GG	GG	GG	GG	GG	GG	GG	GG	GG	GG	GG	GG	GG	GG	GG	GG	GG	GG	GG	GG	GG	GG	GG	GG	GG	GG
1331068|F|0-15:C>A-15:C>A	C/A	TGCAGCTCCTAAGCCCCCAACGGGCCTCCGTATGCCTTCGTGGTGAGTTCCTCGTCACTTCCCCTCTTG	chr7D	474475078	CC	CC	CC	CC	CC	CC	CC	CC	CC	CC	CC	CC	CC	CC	CC	CC	CC	CC	CC	CC	CC	CC	CC	CC	CC	CC	CC	CC	CC	CC	CC	CC	CC	CC	CC	CC	CC	CC	CC	CC	CC	CC	CC	CC	CC
1344964|F|0-49:G>A-49:G>A	G/A	TGCAGTAAACCTCATATGCGCGTGGCTCATCATAAGACCTTAGCCTGATGTCCTACCCAAAGACTTCAA	chrUn	45093395	GG	GG	GG	GG	GG	GG	GG	GG	GG	GG	GG	GG	GG	GG	GG	GG	GG	GG	GG	GG	GG	GG	GG	GG	GG	GG	GG	GG	GG	GG	GG	GG	GG	GG	GG	GG	GG	GG	GG	GG	GG	GG	GG	GG	GG
1696386|F|0-44:C>A-44:C>A	C/A	TGCAGAGCCATCGTCCCTAAGCTGCGCTACTACCTGCCCCTCTTCGGCTCATTCGAGAACTTACGCCGA	chr6B	26841451	CC	CC	CC	CC	CC	CC	CC	CC	CC	CC	CC	CC	CC	CC	CC	CC	CC	CC	CC	CC	CC	CC	CC	CC	CC	CC	CC	CC	CC	CC	CC	CC	CC	CC	CC	CC	CC	CC	CC	CC	CC	CC	CC	CC	CC
1862306|F|0-14:G>A-14:G>A	G/A	TGCAGATCCATGGCGTCCTTCACATCTTCGTGAAGAAGCCCTTGACGGCGACAACCATGGTGGATGGGG	chr7B	590806405	GG	GG	GG	GG	GG	GG	GG	GG	GG	GG	GG	GG	GG	GG	GG	GG	GG	GG	GG	GG	GG	GG	GG	GG	GG	GG	GG	GG	GG	GG	GG	GG	GG	GG	GG	GG	GG	GG	GG	GG	GG	GG	GG	GG	GG
2251142|F|0-17:G>A-17:G>A	G/A	TGCAGGATCTGCTCGATGTTGGTGGTGCGGCCGAGCGAGGGCGGCACGGCGGAGGCGAGCCCGAGATCG	chr7D	12999655	GG	GG	GG	GG	GG	GG	GG	GG	GG	GG	GG	GG	GG	GG	GG	GG	GG	GG	GG	GG	GG	GG	GG	GG	GG	GG	GG	GG	GG	GG	GG	GG	GG	GG	GG	GG	GG	GG	GG	GG	GG	GG	GG	GG	GA
3020926|F|0-40:T>C-40:T>C	T/C	TGCAGGATTTCTTTGACGGGAAGAAGCTCTGCAAGAAAATTAATCCGAGATCGGAAGAGCGGTTCAGCA	chr6D	429674903	TT	TT	TT	TT	TT	TT	TT	TT	TT	TT	TT	TT	TT	TT	TT	TT	TT	TT	TT	TT	TT	TT	TT	TT	TT	TT	TT	TT	TT	TT	TT	TT	TT	TT	TT	TT	TT	TT	TT	TT	TT	TT	TT	TT	TT
3023621|F|0-28:G>T-28:G>T	G/T	TGCAGGTGCCAGCGTTCGTTGATCCCTTGGAACAGGAAAGCGTCCCGAGATCGGAAGAGCGGTTCAGCA	chr5D	399960278	GG	GG	GG	GG	GG	GG	GG	GG	GG	GG	GG	GG	GG	GG	GG	GG	GG	GG	GG	GG	GG	GG	GG	GG	GG	GG	GG	GG	GG	GG	GG	GG	GG	GG	GG	GG	GG	GG	GG	GG	GG	GG	GG	GG	GG
3936611|F|0-28:A>G-28:A>G	A/G	TGCAGGCGACGGCGGCGACGGAAACACGACATGCTCCGAGATCGGAAGAGCGGTTCAGCAGGAATGCCG	chr1A	283575830	AA	AA	AA	AA	AA	AA	AA	AA	AA	AA	AA	AA	AA	AA	AA	AA	AA	AA	AA	AA	AA	AA	AA	AA	AA	AA	AA	AA	AA	AA	AA	AA	AA	AA	AA	AA	AA	AA	AA	AA	AA	AA	AA	AA	AA
3943893|F|0-18:A>C-18:A>C	A/C	TGCAGAAGAAGTCCAGCAAGATGACGGCTGGGGAGTCGCCGAGATCGGAAGAGCGGTTCAGCAGGAATG	NA	NA	CC	CC	CC	CC	CC	CC	CC	CC	CC	CC	CC	CC	CC	CC	CC	CC	CC	CC	CC	CC	CC	CC	CC	CC	CC	CC	CC	CC	CC	CC	CC	CC	CC	CC	CC	CC	CC	CC	CC	CC	CC	CC	CC	CC	CC
3950440|F|0-6:C>G-6:C>G	C/G	TGCAGACAAGGGTCTATGACAACGAGGCGAACCCGTGTGGGCCGAGATCGGAAGAGCGGTTCAGCAGGA	chr2D	373759214	CC	CC	CC	CC	CC	CC	CC	CC	CC	CC	CC	CC	CC	CC	CC	CC	CC	CC	CC	CC	CC	CC	CC	CC	CC	CC	CC	CC	CC	CC	CC	CC	CC	CC	CC	CC	CC	CC	CC	CC	CC	CC	CC	CC	CC
4262935|F|0-13:G>A-13:G>A	G/A	TGCAGTGCATGCAGGGTAGGGATCGGAGATCCGCGCGAGCCGAGATCGGAAGAGCGGTTCAGCAGGAAT	chr5D	349875032	GG	GG	GG	GG	GG	GG	GG	GG	GG	GG	GG	GG	GG	GG	GG	GG	GG	GG	GG	GG	GG	GG	GG	GG	GG	GG	GG	GG	GG	GG	GG	GG	GG	GG	GG	GG	GG	GG	GG	GG	GG	GG	GG	GG	GG
4992456|F|0-10:A>G-10:A>G	A/G	TGCAGGAGCGAGACGGTGTGCAGCTCCCCGAGATCGGAAGAGCGGTTCAGCAGGAATGCCGAGACCGAT	NA	NA	GG	GG	GG	GG	GG	GG	GG	GG	GG	GG	GG	GG	GG	GG	GG	GG	GG	GG	GG	GG	GG	GG	GG	GG	GG	GG	GG	GG	GG	GG	GG	GG	GG	GG	GG	GG	GG	GG	GG	GG	GG	GG	GG	GG	GG
4993562|F|0-17:G>A-17:G>A	G/A	TGCAGCGGGCGGCGACGGCGAGGCAGGGCTGACCCGAGATCGGAAGAGCGGTTCAGCAGGAATGCCGAG	chrUn	460199980	GG	GG	GG	GG	GG	GG	GG	GG	GG	GG	GG	GG	GG	GG	GG	GG	GG	GG	GG	GG	GG	GG	GG	GG	GG	GG	GG	GG	GG	GG	GG	GG	GG	GG	GG	GG	GG	GG	GG	GG	GG	GG	GG	GG	GG
5008613|F|0-24:C>A-24:C>A	C/A	TGCAGGAGGTGGAGGGAGAGGCGTCGGAGGCGGCGCATCGCCGAGATCGGAAGAGCGGTTCAGCAGGAA	chr7D	91395206	CC	CC	CC	CC	CC	CC	CC	CC	CC	CC	CC	CC	CC	CC	CC	CC	CC	CC	CC	CC	CC	CC	CC	CC	CC	CC	CC	CC	CC	CC	CC	CC	CC	CC	CC	CC	CC	CC	CC	CC	CC	CC	CC	CC	CC
5331595|F|0-14:A>T-14:A>T	A/T	TGCAGAGGTGACGGAATCGACCGAGATCGGAAGAGCGGTTCAGCAGGAATGCCGAGACCGATCTCGTAT	NA	NA	AA	AA	AA	AA	AA	AA	AA	AA	AA	AA	AA	AA	AA	AA	AA	AA	AA	AA	AA	AA	AA	AA	AA	AA	AA	AA	AA	AA	AA	AA	AA	AA	AA	AA	AA	AA	AA	AA	AA	AA	AA	AA	AA	AA	AA
5350144|F|0-11:G>A-11:G>A	G/A	TGCAGCTCGATGTTGGCGATCATGCCCCGAGATCGGAAGAGCGGTTCAGCAGGAATGCCGAGACCGATC	NA	NA	GG	GG	GG	GG	GG	GG	GG	GG	GG	GG	GG	GG	GG	GG	GG	GG	GG	GG	GG	GG	GG	GG	GG	GG	GG	GG	GG	GG	GG	GG	GG	GG	GG	GG	GG	GG	GG	GG	GG	GG	GG	GG	GG	GG	GG
5350206|F|0-8:G>A-8:G>A	G/A	TGCAGGGCGCGGCGGAGTTCCGAGATCGGAAGAGCGGTTCAGCAGGAATGCCGAGACCGATCTCGTATG	NA	NA	GG	GG	GG	GG	GG	GG	GG	GG	GG	GG	GG	GG	GG	GG	GG	GG	GG	GG	GG	GG	GG	GG	GG	GG	GG	GG	GG	GG	GG	GG	GG	GG	GG	GG	GG	GG	GG	GG	GG	GG	GG	GG	GG	GG	GG
5573496|F|0-8:T>G-8:T>G	T/G	TGCAGGGTTGTTCCAAATTTGTACTGCCCGAGATCGGAAGAGCGGTTCAGCAGGAATGCCGAGACCGAT	NA	NA	TT	TT	TT	TT	TT	TT	TT	TT	TT	TT	TT	TT	TT	TT	TT	TT	TT	TT	TT	TT	TT	TT	TT	TT	TT	TG	TT	TT	TT	TT	TT	TT	TT	TT	TT	TT	TT	TT	TT	TT	TT	TT	TT	TT	TT
7353010|F|0-13:A>G-13:A>G	A/G	TGCAGTCAGGGCAATGCTCCTTGGGAGCCACATGCCCTACCGAGATCGGAAGAGCGGTTCAGCAGGAAT	chr3D	479478	GG	GG	GG	GG	GG	GG	GG	GG	GG	GG	GG	GG	GG	GG	GG	GG	GG	GG	GG	GG	GG	GG	GG	GG	GG	GG	GG	GG	GG	GG	GG	GG	GG	GG	GG	GG	GG	GG	GG	GG	GG	GG	GG	GG	GG
990866|F|0-21:A>G-21:A>G	A/G	TGCAGGATTTGCAAGGAGGTGATGGCCGACGCGGTGGTGGCGAGCAAGTGCTGCTTCAACAGCTTCTGC	chr3D	433826395	AA	AA	AA	AA	AA	AA	AA	AA	AA	AA	AA	AA	AA	AA	AA	AA	AA	AA	AA	AA	AA	AA	AA	AA	AA	AA	AA	AA	AA	AA	AA	AA	AA	AA	AA	AA	AA	AA	AA	AA	AA	AA	AA	AA	AA
993472|F|0-23:G>C-23:G>C	G/C	TGCAGGCTACTGTAGCTCCCCTAGCGTACCTTCAGCACGGTAGACGAGCCGAGATCGGAAGAGCGGTTC	chr6B	442429891	GG	GG	GG	GG	GG	GG	GG	GG	GG	GG	GG	GG	GG	GG	GG	GG	GG	GG	GG	GG	GG	GG	GG	GG	GG	GG	GG	GG	GG	GG	GG	GG	GG	GG	GG	GG	GG	GG	GG	GG	GG	GG	GG	GG	GG
1240202|F|0-47:G>A-47:G>A	G/A	TGCAGGAAAAAGGAAGAAAAATATAGCAAGCTATTTCACCAAACATGGCGTGAGCGCCGAGATCGGAAG	chr2B	789875741	AA	AA	AA	GG	GG	AA	GG	GG	GG	GG	AA	GG	GG	GG	AA	GG	GG	AA	AA	AA	AA	GG	AA	AA	GG	GG	GG	GG	GG	GG	GG	AA	AA	GG	GG	GG	GG	AA	GG	GG	AA	AA	GG	AA	AA
2253031|F|0-32:C>G-32:C>G	C/G	TGCAGCATTAGTTCTTCTTCCACGGTCGATCACAATCACACACGAGCAACGTCCTTGGTCAAGAATTCG	chr3A	655669429	GG	GG	GG	CC	GG	GG	CC	CC	CC	GG	CC	CC	CC	CC	GG	CC	GG	CC	GG	CC	CG	GG	CC	GG	GG	GG	CC	GG	CC	CC	GG	GG	CC	GG	CC	CC	GG	GG	CC	GG	NN	GG	GG	CC	GG
1254467|F|0-35:C>G-35:C>G	C/G	TGCAGGCGTTTCAATGAGCCACACGCAAGGCGTCACTGATCACCAGCTCACTGCCATACTGAAACCGAG	chr3A	516789415	CC	CC	CC	GG	CC	CC	GG	GG	GG	CC	GG	GG	GG	GG	CC	GG	CC	GG	CC	CC	GG	CC	GG	CC	GG	CC	GG	CC	GG	GG	CC	CC	GG	CC	GG	GG	CC	CC	GG	CC	GG	CC	CC	GG	CC
1090881|F|0-42:G>A-42:G>A	G/A	TGCAGATTCAGGAGGTGTAGATTTGGGCGGCGGGATTGGGATGGTTGCTCACCTTCTTGATGTGCGCCG	chr3A	541482839	GG	GG	GG	AA	GG	GG	AA	AA	AA	GG	AA	AA	AA	AA	GG	AA	GG	AA	GG	GG	AA	GG	AA	GG	AA	GG	AA	GG	AA	AA	GG	GG	AA	GG	AA	AA	GG	GG	AA	GG	AA	GG	GG	AA	GG
4005532|F|0-7:T>C-7:T>C	T/C	TGCAGGGTCTGTGTCGAGGTTGCTTCGGCATGCTCCGAGATCGGAAGAGCGGTTCAGCAGGAATGCCGA	chr6D	308596268	CC	TT	CC	TT	TT	TT	TT	TT	CC	TT	CC	TT	TT	CC	TC	TT	TT	TT	CC	CC	CC	TT	CC	TT	CC	TT	TT	TT	CC	TT	TT	TT	CC	CC	CC	TT	TT	CC	CC	TT	TT	TT	TT	CC	TT
4406336|F|0-8:T>C-8:T>C	T/C	TGCAGGGGTGCGTGGACAAATGGACCCGAGATCGGAAGAGCGGTTCAGCAGGAATGCCGAGACCGATCT	NA	NA	TT	CC	TT	CC	CC	CC	CC	CC	TT	CC	TT	CC	CC	TT	TT	CC	CC	CC	TT	TT	TT	CC	TC	CC	TT	CC	CC	CC	TT	CC	CC	CC	TT	TT	TT	CC	CC	TT	TT	CC	CC	CC	CC	TT	CC
3949474|F|0-16:C>G-16:C>G	C/G	TGCAGGTGCTCTGCTCCCACAAGTCCGAGATCGGAAGAGCGGTTCAGCAGGAATGCCGAGACCGATCTC	NA	NA	CC	GG	CC	GG	GG	GG	GG	GG	CC	GG	CC	GG	GG	CC	CC	GG	GG	GG	CC	CC	CC	GG	CC	GG	CC	GG	GG	GG	CC	GG	GG	CG	CC	CC	CC	GG	GG	CC	CC	GG	GG	GG	GG	CC	GG
1061949|F|0-17:C>G-17:C>G	C/G	TGCAGGCATCTGTAGTCCACCAGCGATGTTTCGGCGAGCTGATGCGCCAACCTCTGAACCTCCAGCTCG	chr6A	402272364	CC	GG	CC	GG	GG	GG	GG	GG	CC	GG	CC	GG	GG	CC	CC	GG	GG	GG	CC	CC	CC	GG	CC	GG	CC	GG	GG	GG	CC	GG	GG	GG	CC	CC	CC	GG	GG	CC	CC	GG	GG	GG	GG	CC	GG
3023683|F|0-11:G>C-11:G>C	G/C	TGCAGTATCTCGGCAGAAAGCATGAAGCACTTAGCGCCGAGATCGGAAGAGCGGTTCAGCAGGAATGCC	chr6A	601236208	GG	CC	GG	CC	CC	CC	CC	CC	GG	CC	GG	CC	CC	GG	GC	CC	CC	CC	GG	GG	GG	CC	GG	CC	GG	CC	CC	CC	GG	CC	CC	CC	GG	GG	GC	CC	CC	GG	GG	CC	CC	CC	CC	GG	CC
1089533|F|0-56:C>T-56:C>T	C/T	TGCAGTGGAGGCGCGACGCGAGGCAAGGCAGCAAGGTCAACGCTTGAAACTGGTTTCGTTCCGAGATCG	chr3A	729609868	CC	TT	TT	TT	TT	CT	CC	TT	CC	TT	TT	CC	TT	TT	CC	TT	CC	TT	TT	CC	CC	TT	TT	TT	CC	TT	TT	CC	CC	CC	TT	CC	CC	TT	CT	CC	TT	TT	TT	TT	CC	TT	TT	CC	CC
2265446|F|0-39:G>A-39:G>A	G/A	TGCAGGCGCCCGTTGGCGTTCCTGGCGCTCGAAGATGACGCGAGTGGGCCGAGATCGGAAGAGCGGTTC	chr4A	659089834	GG	AA	GG	AA	GG	AA	AA	GG	AA	AA	AA	AA	AA	GG	GA	AA	GG	AA	GA	GG	GG	AA	AA	AA	GG	GG	AA	AA	GG	AA	GG	AA	AA	GG	AA	AA	GG	AA	AA	GA	GG	AA	GG	AA	GG
1130132|F|0-5:A>G-5:A>G	A/G	TGCAGATGCCGACGTACGCGAACCCGATGGCGGTGGAGGTGTGGGTGCTGATCAAGCGCGCCTTCACCA	chr1D	32739089	GG	AA	AA	AA	GG	AA	AA	GG	AA	AA	AA	GG	GG	AA	AG	AA	GG	GG	GG	GG	GG	GG	AA	GG	GG	AA	AA	GG	AA	GG	AA	GG	AA	GG	AA	GG	GG	GG	GG	AA	GG	GG	AA	AA	GG
1066061|F|0-11:G>C-11:G>C	G/C	TGCAGCTTCAAGTACAAGTACATCTTACCATATCCACGGGGAATACCGCAGCCGAGATCGGAAGAGCGG	NA	NA	GG	CC	CC	CC	CC	CC	GG	CC	GG	GG	CC	CC	CC	CC	CC	CC	GG	GG	GG	GG	GG	CC	CC	GG	GG	GG	GC	CC	CC	CC	GG	GG	GG	GG	GC	GG	GG	GG	GG	GG	CC	CC	GG	CC	CC
997946|F|0-41:G>A-41:G>A	G/A	TGCAGAACTTGCACACACATGAACCAGACTGGCTCTGACCCGAATACTCAGCCGAGATCGGAAGAGCGG	chr3D	17391691	GG	NN	AA	GG	GG	GG	AA	GG	GG	AA	GG	AA	AA	AA	GG	GG	GG	GG	GG	AA	GG	GG	GG	GG	AA	GG	GG	AA	GG	AA	AA	AA	AA	AA	AA	AA	AA	GG	GG	GG	GG	GG	AA	AA	GG
4539473|F|0-7:G>A-7:G>A	G/A	TGCAGAGGCATTTCAACTTTGAGTCGGACCGAGATCGGAAGAGCGGTTCAGCAGGAATGCCGAGACCGA	chr6A	73997943	AA	GG	AA	GG	GG	GG	GG	GG	AA	GG	AA	GG	GG	AA	GA	GG	GG	NN	AA	AA	AA	GG	AA	GG	AA	GG	GG	GG	AA	GG	GG	GG	AA	AA	AA	GG	GG	AA	AA	GG	GG	GG	GG	GA	GG
4005225|F|0-9:T>G-9:T>G	T/G	TGCAGAGGGTGGCGAGGTGGGCGTGTGCTACGGGAGGATGGCGACTAACCTGCCTGACCCGAGATCGGA	chr1D	481501570	GG	GG	TT	GG	GG	GG	TT	TT	TT	GG	GG	TT	TT	TT	GG	GG	TT	GG	TT	GG	GG	TT	TT	GG	TT	GG	GG	GG	GG	GG	TT	TT	GG	TT	TG	GG	TT	TT	GG	GG	GG	TT	TT	GG	GG
3024277|F|0-10:A>G-10:A>G	A/G	TGCAGGCACAACTCTACATCAGCAAGAAGCTACGGCCGAGATCGGAAGAGCGGTTCAGCAGGAATGCCG	chr2B	797272925	GG	GG	GG	AA	AA	GG	AA	AA	AA	AA	GG	AA	AA	AA	GG	AA	AA	GG	GG	GG	AA	AA	GG	GG	AA	AA	AA	AA	AA	AA	AA	GG	GG	AA	AA	AA	AA	GG	GG	AA	GG	GG	AA	GG	GG
1696033|F|0-39:A>G-39:A>G	A/G	TGCAGTCTGTCGAACCATGCATTCAGATCGGCACATTCAATGCACACCATGTGGATATCTTCTCAAGCT	chr2D	14379378	GG	AA	AA	AA	AA	GG	AA	AA	AA	NN	AA	GG	AA	AA	GG	AA	AA	GG	AA	AA	AA	GG	AA	AA	AA	AA	AA	AA	GG	AA	AA	GG	GG	AA	AA	AA	GG	GG	GG	GG	AA	GG	AA	AA	GG
3938721|F|0-16:G>T-16:G>T	G/T	TGCAGTAATAAAACGAGCATGTGACCGAGATCGGAAGAGCGGTTCAGCAGGAATGCCGAGACCGATCTC	NA	NA	GG	TT	GG	GG	TT	GG	GG	GG	TT	GG	GG	GG	TT	TT	TT	GG	GG	TT	GG	TT	GG	TT	TT	GG	GG	GG	GG	GT	TT	GG	GG	TT	TT	GG	GT	GG	GG	GG	TT	GG	TT	TT	GG	GG	TT
1043194|F|0-59:C>G-59:C>G	C/G	TGCAGTGTCGTCTCAGTCAGTCTTACTCGTTAGCAACTTAACATGACTGCCATTTTTCTCTGAATAAAA	chr1B	571445284	GG	CC	CG	CC	GG	GG	CC	CC	CC	GG	CC	CC	CC	GG	CG	CC	CC	GG	GG	CC	CC	CC	CC	CC	CC	CC	CC	GG	CC	CC	GG	CC	GG	GG	CC	GG	GG	GG	CC	GG	CC	CC	GG	GG	GG
1140326|F|0-15:T>G-15:T>G	T/G	TGCAGCTTGAGCACATCAACGGCCGCGTGGTGACCACCACGGAGGCCAATGTCGCGGACGCCATCAACA	chr4A	90878916	TT	TT	GG	TT	GG	GG	GG	TT	GG	GG	GG	GG	GG	TT	TG	TT	TT	GG	TT	TT	GG	GG	TT	GG	TT	TT	TT	GG	TT	GG	TT	TT	GG	TT	TG	TT	GG	GG	TT	GG	GG	TT	TT	GG	GG
3033806|F|0-22:A>C-22:A>C	A/C	TGCAGATATATGCAACAGACAAAATAAGATAGCACCGAGATCGGAAGAGCGGTTCAGCAGGAATGCCGA	chrUn	346227510	CC	CC	AA	CC	CC	CC	AA	AA	AA	CC	AA	AA	AA	CC	AC	CC	AA	CC	AA	CC	AA	CC	AA	CC	AA	CC	CC	CC	CC	AA	AA	AA	CC	AA	AA	CC	AA	CC	CC	CC	CC	AA	AA	CC	CC
3064366|F|0-40:A>T-40:A>T	A/T	TGCAGACTGTTTTCACCAATAAGACGCAACAACTGATTTCAGTATCCGAGATCGGAAGAGCGGTTCAGC	chr1B	378044898	TT	AA	AA	AA	TT	TT	AA	AA	AA	TT	AA	AA	AA	TT	AT	AA	AA	TT	TT	AA	AA	AA	AA	AA	AA	AA	AA	TT	AA	AA	TT	AA	TT	TT	AA	TT	TT	TT	AA	TT	AA	AA	TT	TT	AA
4008305|F|0-27:C>T-27:C>T	C/T	TGCAGCTCTGCTGCTTCTGCCTCGCGACCGCCTACGGCCGCCGAGATCGGAAGAGCGGTTCAGCAGGAA	chr5A	36718388	TT	CC	TT	TT	CC	TT	TT	TT	CC	TT	TT	TT	CC	CC	CC	TT	TT	CC	TT	CC	TT	CC	CC	TT	TT	TT	TT	TT	CC	TT	TT	CC	CC	TT	CT	TT	TT	TT	CC	TT	TT	CC	TT	TT	CC
5372944|F|0-10:T>C-10:T>C	T/C	TGCAGGACCATCCATGGCCCCCAGCCGTGCACCGAGATCGGAAGAGCGGTTCAGCAGGAATGCCGAGAC	NA	NA	CC	TT	CC	TT	TT	TT	TT	TT	CC	TT	CC	TT	TT	CC	TC	TT	TT	TC	CC	CC	CC	TT	CC	TT	CC	TT	TT	TT	CC	TT	TT	TT	CC	CC	TC	TT	TT	CC	CC	TT	TT	TC	TT	CC	TT
4988955|F|0-11:C>T-11:C>T	C/T	TGCAGGGACGGCGATGGTACGTGTCCGAGATCGGAAGAGCGGTTCAGCAGGAATGCCGAGACCGATCTC	NA	NA	CC	TT	TT	CT	CC	CC	TT	TT	TT	CC	TT	TT	TT	CC	CT	TT	TT	CC	CC	TT	TT	TT	TT	TT	TT	TT	TT	CC	TT	TT	CC	TT	CC	CC	TT	CC	CC	CC	TT	CC	TT	TT	CC	CC	TT
5411970|F|0-9:A>G-9:A>G	A/G	TGCAGGGACAGCGATGGTACGCGTCCGAGATCGGAAGAGCGGTTCAGCAGGAATGCCGAGACCGATCTC	NA	NA	AA	GG	GG	GG	AA	AA	GG	GG	GG	AA	GG	GG	GG	AA	AG	GG	GG	AA	AA	GG	GG	GG	GG	GG	GG	GG	GG	AA	GG	GG	AA	GG	AA	AA	GG	AA	AA	AA	GG	AA	AG	GG	AA	AA	GG
3222542|F|0-31:T>C-31:T>C	T/C	TGCAGCCGTCGAGCGGGAGGGTCACACCGACTGTCGCCGAGATCGGAAGAGCGGTTCAGCAGGAATGCC	chrUn	326043302	CC	TT	TT	TT	CC	CC	TT	TT	TT	CC	TT	TT	TT	CC	TT	TT	TT	CC	CC	TT	TT	TT	TT	TT	TT	TT	TT	CC	TT	TT	CC	TT	CC	CC	TT	CC	CC	CC	TT	CC	TT	TT	CC	CC	TT
1064199|F|0-55:T>C-55:T>C	T/C	TGCAGTAAATTAGCCTGCCTTTGGCAGTGGCAGCAAAGCGCCAACCAATCAGTCGTGCCATGCAGTGCT	chrUn	336207656	CC	CC	CC	TT	CC	TT	TT	CC	CC	TT	TT	TT	TT	TT	TC	TT	CC	TT	TT	CC	CC	CC	TT	TT	CC	TT	TT	TT	TT	CC	CC	TT	TT	CC	TT	TT	TT	TT	TT	TT	TT	TT	CC	TT	CC
3064876|F|0-29:A>G-29:A>G	A/G	TGCAGGACCTTCTTGGGGACGCGGGCGGCAACGATTCCGAGATCGGAAGAGCGGTTCAGCAGGAATGCC	chr5B	641926536	GG	AA	AA	GG	AA	GG	AA	GG	AA	GG	AA	GG	AA	GG	AG	GG	AA	AA	AA	AA	GG	AA	AG	AA	GG	GG	GG	GG	AA	AA	GG	GG	GG	GG	AA	AA	GG	GG	GG	AG	AA	GG	GG	GG	AA
4394739|F|0-5:G>A-5:G>A	G/A	TGCAGGCATGGGTGTGGCAAACACGTCCGAGATCGGAAGAGCGGTTCAGCAGGAATGCCGAGACCGATC	NA	NA	AA	AA	GG	AA	GG	GG	GG	AA	GG	AA	GG	AA	GG	AA	GA	AA	AA	GG	AA	GG	GG	AA	AA	AA	GG	AA	AA	AA	GG	GG	GG	AA	GG	GG	GA	GG	AA	AA	AA	GG	AA	AA	GG	GG	GG
4543115|F|0-6:A>G-6:A>G	A/G	TGCAGCAGCCGTGTGCAGGGATGACCGAGATCGGAAGAGCGGTTCAGCAGGAATGCCGAGACCGATCTC	NA	NA	GG	AA	GG	GG	AA	GG	AA	AA	GG	AA	AA	GG	AA	AA	GG	GG	AA	GG	AA	AG	AA	GG	GG	AA	GG	GG	GG	AA	GG	AA	GG	AA	AA	AA	GG	AA	GG	AA	AA	AA	GG	AG	GG	AA	AA
3944818|F|0-5:T>C-5:T>C	T/C	TGCAGTAGCGGCCAACGTGCGGGCAGTTACAGGGCGTGGCCCGAGATCGGAAGAGCGGTTCAGCAGGAA	chr3B	26451492	CC	TT	CC	CC	TT	CC	TT	TT	CC	TT	TT	CC	TT	TT	TC	CC	TT	TT	CC	CC	TT	CC	CC	TT	CC	TT	CC	TT	TT	TT	CC	TT	TT	TT	TC	CC	CC	TT	TT	TT	TT	TT	CC	TT	TT
3951605|F|0-11:T>C-11:T>C	T/C	TGCAGTTAGGCTGTCGCTGTCCGAGATCGGAAGAGCGGTTCAGCAGGAATGCCGAGACCGATCTCGTAT	NA	NA	TT	TT	CC	TT	CC	CC	CC	TT	CC	TT	CC	TT	CC	TT	TT	TT	TT	CC	TT	CC	CC	TT	TT	TT	CC	TT	TT	TC	CC	CC	CC	TT	CC	TC	TC	CC	TC	TT	TT	CC	TT	TT	CC	CC	CC
3938983|F|0-11:A>T-11:A>T	A/T	TGCAGGCACGGATCACATGGTTAATTGCTGACCGAGATCGGAAGAGCGGTTCAGCAGGAATGCCGAGAC	NA	NA	AA	TT	AA	AA	TT	AA	TT	AA	TT	AA	AA	AA	TT	AA	AT	AA	TT	AT	AA	AA	AA	AA	TT	TT	AA	AA	AT	AA	TT	AA	AA	TT	AA	TT	TT	TT	TT	AA	TT	AA	TT	AA	AA	TT	TT
3222540|F|0-10:G>A-10:G>A	G/A	TGCAGGCCAAGCAGAGCCCCGATCGTCTCTTGCAGGGCAGCCGAGATCGGAAGAGCGGTTCAGCAGGAA	chr7A	29482742	GG	GG	AA	GG	AA	AA	AA	GG	GG	GG	AA	GG	AA	GG	GA	GG	AA	GG	AA	AA	AA	AA	AA	AA	GA	GG	GG	GG	GG	AA	GG	GG	AA	AA	GA	AA	GG	GG	AA	GG	GG	GG	GG	AA	GG
1220962|F|0-16:A>C-16:A>C	A/C	TGCAGCTCGTGCACTGAGCCACGTGCGACCAGTACCTGTCCATGAGCTTGTCCTTGGTGGGGGTCGCCG	chr7B	37361281	CC	AA	AA	CC	AA	CC	AA	CC	AA	CC	CC	CC	CC	CC	CC	CC	AA	CC	CC	CC	CC	CC	AA	AA	CC	CC	CC	CC	AA	CC	CC	AA	CC	AA	CC	AA	AA	CC	AA	CC	AC	AA	CC	AA	AA
3022065|F|0-21:G>C-21:G>C	G/C	TGCAGTTAGGGCATCTTCAAGGAAAACCCGCAAATATCTCCGAGATCGGAAGAGCGGTTCAGCAGGAAT	chr6B	675620421	GG	GG	CC	CC	CC	CC	GG	CC	GG	GG	GG	CC	CC	CC	GC	CC	GG	CC	CC	GG	CC	CC	CC	CC	CC	CC	CC	GG	CC	GG	CC	CC	CC	GG	GG	CC	GG	CC	CC	CC	GG	GG	CC	CC	GG
3024177|F|0-6:C>G-6:C>G	C/G	TGCAGTCCTAGCCGTGAAACATCATCAGTACTGTGGGACGGTTGCCGAGATCGGAAGAGCGGTTCAGCA	chr5B	422121027	GG	CC	GG	GG	CC	GG	CC	GG	CC	GG	GG	GG	CC	GG	CG	GG	CC	GG	GG	GG	GG	GG	CC	CC	GG	GG	GG	GG	CC	GG	GG	CC	GG	CC	CC	CC	CC	GG	CC	GG	CC	GG	GG	CC	CC
3948537|F|0-30:G>A-30:G>A	G/A	TGCAGCTGCTGTCAGATGAGAAGAGAGAGAGGCGAGCCAGCGTCCGAGATCGGAAGAGCGGTTCAGCAG	chr5B	526518472	GG	AA	GG	GG	AA	GG	AA	GG	AA	GG	GG	AA	AA	GG	GA	GG	AA	GG	GG	GG	GG	GG	AA	AA	GG	GG	GG	AA	AA	GG	GG	AA	GG	AA	AA	AA	AA	GG	AA	GA	AA	GG	GG	AA	AA
1226727|F|0-54:G>C-54:G>C	G/C	TGCAGGCTCGTGGCTACGGCCGAAACTTGCGTGCGAGCTCAGCCTGGCTGGGGGGCCTGTTTTGCATCA	chr2B	688434312	CC	GG	GG	GG	GG	GG	GG	GG	GG	GG	CC	GG	CC	CC	GG	GG	GG	CC	GG	CC	GG	GG	CC	GG	GG	CC	GG	CC	GG	CC	GG	CC	CC	GG	GG	CC	GG	CC	GG	GC	CC	GG	GG	GG	GG
981048|F|0-11:C>T-11:C>T	C/T	TGCAGATATAACCTGACGAGAAAATTCAGGATTACTTTTCTGAACAATACACCGAGATCGGAAGAGCGG	chr2B	636117660	TT	CC	CC	CC	CC	CC	CC	CC	CC	CC	TT	CC	CC	TT	TT	CC	CC	TT	CC	TT	CC	CC	TT	CC	CC	TT	CC	TT	CC	TT	CC	TT	TT	CC	CC	TT	CC	TT	CC	CC	TT	CC	CC	CC	CC
4538277|F|0-14:C>A-14:C>A	C/A	TGCAGGTAGAAAAACCCCCGATGGGCTGCTGTACCGAGATCGGAAGAGCGGTTCAGCAGGAATGCCGAG	chr2B	79308806	CC	AA	AA	AA	AA	AA	AA	AA	AA	AA	CC	AA	AA	CC	CA	AA	AA	AA	AA	CC	AA	AA	CC	AA	AA	CC	AA	CC	AA	AA	AA	CC	CC	AA	AA	CC	AA	CC	AA	AA	CC	AA	AA	AA	AA
7487448|F|0-12:T>G-12:T>G	T/G	TGCAGCTGGAAATAAGCACGATACATAAGCCGAGATCGGAAGAGCGGTTCAGCAGGAATGCCGAGACCG	NA	NA	TG	TG	TT	GG	TG	TG	GG	NN	TT	GG	TG	GG	GG	GG	GG	GG	GG	GG	TG	TG	TT	TG	TG	TG	TG	GG	GG	TG	TG	TT	TG	GG	TG	TT	TG	TG	TT	GG	TG	GG	GG	GG	GG	GG	GG
1211829|F|0-22:G>C-22:G>C	G/C	TGCAGTTGGCGGCGAGCTTCCTGGAGAAGGTGTCGTCGGCGCGCTGAGACCGAGATCGGAAGAGCGGTT	chr2D	643330937	CC	CC	GC	GC	CC	CC	GC	CC	GC	CC	CC	CC	GC	GC	CC	GG	GC	GC	CC	CC	GC	CC	CC	CC	CC	GC	GG	CC	CC	GG	CC	CC	CC	GG	CC	CC	GG	CC	CC	CC	CC	GC	CC	CC	GC
4992963|F|0-47:T>G-47:T>G	T/G	TGCAGGCGGAGGCGCTTGGCGCCGAGCCCGCCCATGGACCAGTGCGCTTCGCGCGCCCAGCAGAGGAGC	chr7A	22898124	TG	TG	GG	TT	GG	GG	TG	TG	GG	GG	GG	TG	GG	TT	GG	TG	GG	TG	GG	TG	GG	GG	GG	GG	GG	TG	TG	TG	TG	GG	TG	TG	GG	GG	TG	GG	TG	TG	GG	TG	GG	TG	TG	GG	TG
1094024|F|0-43:G>A-43:G>A	G/A	TGCAGCGAGTGCGGCTGCTACGACGCATTCTGCGACCGCTGCTGCCCCTGCGTCTCCTCCGAGATCGGA	chr2D	584867320	GG	GA	GG	GA	GG	GA	GA	GA	GA	GG	GG	GA	GA	GG	GG	GA	GG	GA	GA	GG	GG	GG	GG	GG	GG	GA	GA	GA	GG	GA	GG	GA	GG	GG	GG	GG	GG	GA	GG	GA	GG	GA	GG	AA	GG
1024800|F|0-16:C>G-16:C>G	C/G	TGCAGGAGCTCTCCGCCTGCTACTTCCCCAACGCGCAGGCGGAGATGTGGGCGGCCGCCGCCGACCACG	chr3D	367235781	CC	CC	CC	CG	CC	CC	CG	CG	CG	CC	CG	CG	CG	GG	CC	CG	CC	CG	CC	CC	CG	CC	CG	CC	CG	CC	CG	CC	CG	CC	CC	CC	CG	CC	CG	CG	CC	CC	CG	CC	CG	CC	CC	CG	CC
1055129|F|0-49:G>T-49:G>T	G/T	TGCAGTACACTGCGTACATATACTTCGGCGACGCCATCAACAGCAAGCCGCTGGAGGCGCTCCTCCTCA	chr2D	20323654	TT	GT	GT	TT	GT	TT	GT	GT	GT	GT	GT	TT	GT	GT	TT	TT	GT	TT	GT	GT	GT	TT	GT	GT	GT	GT	TT	TT	TT	GT	GT	TT	NN	GT	GT	TT	TT	TT	TT	GT	GT	TT	GT	GT	TT
2242679|F|0-11:T>C-11:T>C	T/C	TGCAGGCAGAGTGCGAGGTCGATCAAATCTGCATGCAGCGGCATCTGCAACCGTATTGCCGAGATCGGA	chr4D	8816955	TC	TC	TT	TC	TT	TT	TT	TC	TT	TT	TT	TT	TT	CC	TC	TC	TC	TT	TC	TC	TT	TT	TC	TT	TC	TC	TC	TT	TC	TT	TC	TC	TT	TC	TC	TT	TT	TT	TC	TT	TT	TC	TC	TT	TT
1202459|F|0-14:C>T-14:C>T	C/T	TGCAGCCCGAGCCACTGGAGCTTGGGCATTGCACCAGCCTGGAAGGCCAGGTACGATGGGCTGCTCAAC	chr6B	708721041	CC	CT	CT	CT	CC	CT	CT	CC	CC	TT	TT	CT	CT	CT	CC	CT	CT	CC	CT	CC	CT	CC	CT	CT	CC	CT	CC	CC	CC	CT	CC	CT	CC	CT	CC	CC	CC	CC	CC	CT	CC	CT	CC	CT	CT
5324779|F|0-21:T>C-21:T>C	T/C	TGCAGAGGTGCTTAGTGGGCTTGGGGAAGGCTCGGAGGCGACGGATCGAGCGGAGAGGTGGCGACGGTT	chr4A	599581157	TT	TC	TC	TC	TT	TT	TC	TT	TC	TT	TT	TC	TC	CC	TT	TT	TT	TC	TT	TT	TC	TT	TC	TT	TC	TC	TC	TC	TT	TC	TC	TT	TC	TC	TT	TT	TC	TT	TT	TC	TT	TT	TT	TT	TC
5373479|F|0-15:C>G-15:C>G	C/G	TGCAGGCCTCCGTCCCCAATTCCGAGATCGGAAGAGCGGTTCAGCAGGAATGCCGAGACCGATCTCGTA	NA	NA	GG	CG	GG	CG	GG	CG	GG	GG	GG	CG	CG	CG	CG	CG	CG	CG	CG	GG	CG	GG	CG	GG	CG	GG	GG	CG	CG	GG	CG	CG	CG	CG	GG	CG	CG	GG	CC	GG	GG	CG	GG	CG	CG	CG	GG
3944912|F|0-14:C>T-14:C>T	C/T	TGCAGCGTCCTCAACGCTGAGGATGGAAGCCGAGATCGGAAGAGCGGTTCAGCAGGAATGCCGAGACCG	chr4B	59861482	CC	CC	CC	CT	CC	CC	CT	CC	CT	CC	CT	TT	CT	CT	CC	CT	CC	CT	CC	CT	CT	CC	CT	CC	CC	CC	CT	CC	CT	CT	CC	CC	CT	CC	CT	CT	CC	CC	CT	CC	CT	CC	CC	CT	CC
1092999|F|0-13:G>C-13:G>C	G/C	TGCAGAGAAGGTAGGTATTGGTGGCGGCGACGACGAGCGCGCTGGCGACGAGGCACCGAGATCGGAAGA	chr6D	427761513	GC	GG	GC	GG	GG	GG	GG	GG	GC	GG	GC	GG	GG	CC	GC	GG	GG	GG	GC	GC	GC	GG	GC	GG	GC	GG	GG	GG	GC	GG	GG	GG	GC	GC	GC	GG	GG	GC	GC	GG	GG	GG	GG	GC	GG
3937213|F|0-7:C>A-7:C>A	C/A	TGCAGAGCGGCCGCCATGCGAGCGCAGCTCGCCGCGCCGAGATCGGAAGAGCGGTTCAGCAGGAATGCC	chr3B	14409080	CA	CC	CA	CA	CA	CA	CC	CC	CA	CC	CC	CC	CC	CA	CA	CA	CC	CC	CA	CA	CC	CA	CA	CC	CC	CA	CA	CC	CC	CC	CA	CC	CC	CC	CC	CA	AA	CC	CC	CC	CA	CA	CA	CC	CC
1095087|F|0-20:G>A-20:G>A	G/A	TGCAGCATCGGGTTCAGGTGGCCCTGGAACGGCAGCGGGAACAGCAGCACCCGCCGAGATCGGAAGAGC	chr3B	805255592	GG	GA	GA	GG	GA	GA	GG	GA	GG	GA	AA	GG	GA	GA	GG	GA	GG	GA	GA	GG	GG	GA	GA	GA	GG	GA	GA	GG	GG	GG	GA	GG	GG	GA	GG	GG	GA	GA	GA	GA	GG	GA	GA	GG	GG
1000215|F|0-22:G>T-22:G>T	G/T	TGCAGGCCTTCGCGGCCGCCCCGATGCCCGCTGACGAGGCAGAGGTCTCCTTGGCGGCGGCGACGACGA	chr2A	772984442	GG	GG	GT	GT	GG	GG	GT	GG	GT	GG	GG	GG	GT	GG	GG	GT	GT	GT	GG	GG	GT	GG	GG	GG	GG	GT	GT	GG	GG	GG	GG	GG	GG	GT	GG	GG	GT	GG	GG	GG	GG	GT	GG	GG	GT
1103207|F|0-60:G>A-60:G>A	G/A	TGCAGAAAGGACCGACAAGGACTTGTATGGGAGGCAAAGGATGGGTCCAGTTCATTATGCGGAATGGTC	chr3D	23706639	GG	GA	GG	GG	GA	GG	GA	GA	GG	GA	GA	GG	GA	GA	GG	GG	GA	GG	GA	GG	GA	GG	GG	GA	GG	GA	GG	GA	GG	GA	GG	GA	GA	GA	GA	GA	GG	GA	GA	GA	GG	GA	GG	GA	GA
1124299|F|0-12:C>G-12:C>G	C/G	TGCAGCGGCGTCCAAGAGCAATTGGCCGTCAGCCGCCACCGAAATCCACGGACGACAGCGCCTCACCGC	chr4A	586020549	CC	CG	CC	CG	CC	CG	CG	CG	GG	CC	CC	CC	CG	CC	CC	CG	CC	CC	CG	CC	NN	CC	CC	CC	CC	CG	CG	CG	CC	CG	CC	CG	CC	CC	CC	CC	CC	CG	CC	CG	CC	CC	CC	CG	CC
1387412|F|0-36:C>T-36:C>T	C/T	TGCAGCAAGAACTTGCGCCTCCTCTCGAGCTTTTTGCGATCTTCTTCACTGCCCTCGGGCTCGGACCCG	chr7D	54759330	CC	CT	CC	CT	CC	CT	CT	CC	CT	CT	CT	TT	CT	CC	CT	CT	CC	CT	CC	CC	CT	CT	CT	CT	CC	CC	CT	CT	CC	CT	CC	CT	CT	CC	CT	CT	CC	CT	CT	CT	CC	CT	CC	CT	CC
3944437|F|0-37:C>G-37:C>G	C/G	TGCAGGTGATCCTGCACCAGCAGCTTCAAGTGCTGGTCGAGAGGTACCGAGATCGGAAGAGCGGTTCAG	NA	NA	GG	CG	GG	CG	CG	CG	CG	CG	GG	CG	GG	CG	CG	GG	GG	CG	CC	CG	CG	GG	GG	CG	GG	CG	GG	CG	GG	CG	GG	GG	CG	CG	GG	GG	CG	CG	GG	GG	GG	GG	GG	CG	CG	CG	CC
3943729|F|0-10:C>A-10:C>A	C/A	TGCAGTTGCTCATTGCTACTCAACCTTCCACCGAGATCGGAAGAGCGGTTCAGCAGGAATGCCGAGACC	chr2B	13499322	CA	AA	CA	CA	CA	AA	CA	AA	AA	CA	AA	AA	AA	CA	AA	CA	CA	CA	AA	AA	CA	AA	CA	AA	AA	CA	CA	AA	AA	CA	CA	CA	CA	CA	CA	CA	AA	CA	CA	AA	AA	CA	CA	AA	AA
14924953|F|0-8:A>C-8:A>C	A/C	TGCAGTCCATACGGTCATACAACGCCGAGATCGGAAGAGCGGTTCAGCAGGAATGCCGAGACCGATCTC	NA	NA	CC	AC	CC	AC	AC	AC	AC	AC	CC	AC	CC	CC	AC	CC	AC	AC	AC	AA	CC	CC	CC	AC	CC	AC	AC	AC	AC	AC	CC	AC	AC	AC	CC	CC	AC	AC	AA	CC	AC	AC	AA	AC	AC	CC	AC
3570010|F|0-38:G>A-38:G>A	G/A	TGCAGGCTGTGGCGCGACATCATCGTCGAGCGTGCCACGGATAGTTCGCAGGCTGTGGCCCTCCTCTGG	chr5A	521764788	GG	GG	GA	GA	GG	GA	GA	GG	GG	GA	GA	GA	GG	GG	GA	GA	GA	GG	GA	GG	GA	GA	GA	GA	GA	GA	GA	GA	GG	GG	GA	GG	GG	GA	GA	GA	GG	GG	GG	GA	GG	GG	GA	GA	GG
3934464|F|0-9:C>G-9:C>G	C/G	TGCAGCAAACAACTTCTTGTGCTTACACAGGCGCATCACATAGCTTCGATCGTCATTGCTGCGATGGAG	chr4A	535818969	CG	CG	CG	CG	CG	CC	CC	CG	CC	CC	CG	CC	CC	GG	CC	CG	CC	CC	CC	CC	CG	CG	CG	CC	CC	CC	CG	CC	CC	CC	CG	CG	CG	CG	CG	CG	CG	CC	CC	CC	CC	CC	CG	CC	GG
3027564|F|0-32:A>C-32:A>C	A/C	TGCAGCGCGCTCCGGAGCAGCACCCCAATGTGATCCTTCTCCCGAGATCGGAAGAGCGGTTCAGCAGGA	chr5A	569288642	CC	AC	CC	AC	CC	CC	AC	AC	AC	CC	CC	AC	AC	CC	CC	AA	CC	AC	CC	CC	CC	CC	CC	CC	CC	AC	AC	CC	AC	AA	CC	CC	AC	CC	CC	CC	AC	AC	CC	CC	AC	AC	CC	AC	AC
3952882|F|0-22:G>C-22:G>C	G/C	TGCAGTACGGGAACAAAAGCAAGTTAGGACGGCCATGGATCACCAACCGAGATCGGAAGAGCGGTTCAG	chr1A	62024523	GG	GC	GC	GC	GG	GG	GC	GC	GC	GG	GC	GG	GC	GG	GC	GC	GC	GG	GG	GC	GC	GC	GC	GC	GC	GC	CC	GG	GC	GC	GG	GC	GG	GG	GC	GG	GG	GG	GC	GG	GC	GC	GG	GG	GC
3954311|F|0-18:T>G-18:T>G	T/G	TGCAGCCACCTTTGGTCTTGTGACGACGGACCGAGATCGGAAGAGCGGTTCAGCAGGAATGCCGAGACC	NA	NA	TT	TG	GG	TG	GG	TG	GG	TG	TG	GG	GG	TT	GG	GG	TG	TG	GG	GG	GG	GG	NN	GG	GG	GG	TG	GG	TG	TG	GG	GG	TG	TG	TG	GG	TG	GG	TG	TG	GG	TG	GG	GG	TG	TG	TG
7343364|F|0-13:G>A-13:G>A	G/A	TGCAGGTACTCAAGAACGTCTCACCGAGATCGGAAGAGCGGTTCAGCAGGAATGCCGAGACCGATCTCG	NA	NA	AA	GA	AA	GA	GA	GA	GA	GA	AA	GA	AA	GG	GA	AA	GA	GA	GA	GA	AA	AA	AA	GA	AA	GA	AA	GA	GG	GA	AA	GA	GA	GA	AA	AA	GA	GA	GG	AA	AA	GA	GA	GA	GA	AA	GA
1024800|F|0-57:C>A-57:C>A	C/A	TGCAGGAGCTCTCCGCGTGCTACTTCCCCAACGCGCAGGCGGAGATGTGGGCGGCCGCCGCCGACCACG	chr3B	478322209	CC	CC	CC	CA	CC	CC	CA	CA	CA	CC	CA	CA	CA	CA	CC	CA	CC	AA	CC	CC	CA	CC	CA	CC	CA	CC	CA	CC	CA	CC	CC	CC	CA	CC	CA	CA	CC	CC	CA	CC	CA	CC	CC	CA	CC
1059505|F|0-9:A>C-9:A>C	A/C	TGCAGGCGTACGTGTAGCCACTGGTCCCGCACCCTGTTTCCTCGCGATGCGCCATCCGACTATATCCAC	chr6B	466695515	AC	AA	AC	AA	AA	AA	AA	AA	AC	AA	AC	AA	AA	AC	AC	AA	AA	AA	AA	AC	AC	AA	AC	AA	AC	AA	AA	AA	AC	AA	AA	AA	CC	AC	AC	AA	AA	AC	AC	AA	AA	AA	AA	AC	AA
7350919|F|0-6:T>C-6:T>C	T/C	TGCAGGTTTGCGCTTGCGAGGTTCTTTTTCCGAGATCGGAAGAGCGGTTCAGCAGGAATGCCGAGACCG	chr6B	519845129	TT	TC	TT	TC	TC	TC	TC	TC	TT	TC	TT	TC	TC	TT	TC	TC	TC	TC	TT	TT	TT	TC	TT	TC	TT	TC	CC	TC	TT	TC	TC	TC	TT	TT	TT	TC	TC	TT	TT	TC	TC	TC	TC	TT	TC
999320|F|0-23:C>G-23:C>G	C/G	TGCAGGATGACCGACGACTCGCACACGGGCTTGCCGTCGTGGATCAGCACCGAGATCGGAAGAGCGGTT	chr1A	337703896	CC	CG	CC	CG	CG	CG	CG	GG	CC	CG	CC	CG	CG	CC	CG	CG	CG	CG	CC	CC	CC	CG	CC	CG	CC	CG	CG	CG	CC	CG	CG	CG	CC	CC	CG	CG	CG	CC	CC	CG	CG	CG	CG	CC	CG
3027787|F|0-19:C>T-19:C>T	C/T	TGCAGCAGTACGCCTCCGTCCCGAACGCCTCGCACGCGCTCCGAGATCGGAAGAGCGGTTCAGCAGGAA	chr7D	616223308	CC	CC	CT	CC	CT	CT	CT	CC	CC	CC	CT	CT	CT	CT	CT	CC	CC	CC	CT	CC	CT	CC	CC	CC	CC	CT	CC	CC	CT	CT	CC	CC	CT	CT	CT	CT	CT	CC	CT	CC	CC	CC	CC	CT	CC
3222168|F|0-18:A>C-18:A>C	A/C	TGCAGCTCGAAAATCCTTATTCCTTCGAGGTAGCTGCTGCCAAACGCGGTTCGTGAGATGACATCTCCG	chr6D	453651676	AC	AA	AC	AA	AA	AA	AA	AA	AC	AA	AC	AA	AA	AC	AC	AA	AA	AA	AC	AC	AC	AA	AC	AA	AC	AA	AA	AA	AC	AA	AA	AA	AC	AC	AC	AA	AA	AC	AC	AA	AA	AA	AA	AC	AA
3532701|F|0-66:G>C-66:G>C	G/C	TGCAGGCACACACAACAACACAACTCATGATATAGTCGATCGATCACGTGTAGTTGCATGCACGTAGGG	chr3D	596995100	CC	CC	GC	GC	CC	GC	CC	GC	CC	GC	GC	CC	GC	CC	GC	GC	CC	CC	CC	CC	CC	GC	GC	GC	GC	GC	GC	GC	GC	GC	GC	CC	CC	GC	GC	CC	GC	CC	CC	GC	GC	CC	GC	GC	CC
3935485|F|0-15:T>C-15:T>C	T/C	TGCAGCCGTGCACCCTGAAAGGCGAGGTCCCAATCATTGTCGCAGAAGGCGCGATCCAGTCGGACCAAC	chr7A	729503307	TT	TC	TC	TC	TT	TT	TC	TC	TC	TT	TC	TC	TC	TT	TC	TC	TC	TT	TT	TC	TC	TC	TC	TC	TC	TC	TT	TT	TC	TC	TT	TC	TT	TT	TC	TT	TT	TT	TC	TT	CC	TC	TT	TT	TT
3026768|F|0-11:A>G-11:A>G	A/G	TGCAGCCGAGCATTCTCTCTCACCGTCAGCACCCGCGCCTGCTCCGAGATCGGAAGAGCGGTTCAGCAG	chr7D	355635	AA	AA	AA	AG	AA	AG	AG	AA	AA	AA	AA	AA	AG	AA	AG	AG	AA	NN	AG	AA	AA	AA	AG	AG	AA	AG	AG	AG	AG	AA	AA	AA	AG	AA	AG	AA	AA	AG	AG	AG	AG	AG	AA	AG	AA
1863479|F|0-47:T>A-47:T>A	T/A	TGCAGGGACATGGACAACATGGAGGTCGTCGTGCTCGACCCCGACAGTAACAACAGGAAGAAGAAGAAG	chr2B	96261766	TT	TA	TT	TA	TT	TA	TA	AA	TA	TT	TT	TA	TA	TT	TT	TA	TT	TA	TA	TT	TT	TT	TT	TT	TT	TA	TA	TA	TT	TA	TT	TA	TT	TT	TT	TT	TT	TA	TT	TA	TT	TA	TT	TA	TT
4990631|F|0-5:C>A-5:C>A	C/A	TGCAGCTGCTGCCACGGCCTTGGATCCGAGATCGGAAGAGCGGTTCAGCAGGAATGCCGAGACCGATCT	NA	NA	CA	AA	AA	CA	AA	CA	AA	AA	CA	AA	AA	AA	AA	CC	CA	CA	AA	CA	CA	CA	AA	CA	CA	CA	AA	CA	CA	CA	CA	CA	AA	CA	CA	CA	AA	AA	AA	CA	AA	CA	CA	AA	AA	CA	CA
5350155|F|0-10:C>G-10:C>G	C/G	TGCAGCTGCTCGTCTCCGCGGGGCCGCCGAGATCGGAAGAGCGGTTCAGCAGGAATGCCGAGACCGATC	NA	NA	CG	CC	CC	CC	CG	CG	CC	CC	CC	CG	CC	CC	CC	CG	CG	CC	CC	CC	CG	CC	CC	CC	CC	CC	CC	CC	CC	CG	CC	CC	CG	CC	CG	CG	CC	CG	GG	CG	CC	CG	CC	CC	CG	CG	CC
4393768|F|0-17:T>C-17:T>C	T/C	TGCAGGGTCATCAACCCTACCAACGCCACTAGTACCGAGATCGGAAGAGCGGTTCAGCAGGAATGCCGA	NA	NA	TC	CC	CC	CC	TC	TC	CC	CC	CC	TC	CC	CC	CC	TC	TC	CC	CC	TC	TC	CC	CC	CC	CC	CC	CC	CC	CC	TC	CC	CC	TC	CC	TC	TC	CC	TC	TT	TC	CC	TC	CC	CC	TC	TC	CC
5373479|F|0-19:T>C-19:T>C	T/C	TGCAGGCCTCCGTCCCCAATTCCGAGATCGGAAGAGCGGTTCAGCAGGAATGCCGAGACCGATCTCGTA	NA	NA	CC	TC	CC	TC	CC	TC	CC	CC	CC	TC	TC	TC	TC	TC	TC	TC	TC	CC	TC	CC	TC	CC	TC	CC	CC	TC	TC	CC	TC	TC	TC	TC	CC	TC	TC	CC	TC	CC	CC	TC	CC	TC	TC	TC	CC
4262498|F|0-61:C>G-61:C>G	C/G	TGCAGTTCCTGCTCAACCCCAAGTTCGTGGAGGCGGAGTGGTTCCTCCACGCCGCGCTGGGCCGCGGCA	chr1B	142516772	CG	CC	CC	CC	CG	CG	CC	CC	CC	CG	CC	CC	CC	GG	CG	CC	CC	CG	CG	CC	CC	CC	CC	CC	CC	CC	CC	CG	CC	CC	CG	CC	CG	CG	CC	CG	CG	CG	CC	CG	CC	CC	CG	CG	CC
1160053|F|0-25:G>T-25:G>T	G/T	TGCAGCCTACTACGCCATTCTCGGGGTCGTCCTCCTCGTCGCCGTGCCGAGATCGGAAGAGCGGTTCAG	chr5B	697511667	GT	TT	GT	GG	GG	GT	GG	GG	GT	GG	GG	GT	GG	GG	GT	GT	GG	GG	GG	GG	GG	GG	GG	GT	GT	GG	GG	GT	GG	GG	GT	GT	GT	GG	GT	GG	GG	GT	GG	GT	GG	GG	GT	GG	GT
43123156|F|0-8:G>C-8:G>C	G/C	TGCAGCTAGAGTAACTGAATGTTACTGTAGCTAGCAGTCAGTAGGAGCGGCAGCAGTATTAGCGCAGCA	chr3B	131600512	GC	GC	CC	GC	CC	GC	CC	GC	CC	GC	GC	GC	CC	CC	CC	GC	GC	GC	CC	GC	CC	CC	CC	GC	GC	GC	CC	GC	CC	CC	GC	GG	GC	CC	CC	CC	CC	CC	CC	GC	GC	CC	GC	CC	GC
5573025|F|0-10:G>A-10:G>A	G/A	TGCAGAACTTGGTCGATTTTGCTCATCATCCGAGATCGGAAGAGCGGTTCAGCAGGAATGCCGAGACCG	chr6D	305181290	GG	GA	GG	GA	GA	GA	GA	GA	GG	GA	GG	GG	GA	GG	GA	GA	GA	GA	GG	GG	GG	GA	GG	GA	GG	GA	GA	GA	GG	GA	GA	GA	GG	GG	GA	GA	GA	GG	GG	GA	GA	GA	GA	GG	GA
4397710|F|0-10:C>T-10:C>T	C/T	TGCAGATAACCTGATAAGCGGCCGAGATCGGAAGAGCGGTTCAGCAGGAATGCCGAGACCGATCTCGTA	NA	NA	CC	CT	CC	CT	CT	CT	CT	CT	CC	CT	CC	CT	CT	CC	CT	CT	CT	CT	CC	CC	CC	CT	CC	CT	CC	CT	CT	CT	CC	CT	CT	CT	CC	CC	CT	CT	CC	CC	CC	CT	CT	CT	CT	CC	CT
3954473|F|0-21:A>G-21:A>G	A/G	TGCAGCACATGGGATGCCACTACCGAGATCGGAAGAGCGGTTCAGCAGGAATGCCGAGACCGATCTCGT	NA	NA	AA	GG	AG	AA	AG	AA	AG	AG	AA	AG	AG	AA	AG	AA	AG	AA	AG	AA	AG	AA	AG	AA	AA	AA	AG	AA	AA	AA	AA	AA	AG	AA	AA	AA	AG	AG	AA	AA	AG	AA	AA	AG	AG	AA	AA
4003819|F|0-15:A>C-15:A>C	A/C	TGCAGCAGGAGCATCAGCAGAGCACATGCTTGGAATGGAAGGCCGAGATCGGAAGAGCGGTTCAGCAGG	chr3A	49468136	AC	AA	AA	AC	AC	AC	AA	AC	AC	AA	CC	AA	AA	AA	AC	AC	AC	AC	AC	AA	AA	AC	AC	AC	AA	AC	CC	AA	AC	AA	AA	AA	AA	AA	AC	AA	AA	AC	AC	AC	AA	AC	AA	AA	AC
12419386|F|0-12:T>C-12:T>C	T/C	TGCAGTGCAAGCTCGAACTCCTCCATGTCCACCCCGAGATCGGAAGAGCGGTTCAGCAGGAATGCCGAG	NA	NA	TC	CC	TC	TC	CC	TC	TC	TC	TC	CC	TC	CC	CC	CC	TC	TC	CC	TC	CC	CC	TT	TC	CC	CC	CC	CC	CC	CC	CC	TC	CC	CC	TC	CC	CC	TC	CC	TC	TC	CC	TC	CC	CC	TC	TC
3029059|F|0-5:G>A-5:G>A	G/A	TGCAGGCTGGACATGTTCGTCATCCCATGGTTCGCTGCCGAGATCGGAAGAGCGGTTCAGCAGGAATGC	chr4B	619786933	GG	GG	GG	GG	GG	GA	GA	GG	GA	GA	GG	GA	GA	GG	GA	GG	GA	GA	GA	GG	GG	GG	GG	GA	GA	GA	GG	GA	GA	GA	GG	GG	GA	GG	GG	GG	NN	GG	GA	GA	GA	GA	GG	GA	GG
4733702|F|0-23:A>G-23:A>G	A/G	TGCAGGGAAACGGAACGGGCGGGAGTAATAAATGGACCACCGAGATCGGAAGAGCGGTTCAGCAGGAAT	chr1D	335369183	AA	AA	AG	AG	AA	AG	AG	AA	AG	AG	AG	AA	AG	AG	AG	AG	AA	AA	AA	AA	AG	AA	AG	AA	AG	AG	AG	AA	AA	AA	AG	AA	AG	AA	AG	AA	AA	AG	AA	AG	AA	AA	AG	AG	AA
3944251|F|0-6:G>A-6:G>A	G/A	TGCAGCGTCAGATCTGCTCTCCCTCCGAGATCGGAAGAGCGGTTCAGCAGGAATGCCGAGACCGATCTC	NA	NA	GA	GG	GG	GA	GG	GA	GG	GG	GA	GG	GG	GA	GG	GA	GA	GA	GG	GA	GA	GA	GG	GA	GA	GA	GG	GA	GA	GA	GA	GA	GG	GA	GA	GA	GG	GG	GG	GA	GG	GA	GA	GG	GG	GA	GA
1862737|F|0-68:G>A-68:G>A	G/A	TGCAGCTCGAAAATCCTTCTTCCTTCGAGGTAGCTGCTGCCGAACGCGGTGCGTGAGATGACATCTCCG	chr6B	689032602	GA	AA	GA	AA	AA	AA	AA	AA	GA	AA	GA	AA	AA	GA	GA	AA	AA	AA	GA	GA	GA	AA	GA	AA	GA	AA	AA	AA	GA	AA	AA	AA	GA	GA	GA	AA	AA	GA	GA	AA	AA	AA	AA	GA	AA
4404927|F|0-17:G>A-17:G>A	G/A	TGCAGCGGGCGATGTGGGTGGCGCGGAAAGGGCCCGAGATCGGAAGAGCGGTTCAGCAGGAATGCCGAG	chr6A	522061688	GA	AA	GA	AA	AA	AA	AA	AA	GA	AA	GA	AA	AA	GA	GA	AA	AA	AA	GA	GA	GA	AA	GA	AA	GA	AA	AA	AA	GA	AA	AA	AA	GA	GA	GA	AA	AA	GA	GA	AA	AA	AA	AA	GA	AA
4396486|F|0-10:A>C-10:A>C	A/C	TGCAGGTACAAAATGAGCCATATGTCCGAGATCGGAAGAGCGGTTCAGCAGGAATGCCGAGACCGATCT	NA	NA	CC	CC	AC	CC	AC	AC	CC	AC	AC	CC	CC	AC	AC	CC	AC	CC	AC	CC	AC	CC	AC	AC	AA	AC	AC	CC	CC	CC	AC	AC	CC	CC	AC	AC	AC	AC	CC	CC	AC	CC	CC	CC	CC	AC	CC
1005165|F|0-16:C>G-16:C>G	C/G	TGCAGAGGCGCGGCGCCGCCGTGGGCGGGATCGGGGTGCAGGGCCACGTGACGTACCCGAGATCGGAAG	chr3D	15965494	GG	GG	GG	CG	CG	GG	CG	GG	GG	GG	CG	CG	CG	CG	NN	CG	GG	CG	GG	GG	CG	GG	CG	CG	CG	GG	CG	GG	GG	GG	GG	GG	CG	GG	CG	GG	GG	GG	GG	CG	GG	GG	GG	GG	GG
3945116|F|0-27:G>T-27:G>T	G/T	TGCAGCATACTACGTGCCGCAGCCCAAGGCCTCTGGGCGGCGCCCGAGATCGGAAGAGCGGTTCAGCAG	chr3B	550981357	GG	GG	GG	GT	GG	GG	GT	GT	GT	GG	GT	GT	GT	GT	GG	GT	GG	GT	GG	GG	GT	GG	GT	GG	GT	GG	GT	GG	TT	GT	GG	GG	GT	GG	GT	GT	GG	GG	GT	GG	GT	GG	GG	GT	GG
2243346|F|0-56:G>T-56:G>T	G/T	TGCAGCAGACCATCGACGCGGTCGACGACGTGCTGGTAGAGCTGCTCGACATGCAAGACACCTTGATGC	chr7D	104021867	GG	GT	GG	GT	GG	GT	GG	GG	GG	GG	GT	GG	GT	GT	GG	GT	GT	GG	GG	GT	GG	GT	GG	GT	GT	GT	GT	GT	GG	GT	GG	GG	GT	GG	GT	GT	GT	GT	GG	GG	GG	GG	GG	GT	GT
3943608|F|0-5:A>G-5:A>G	A/G	TGCAGATTAGCTACGGATGAGCAGCAGGCGGCACCGCCGAGATCGGAAGAGCGGTTCAGCAGGAATGCC	chr7D	351657060	AG	AG	AA	AA	AG	AA	AA	AA	AG	AA	AA	AA	AG	AG	AG	AA	AA	AG	AA	AG	AA	AG	AG	AA	AA	AA	AA	AA	AG	AA	AA	AG	AG	AA	AG	AA	AA	AA	AG	AA	AG	AG	AA	AA	AA
4405383|F|0-5:C>A-5:C>A	C/A	TGCAGCATCCCGTAAGACCATACCGAGATCGGAAGAGCGGTTCAGCAGGAATGCCGAGACCGATCTCGT	NA	NA	CC	CC	CA	CC	CA	CA	CA	CC	CC	CC	CA	CA	CA	CA	CA	CC	CC	CC	CA	CC	CA	CC	CC	CC	CC	CC	CC	CC	CA	CA	CC	CC	CA	CA	CA	CA	CA	CC	CA	CA	CC	CC	CC	CA	CC
1013852|F|0-5:G>T-5:G>T	G/T	TGCAGGGCAGTGGCACTGGCATCTAGCCAGCTATGGCAATTATATATCGCCGAGATCGGAAGAGCGGTT	chr1D	109579140	GG	GT	GT	GT	GG	GG	GT	GT	GT	GG	GT	GG	GT	GG	GT	GG	GT	GG	GG	GT	GT	GT	GT	GT	GT	GT	GT	GG	GT	GG	GG	GG	GG	GG	GT	GG	GG	GG	GT	GG	GT	GT	GG	GG	GT
5581909|F|0-21:G>A-21:G>A	G/A	TGCAGACAAGGTTTTGTGTCGGGAAAGGATTGGCCGAGATCGGAAGAGCGGTTCAGCAGGAATGCCGAG	chr5A	17229605	GG	GG	GA	GA	GA	GG	GA	GG	GA	GG	GG	GG	GA	GA	GA	GA	GA	GG	GG	GG	GG	GG	GG	GG	GG	GG	GG	GA	GA	GG	GG	GA	GG	GA	GA	GA	GA	GG	GA	GG	GA	GA	GG	GA	GA
1029403|F|0-11:G>A-11:G>A	G/A	TGCAGCAGTGAGGTTGGTATCTGCCCATGGAGCTGGTTGGAGGACAGGTTCAGCCGCTCCAGCTTCACG	chr1D	111837904	GA	GG	GG	GG	GA	GA	GG	GG	GG	GA	GG	GG	GG	GA	GA	GG	GG	GA	GA	GG	GG	GG	GG	GG	GG	GG	GG	GA	GG	GG	GA	GG	GA	GA	GG	GA	GA	GA	GG	GA	GG	GG	GA	GA	GG
1088717|F|0-24:T>C-24:T>C	T/C	TGCAGAAAACGAAGGACGATGGCGTGAGGTGGTGCGGTAGCGAGGCTGATCCGAGATCGGAAGAGCGGT	chr4A	111897560	TT	TC	TT	TC	TT	TC	TC	TC	TC	TT	TT	TC	TC	TT	TT	TC	TT	TC	TC	TT	TT	TT	TT	TT	TT	TC	TC	TC	TT	TC	TT	TC	TT	TT	TT	TT	TT	TC	TT	TC	TT	TC	TT	TC	TT
999290|F|0-23:C>T-23:C>T	C/T	TGCAGGCCAAGCAGGAACGGTGGCGACCAGGCCGTGGAAGTGCTGCGACCGAGATCGGAAGAGCGGTTC	chr3B	17865413	CT	CC	CT	CT	CT	CT	CC	CC	CT	CC	CC	CC	CC	CT	CC	CC	CC	CC	CT	CT	CC	CT	CT	CC	CT	CT	CT	CC	CC	CC	CT	CC	CC	CC	CT	CT	CT	CC	CC	CC	CT	CT	CT	CC	CC
1089867|F|0-26:A>G-26:A>G	A/G	TGCAGCCCGATGCCGCCCACGGGGGCACCCTTCTCCATGAGCGCGTTGACCTGCGCGATGTACTTCTCC	chr3D	15976105	AG	AA	AG	AG	AA	AA	AA	AA	AG	AA	AA	AA	AA	AA	AG	AG	AA	AA	AG	AG	AA	AG	AG	AA	AG	AA	AG	AA	AA	AA	AG	AA	AA	AA	AG	AG	AG	AA	AA	AA	AG	AG	AG	AA	AA
4439701|F|0-14:T>C-14:T>C	T/C	TGCAGGTCAGACGCTCGCTGGATCCGAGATCGGAAGAGCGGTTCAGCAGGAATGCCGAGACCGATCTCG	NA	NA	TT	TT	TT	TT	TC	TC	TC	TT	TC	TT	TC	TT	TC	TT	TT	TT	TT	TC	TT	TC	TC	TT	TT	TT	TC	TT	TT	TT	TC	TC	TC	TT	TC	TC	TC	TC	TT	TT	TT	TC	TT	TT	TC	TT	TC
3021628|F|0-20:C>G-20:C>G	C/G	TGCAGATTTCTAAAGATTTCCAGTCCAAAAGACCGACCGAGATCGGAAGAGCGGTTCAGCAGGAATGCC	chr1B	156568045	GG	CG	CG	CG	GG	GG	CG	CG	CG	GG	CG	CG	CG	GG	CG	CC	CG	CG	GG	CG	CG	CG	CG	CG	CG	CG	CG	GG	CG	CG	GG	CG	GG	GG	CG	GG	GG	GG	CG	GG	CG	CG	GG	GG	CG
1104277|F|0-21:T>C-21:T>C	T/C	TGCAGCACAAAGTTGCTCTCGTGGAGGCTCACCGCCGTGAACCCATCGTCCGAGATCGGAAGAGCGGTT	chr1D	7014108	TC	TC	TC	TT	TC	TT	TT	TT	TT	TT	TC	TT	TT	TT	TC	TT	TC	TC	TC	TT	TC	TT	TC	TC	TT	TT	TT	TC	TC	TC	TC	TC	TC	TT	TC	TT	TC	TC	TT	TT	TT	TC	TC	TT	TC
1006991|F|0-9:C>G-9:C>G	C/G	TGCAGGAGGCCGATCTTGTCCGAGACCTCGGCGTCGGCCGCCGCGTCCTCCGAGATCGGAAGAGCGGTT	chr5D	545927119	CC	CC	CG	CC	CG	CC	CG	CC	CG	CG	CG	CC	CG	CG	CG	CC	CG	CG	CG	CG	CG	CG	CG	CG	CC	CG	CC	CC	CG	CG	CC	CC	CC	CC	CG	CG	CC	CC	CG	CC	CG	CG	CC	CC	CC
4985470|F|0-24:A>G-24:A>G	A/G	TGCAGGCGCTCCTCCGCGGCGTCGACATTGCCGAGATCGGAAGAGCGGTTCAGCAGGAATGCCGAGACC	chr4D	471962081	AG	AA	AG	AA	AA	AA	AA	AG	AA	AA	AA	AA	AA	AA	AG	AA	AG	AA	AG	AG	AG	AA	AA	AA	AG	AG	AA	AA	AG	AA	AG	AA	AA	AA	AA	AA	GG	AA	AA	AA	AG	AA	AG	AA	AA
1084735|F|0-7:C>T-7:C>T	C/T	TGCAGGCCTTCCCTCTTCCAGCAACATCCTGTCTCAGTTTGCCGCCGCCATTCATCCGAGATCGGAAGA	chr4A	608347450	CC	CT	CC	CT	CC	CT	CT	CT	CT	CC	CC	CT	CT	CC	CC	CT	CC	CT	CC	CC	CC	CC	CC	CC	CC	CC	CT	CT	CC	CT	CC	CT	CC	CC	CC	CC	CC	CT	CC	CT	CC	CT	CC	CT	CC
4393746|F|0-8:G>C-8:G>C	G/C	TGCAGATGGAAGGGTGGATGCCCGAGATCGGAAGAGCGGTTCAGCAGGAATGCCGAGACCGATCTCGTA	NA	NA	GC	CC	CC	CC	GC	GC	CC	CC	CC	GC	CC	CC	CC	GC	GC	CC	CC	GC	GC	CC	CC	GC	CC	CC	CC	CC	CC	GC	CC	CC	GC	CC	GC	GC	GC	GC	GC	GC	GC	GC	CC	CC	GC	GC	GC
13120172|F|0-34:G>T-34:G>T	G/T	TGCAGGAGAGCCTCGTGGTGATGAAGGAGTGGGTGGATCCGAGATCGGAAGAGCGGTTCAGCAGGAATG	chr2B	296109009	TT	GT	TT	GT	GT	GT	GT	GT	TT	GT	TT	GT	GT	TT	GT	TT	GT	GT	TT	TT	TT	GT	TT	GT	TT	GT	GT	GT	TT	GT	GT	GT	TT	TT	TT	GT	GT	TT	TT	GT	GT	GT	GT	TT	GT
14385544|F|0-11:G>C-11:G>C	G/C	TGCAGGGTGCAGAAGAAGTGAAGCCGAGATCGGAAGAGCGGTTCAGCAGGAATGCCGAGACCGATCTCG	NA	NA	GC	CC	GC	CC	CC	CC	CC	CC	GC	CC	GC	CC	CC	GC	GC	GC	CC	CC	GC	GC	GC	CC	GC	CC	GC	CC	CC	CC	GC	CC	CC	CC	GC	GC	GC	CC	CC	GC	GC	CC	CC	CC	CC	GC	CC
1040381|F|0-51:C>G-51:C>G	C/G	TGCAGGTACGGGATGGATTCTCTTCCAGCTCGCAAAGCTACTGCATATATACCACCGAGATCGGAAGAG	chr1B	327958495	CC	CC	CG	CG	CC	CG	CG	CC	CG	CG	CG	CC	CG	CG	CG	CG	CC	CC	CC	CC	CG	CC	CG	CC	CG	CG	CG	CC	CC	CC	CG	CC	CG	CC	CG	CC	CC	CG	CC	CG	CC	CC	CG	CG	CC
1063476|F|0-5:T>C-5:T>C	T/C	TGCAGTACGTCAATAGAGAAATATGCCTCCTGGGCCAGAATTTGCAGTGGGCCGAGATCGGAAGAGCGG	chr2D	429077635	TC	TT	TC	TT	TT	TT	TT	TT	TC	TT	TC	TT	TT	TC	TC	TT	TT	TT	TC	TC	TC	TT	TC	TT	TC	TT	TT	TT	TC	TT	TT	TT	TC	TC	TC	TT	TT	TC	TC	NN	TT	TT	TT	TC	TT
1091499|F|0-22:G>C-22:G>C	G/C	TGCAGTGAGACACGTAGGCGACGGCGTAGTCGTGCGCGGTTGGGCTCGGGGAGAAGGCCACCTTCCGAG	chr3D	8191493	GC	GG	GG	GC	GG	GG	GG	GC	GC	GG	GG	GG	GG	GC	GC	GG	GC	GG	GC	GC	GG	GC	GG	GG	GG	GG	GC	GC	GC	GC	GC	GG	GG	GC	GC	GC	GG	GC	GC	GG	GG	GC	GC	GC	GC
16709412|F|0-10:T>C-10:T>C	T/C	TGCAGGTTGCTCTAACAGCGACCCGAGATCGGAAGAGCGGTTCAGCAGGAATGCCGAGACCGATCTCGT	NA	NA	CC	TC	CC	TC	TC	TC	TC	TC	CC	TC	CC	TC	TC	CC	CC	TC	TC	TC	CC	CC	CC	TC	CC	TC	CC	TC	TC	TC	CC	TC	TC	TC	CC	CC	TC	TC	TC	CC	CC	TC	TC	TC	TC	CC	TC
7351344|F|0-13:G>A-13:G>A	G/A	TGCAGCAGCACAAGCTGCACCGAGATCGGAAGAGCGGTTCAGCAGGAATGCCGAGACCGATCTCGTATG	NA	NA	GA	GG	GA	GG	GG	GG	GG	GG	GA	GG	GA	GG	GG	GA	GA	GG	GG	GG	GA	GA	GA	GG	GA	GA	GA	GG	GG	GG	GA	GG	GG	GG	GA	GA	GA	GG	NN	GA	GA	GG	GG	GG	GG	GA	GG
1072468|F|0-10:A>G-10:A>G	A/G	TGCAGTTCCAAGAGCGTGGCCATCAATTCGCATGGTTGAGACGGGTGAATCACTTGTACCGAGATCGGA	chr6D	382034190	AG	AA	AG	AA	AA	AA	AA	AA	AG	AA	AG	AA	AA	AG	AG	AA	AA	AA	AG	AG	AG	AA	AG	AA	AG	AA	AA	AA	AG	AA	AA	AA	AG	AG	AG	AA	AA	AG	AG	AA	AA	AA	AA	AG	AA
10984261|F|0-13:G>A-13:G>A	G/A	TGCAGCCAACTTCGCCGCCGAGATCGGAAGAGCGGTTCAGCAGGAATGCCGAGACCGATCTCGTATGCC	NA	NA	AA	GA	AA	GA	GA	GA	GA	AA	GA	GA	GA	GA	GA	AA	GA	GA	AA	GA	AA	AA	AA	GA	GA	GA	AA	AA	GA	GA	AA	GA	AA	GA	GA	AA	GA	GA	AA	GA	AA	GA	AA	AA	AA	GA	GA
4003352|F|0-44:C>G-44:C>G	C/G	TGCAGCAGCAGCACGTTGTGCATCTGCGCGAAGAGGTTGAGCCCCATGAGGCAGCCGTTGCTGTCGTAC	chr6B	422353918	GG	CG	GG	CG	CG	CG	CG	CG	GG	CG	GG	CG	CG	NN	CG	CG	CG	CG	GG	GG	GG	CG	GG	CG	GG	CG	CG	CG	CG	CG	CG	CG	GG	GG	CG	CG	CG	GG	GG	CG	CG	CG	CG	GG	CG
1018009|F|0-44:A>G-44:A>G	A/G	TGCAGTACTGGATGGACGAGAACTACGTCTACAATTGCTTCGCGAGCACCGAGATCGGAAGAGCGGTTC	chr7B	356698988	AG	AG	AA	AA	AA	AA	AG	AA	AG	AG	AG	AA	AA	AA	AA	AA	AG	AA	AA	AA	AA	AA	AG	AA	AA	AA	AA	AG	AA	AA	AA	AA	AA	AG	AG	AA	AG	AA	AA	AA	AG	AG	AA	AA	AG
1104812|F|0-17:A>G-17:A>G	A/G	TGCAGCAAAGGCACGCGATATGGAATTGGGTAAGGGAAACGCAGATCCCCGAGATCGGAAGAGCGGTTC	chr6B	601874082	AA	AG	AA	AG	AG	AG	AG	AG	AA	AG	AA	AG	AG	AA	AG	AG	AG	AG	AA	AA	AA	AG	AA	AG	AA	AG	AG	AG	AA	AG	AG	AG	AA	AA	AA	AG	AG	AA	AA	AG	AG	AG	AG	AA	AG
1244540|F|0-38:G>C-38:G>C	G/C	TGCAGGAGCTCGCTGCAAGGCATGGCGAGGCGGCGCTGGAATTTTGGGGCTCCGAGATCGGAAGAGCGG	chr6A	342901381	GC	CC	GC	CC	CC	CC	CC	CC	GC	CC	GC	CC	CC	GC	GC	CC	CC	CC	GC	GC	GC	CC	GC	CC	GC	CC	CC	CC	GC	CC	CC	CC	GC	GC	GC	CC	CC	GC	GC	CC	CC	CC	CC	GC	CC
3021131|F|0-12:C>G-12:C>G	C/G	TGCAGATGTTTCCTCTCCTGTCAGTCCTCTTGATGTGCTCCGAGATCGGAAGAGCGGTTCAGCAGGAAT	chr1A	9259876	CG	GG	CG	GG	CG	GG	CG	CG	CG	GG	GG	GG	GG	GG	CG	GG	GG	GG	GG	CG	GG	CG	GG	CG	CG	GG	GG	CG	GG	GG	GG	GG	CG	GG	CG	CG	GG	CG	CG	GG	GG	GG	GG	GG	GG
3570669|F|0-22:T>C-22:T>C	T/C	TGCAGGTGTGGGAGGAGGCCTGTCCTGTGGAGTGGTGCAAGCGCACCGAGATCGGAAGAGCGGTTCAGC	NA	NA	TC	CC	TC	TC	CC	TC	TC	TC	TC	CC	TC	CC	CC	CC	TC	TC	CC	TC	CC	CC	TC	TC	CC	CC	CC	CC	TC	CC	CC	TC	CC	CC	TC	CC	CC	TC	CC	TC	TC	CC	CC	CC	CC	TC	TC
5577850|F|0-11:C>T-11:C>T	C/T	TGCAGACGCTTCTCCTCAGCGGCAACCAGCTCGCCGAGATCGGAAGAGCGGTTCAGCAGGAATGCCGAG	chr1D	494012703	CC	CT	CT	CT	CT	CT	CC	CT	CC	CC	CT	CT	CT	CT	CT	CT	CC	CC	CC	CC	CC	CT	CT	CC	CC	CC	CT	CC	CT	CT	CC	CC	CC	CC	CT	CC	NN	CC	CC	CC	CT	CT	CC	CT	CT
3936491|F|0-7:A>G-7:A>G	A/G	TGCAGGCACCGCCATGCATGATTGGTTCCGAGATCGGAAGAGCGGTTCAGCAGGAATGCCGAGACCGAT	NA	NA	AG	GG	AG	AG	GG	AG	GG	AG	GG	AG	AG	AG	GG	AG	GG	AG	GG	AG	AG	AG	GG	AG	GG	GG	AG	AG	AG	AG	GG	AG	AG	NN	AG	GG	GG	GG	GG	GG	GG	AG	AA	GG	AG	GG	GG
4538596|F|0-13:C>T-13:C>T	C/T	TGCAGTGGGTGGACGTCTCGTCGAACGCCTTGACCGAGATCGGAAGAGCGGTTCAGCAGGAATGCCGAG	chr6B	25925535	CT	CT	CC	CC	CT	CC	CC	CC	CT	CT	CT	CC	CC	CC	CT	CT	CT	CC	CC	CT	CT	CC	CT	CT	CC	CC	CC	CT	CC	CT	CT	CC	CC	CC	CT	CC	CT	CC	CC	CT	CT	CT	CT	CC	CC
3937262|F|0-12:A>G-12:A>G	A/G	TGCAGCGGAGCCATGCCTCCCGAGATCGGAAGAGCGGTTCAGCAGGAATGCCGAGACCGATCTCGTATG	NA	NA	AA	AG	AA	AA	AG	AA	AG	AA	AG	AA	AA	AA	AG	AA	AA	AA	AA	AA	AA	AA	AA	AA	AG	AG	AA	AA	AA	AA	AG	AA	AA	AG	AA	AG	AG	AG	GG	AG	AG	AA	AG	AA	AA	AG	AG
3935126|F|0-40:C>A-40:C>A	C/A	TGCAGGTTCCAGTGAATTGTAGCACCTCAAAAACTATGAGCTGTCGATTTTCAAGATTACCGAGATCGG	chr6B	37785946	CA	CA	AA	AA	CA	AA	AA	AA	CA	CA	CA	AA	AA	AA	AA	AA	CA	AA	AA	CA	CA	AA	CA	AA	AA	AA	AA	CA	AA	CA	CA	AA	AA	CA	CA	AA	CA	AA	AA	AA	CA	CA	CA	AA	CA
3946223|F|0-20:A>G-20:A>G	A/G	TGCAGGCCCCGACCACGGGCACCGAGATCGGAAGAGCGGTTCAGCAGGAATGCCGAGACCGATCTCGTA	NA	NA	AG	AA	AA	AA	AG	AG	AA	AA	AA	AG	AA	AA	AA	AG	AG	AA	AA	AA	AG	AA	AA	AG	AA	AA	AA	AA	AA	AG	AA	AA	AG	AA	AG	AG	AA	AG	AA	AG	AG	AG	AA	AA	AG	AG	AG
3940914|F|0-15:G>C-15:G>C	G/C	TGCAGAATTTCGCGCGGATTTGTTAATTCCGAGATCGGAAGAGCGGTTCAGCAGGAATGCCGAGACCGA	chr6A	465231454	GC	CC	GC	CC	CC	CC	CC	CC	GC	CC	GC	CC	CC	GC	GC	CC	CC	CC	GC	GC	GC	CC	GC	CC	GC	CC	CC	CC	GC	CC	CC	CC	GC	GC	GC	CC	CC	GC	GC	CC	CC	CC	CC	GC	CC
1024232|F|0-53:C>A-53:C>A	C/A	TGCAGCCAGCAATTCCAGCGTCTTGTGTCTGCGAGGATCCCCAACACGCAGCACGCATCCGAGATCGGA	chr2D	25050436	CA	CC	CA	CA	CA	CC	CA	CC	CC	CC	CA	CC	CC	CC	CC	CA	CC	CC	CA	CA	CC	CA	CA	CC	CC	CA	CA	CA	CC	CC	CC	CA	CA	CC	CC	CA	CC	CA	CA	CC	CC	CA	CC	CC	CC
1064061|F|0-38:C>T-38:C>T	C/T	TGCAGGAACGCCATCCTCCTCATCCGCCGCAGCTGCTCCGTGGTGGTGGCGTCGTGCGCCTCGCTCTGC	chr1D	429600976	CT	CC	CC	CC	CT	CT	CC	CC	CC	CT	CC	CC	CC	CT	CT	CC	CC	CT	CT	CC	CC	CC	CC	CC	CC	CC	CC	CT	CC	CC	CT	CC	CT	CT	CC	CT	CT	CT	CT	CT	CC	CC	CT	CT	CT
984826|F|0-39:G>A-39:G>A	G/A	TGCAGGCCACTGCTCCACGGCTCTGCTCTCGGCGGCTCTGCTCGGATATAGGGCCGAGATCGGAAGAGC	chr6D	451161940	GG	GA	GG	GA	GA	GA	GA	GG	GG	GA	GG	AA	GA	GG	GA	GA	GA	GA	GG	GG	GG	GA	GG	GA	GG	GA	GA	GA	GG	GA	GA	GA	GG	GG	GA	GA	GA	GG	GG	GA	GA	GA	GA	GG	GA
3033388|F|0-30:G>A-30:G>A	G/A	TGCAGCAGCGTGATCCCCCTCGGGTTCTTGGTGCGCCTCCGAGATCGGAAGAGCGGTTCAGCAGGAATG	chr1D	203431844	GG	GA	GA	GG	GA	GG	GA	GA	GG	GA	GA	GG	GA	GG	GG	GG	GA	GG	GG	GG	GA	GG	GG	GG	GG	GG	GG	GG	GG	GG	GA	GG	GG	GG	GA	GA	GA	GG	GA	GG	GG	GA	GA	GG	GA
1057318|F|0-22:C>T-22:C>T	C/T	TGCAGGTAATCGCATGCGTCGCCGCCGCCACATGGTGTCTTGAAATTGTGTTTCCGAGATCGGAAGAGC	chr4B	36002413	CT	CT	CT	CT	CT	CC	CC	CT	CC	CC	CT	CC	CC	CT	CC	CT	CC	CC	CC	CC	CT	CT	CT	CC	CC	CC	CT	CC	CC	CC	CT	CT	CT	CT	CT	CT	CT	CT	CC	CC	CC	CC	CT	CC	CC
1099769|F|0-30:A>G-30:A>G	A/G	TGCAGCAGAGTGAACTAGTAGTAGTGCCAAACTTGCCAAATTCAGACATCTGCACATGTGTACCCCGAG	chr1B	100309581	GG	AG	AG	AG	GG	GG	AG	AG	AG	GG	AG	GG	AG	GG	AG	AG	AG	GG	GG	AG	AG	AG	AG	AG	AG	AG	AA	GG	AG	AG	GG	AG	GG	GG	AG	GG	GG	GG	AG	GG	AG	AG	GG	GG	AG
1667190|F|0-10:A>G-10:A>G	A/G	TGCAGATCGGATTCGCCCTCAAGAAGGTGTTCGACGAGGGCATAACCAGCCGAGATCGGAAGAGCGGTT	chr1D	379509442	AG	AA	AA	AA	AG	AG	AA	AA	AA	AG	AA	AA	AA	AG	AG	AA	AA	AG	AG	AA	AA	AA	AA	AA	AA	AA	AA	AG	AA	AA	AG	AA	AG	AG	AA	AG	AG	AG	AA	AG	AA	AA	AA	AG	AA
4993768|F|0-14:T>C-14:T>C	T/C	TGCAGGGGCTGGGGTTCGGGGAGCCGAGATCGGAAGAGCGGTTCAGCAGGAATGCCGAGACCGATCTCG	NA	NA	TT	TT	TC	TT	TC	TC	TC	TT	TC	TC	TC	TC	TC	TT	TC	TT	TT	TC	TT	TT	TC	TC	TT	TC	TT	TT	TT	TC	TT	TC	TT	TT	TC	TT	TT	TT	TC	TC	TT	TC	TC	TT	TT	TC	TC
3935837|F|0-16:G>T-16:G>T	G/T	TGCAGAGGAGGGAGGAGATCCGCTGGCACTGCACCGAGATCGGAAGAGCGGTTCAGCAGGAATGCCGAG	chr6B	569828722	GT	GT	GG	GG	GG	GG	GT	GG	GT	GT	GT	GG	GG	GG	GG	GG	GT	GG	GG	GT	GG	GG	GG	GG	GG	GG	GG	GT	GG	GT	GG	GG	GG	TT	GT	GG	GT	GG	GG	GG	GT	GT	GG	GG	GG
2267244|F|0-40:C>A-40:C>A	C/A	TGCAGGACGGGCTCTTCGACCTCACCGAGGACGGCGGCGGCGGCGTGGTGATGGACACCGAGATCGGAA	chr2D	633433642	CC	CC	CC	CA	CC	CC	CA	CA	CC	CC	CC	CA	CC	CC	CA	CA	CC	CA	CC	CC	CC	CC	CC	CC	CC	CA	CA	CC	CC	CC	CC	CA	CC	CC	CC	CC	CC	CA	CC	CA	CA	CA	CC	CA	CA
1078294|F|0-13:G>A-13:G>A	G/A	TGCAGAGCGTGACGCTGATCCCGTCGGTTTGATTTTGCTGGCCCTCGTTCAGATTGTAAGAGCCGAGAT	chr2B	786225684	GG	GG	GA	GA	GG	GG	GA	GG	GA	GG	GG	GG	GA	GA	GG	GA	GA	GA	GG	GG	GA	GG	GG	GG	GG	GA	GA	GG	GG	GA	GG	GG	GG	GA	GG	GG	GA	GG	GG	GG	GG	GA	GG	GG	GA
7940642|F|0-11:C>T-11:C>T	C/T	TGCAGCGCGCGCGCGGCGCCGAGATCGGAAGAGCGGTTCAGCAGGAATGCCGAGACCGATCTCGTATGC	NA	NA	CC	CT	CT	CT	CT	CT	CT	CT	CT	CT	CC	CT	CT	CC	CT	CT	CT	CC	CT	CC	CT	CT	CC	CT	CC	CC	CC	CC	CT	CT	CT	CC	CC	CT	CT	CC	TT	CC	CT	CT	CC	CT	CT	CT	CT
3943187|F|0-19:C>T-19:C>T	C/T	TGCAGCCCCTTGGCCTTCGCCCGAGATCGGAAGAGCGGTTCAGCAGGAATGCCGAGACCGATCTCGTAT	NA	NA	CC	CT	CC	CC	CT	CC	CT	CT	CC	CT	CC	CC	CT	CT	CT	CC	CT	CC	CT	CC	CC	NN	CC	CT	CC	CC	CC	CT	CC	CT	CC	CT	CT	CT	CT	CT	CC	CT	CT	CT	CC	CT	CC	CT	CT
1076290|F|0-11:A>G-11:A>G	A/G	TGCAGCTTGATAGCGAAGCCCTTGGGCAGGAAGGCGTTGAAGCCGAGGATGAGCTCCGAGATCGGAAGA	chr1A	1347563	GG	AG	GG	AG	GG	GG	GG	GG	GG	AG	AG	AG	GG	AG	GG	AG	AG	GG	AG	GG	AG	GG	AG	GG	GG	AG	AG	GG	GG	AG	AG	AG	GG	AG	AG	GG	AG	GG	GG	AG	AG	AG	AG	GG	GG
3028405|F|0-7:T>C-7:T>C	T/C	TGCAGTGTACGCCAGTCGCCTGCTGGAGCTAGCGAGCCGAGATCGGAAGAGCGGTTCAGCAGGAATGCC	chr6B	667217220	TT	TC	TT	TC	TC	TC	TC	TC	TT	TC	TT	TC	TC	TT	TC	TC	TC	TC	TT	TT	TT	TC	TT	TC	TT	TC	TT	TC	TT	TC	TC	TC	TT	TT	TC	TC	TC	TT	TT	TC	TC	TC	TC	TT	TC
3028561|F|0-13:C>A-13:C>A	C/A	TGCAGATGTACTCCGAGTGCGGGGCGCCGCGGGATGCCAACCGAGATCGGAAGAGCGGTTCAGCAGGAA	chr2A	757936127	CA	AA	AA	AA	AA	AA	AA	AA	AA	AA	CA	AA	AA	AA	CA	AA	AA	CA	CA	CA	CA	AA	CA	AA	AA	AA	AA	AA	AA	AA	AA	AA	CA	AA	AA	AA	AA	CA	AA	AA	CA	CA	AA	CA	CA
3025725|F|0-32:C>G-32:C>G	C/G	TGCAGCTTCATGTCCCTCAGCAGCTGGATGAGCTCGTTGAACCGAGATCGGAAGAGCGGTTCAGCAGGA	chr2B	586118819	GG	CG	CG	CG	CG	CG	CG	CG	CG	CG	GG	CG	CG	GG	CG	CG	CG	GG	CG	GG	CG	CG	GG	CG	CG	GG	CG	GG	CG	GG	CG	GG	GG	CG	CG	GG	CG	GG	CG	CG	GG	CG	CG	CG	CG
1161427|F|0-10:G>A-10:G>A	G/A	TGCAGTACGGGAACAAAAGCAACTTCGGACGGCCATGGATCACCAACCGAGATCGGAAGAGCGGTTCAG	chr1B	101221177	AA	GA	GA	GA	AA	AA	GA	GA	GA	AA	GA	AA	GA	AA	GA	GA	GA	AA	AA	GA	GA	GA	GA	GA	GA	GA	GA	AA	GA	GA	AA	GA	AA	AA	GA	AA	AA	AA	GA	AA	GA	GA	AA	AA	GA
1035409|F|0-31:G>T-31:G>T	G/T	TGCAGGTACACACCAAGCAGGCAAGCACCCTGGTGGATGGATTCTCATGTCTAGCTAGCTAGCGTGGAT	chrUn	476508979	GT	GT	GT	GT	GT	GG	GG	GG	GT	GG	GG	GG	GG	GT	GT	GT	GT	GG	GT	GT	GG	GT	GG	GG	GG	GG	TT	GG	GG	GG	GT	GG	GG	GG	GG	GT	GT	GG	GG	GG	GT	GT	GT	GG	GT
3026879|F|0-7:G>T-7:G>T	G/T	TGCAGTGGACTCGTAGTCACGTGGACTCGGTCAGGATAGCAGCCGAGATCGGAAGAGCGGTTCAGCAGG	chr1A	58189700	GG	GT	GT	GT	GG	GG	GT	GT	GT	GG	GT	GT	GT	GG	GT	GT	GT	GG	GG	GT	GT	GT	GT	GT	GT	GT	GT	GG	GT	GT	GG	GT	GG	GG	GT	GG	GG	GG	GT	GG	TT	GT	GG	GG	GT
3020452|F|0-16:C>T-16:C>T	C/T	TGCAGTGCATTCATTTCGTATGCTGATGTTAGATAGCCGAGATCGGAAGAGCGGTTCAGCAGGAATGCC	chr7B	19894867	CC	CT	CT	CT	CT	CT	CT	CT	CT	CT	CC	CT	CT	CC	CC	CT	CT	CC	CC	CC	CT	CT	CC	CT	CT	CC	CT	CC	CT	CC	CT	CC	CC	CT	CT	CC	CT	CC	CT	CT	CC	CT	CT	CT	CT
3958778|F|0-5:C>T-5:C>T	C/T	TGCAGCCCCGCCGACGGCAGAAGCTGTGATGCAACTCCGAGATCGGAAGAGCGGTTCAGCAGGAATGCC	chr4D	132933200	CC	CC	CT	CT	CC	CT	CT	CT	CT	CC	CC	CC	CC	CC	CT	CT	CC	CT	CC	CC	CC	CT	CC	CC	CC	CC	CC	CC	CC	CC	CC	CC	CC	CC	CC	CT	CC	CT	CT	CC	CT	CC	CC	CT	CT
1011317|F|0-29:T>G-29:T>G	T/G	TGCAGCCAGGTCATCGGCTGGCAGTCGGCTCTCGTCATGCGCAGCTCCGAGATCGGAAGAGCGGTTCAG	chrUn	30096045	TG	TT	TT	TT	TT	TT	TT	TT	TT	TT	TG	TT	TT	TG	TG	TT	TT	TG	TG	TG	TG	TT	TG	TT	TT	TT	TT	TT	TT	TG	TT	TG	TT	TT	TT	TT	TT	TG	TT	TT	TG	TG	TT	TG	TG
1019500|F|0-18:A>G-18:A>G	A/G	TGCAGGTACACTTGAACTAGTGAGTAATATCATGTGTTCAAATAGCAAAGACCGAGATCGGAAGAGCGG	chr4A	525578987	AG	AG	GG	AG	GG	GG	GG	AG	GG	GG	GG	GG	GG	AG	AG	AG	AG	GG	AG	AG	NN	AG	AG	GG	AG	AG	AG	GG	AG	GG	AG	AG	GG	AG	AG	AG	GG	GG	AG	GG	GG	AG	AG	GG	GG
1260334|F|0-37:C>G-37:C>G	C/G	TGCAGCCGCTGGACGCGGGTGTCGGCGGCGCGTCGGCCGCGCCTCCAATCCGAGATCGGAAGAGCGGTT	chr5A	411686960	GG	CG	GG	GG	CG	GG	GG	GG	CG	GG	GG	GG	CG	CG	CG	GG	GG	CG	GG	CG	GG	CG	CG	GG	GG	GG	CG	GG	CG	GG	GG	CG	CG	GG	CG	GG	GG	GG	CG	GG	CG	CG	GG	GG	CG
1065780|F|0-7:T>G-7:T>G	T/G	TGCAGTCTAATCGCTCGCTCATGATCCGTTTCCACTTTCCATAAAACAAGCCAATCTTCCACCGAGATC	chr1B	164420414	GG	TG	TG	TG	GG	GG	TG	GG	TG	GG	TG	TG	TG	GG	TG	TG	TG	GG	GG	TG	TG	TG	TG	TG	TG	TG	TG	GG	TG	TG	GG	TG	GG	GG	TG	GG	GG	GG	TG	GG	TG	TG	GG	GG	TG
3024072|F|0-29:C>T-29:C>T	C/T	TGCAGCATGCCCTGCACCTCCACCACCGCCCACTCCGAGATCGGAAGAGCGGTTCAGCAGGAATGCCGA	chr6B	62539498	CC	CC	CT	CT	CT	CT	CC	CT	CC	CC	CC	CT	CT	CT	CT	CT	CC	CT	CT	CC	CT	CT	CC	CT	CT	CT	CT	CC	CT	CC	CT	CT	CT	CC	CC	CT	CC	CT	CT	CT	CC	CC	CT	CT	CC
1046126|F|0-44:A>G-44:A>G	A/G	TGCAGGCTGCTCCCGCCAGAGCTCTTGATGCTGATCATCTTGCCACACCGAGATCGGAAGAGCGGTTCA	chr6D	460284762	AA	AG	AA	AG	AG	AG	AG	AG	AA	AG	AA	AG	AG	AA	AG	AG	AG	AG	AA	AA	AA	AG	AA	AG	AA	AG	AG	AG	AA	AG	AG	AG	AA	AA	AA	AG	AG	AA	AA	AG	AG	AG	AG	AA	AG
3026841|F|0-19:C>T-19:C>T	C/T	TGCAGCGCTTCCCGCTGGACAAGAGAGGGCTCTTCTCCCGCGTCTCCGAGATCGGAAGAGCGGTTCAGC	chr2B	796600262	CT	CT	CT	TT	TT	CT	TT	TT	TT	TT	CT	TT	TT	TT	CT	TT	TT	CT	CT	CT	TT	TT	CT	CT	TT	TT	TT	TT	TT	TT	TT	CT	CT	TT	TT	TT	TT	CT	CT	TT	CT	CT	TT	CT	CT
32017750|F|0-5:A>G-5:A>G	A/G	TGCAGAAGTCGGAGTCGACCACGACCCTCGCCCGAGATCGGAAGAGCGGTTCAGCAGGAATGCCGAGAC	chr6D	381365631	GG	AG	GG	AG	AG	AG	AG	AG	GG	AG	GG	AG	AG	GG	AG	AG	AG	AG	GG	GG	GG	AG	GG	AG	GG	AG	AG	AG	GG	GG	AG	AG	GG	GG	GG	AG	AG	GG	GG	AG	AG	AG	AG	GG	AG
4005857|F|0-35:A>G-35:A>G	A/G	TGCAGGATCACCTGCCGCTTCTTACCGCGACAGGCAGCTCCGAGATCGGAAGAGCGGTTCAGCAGGAAT	chr6D	388537385	GG	AG	GG	AG	AG	AG	AG	AG	GG	AG	GG	AG	AG	AG	GG	AG	AG	AG	GG	GG	GG	AG	GG	AG	GG	AG	AG	AG	GG	AG	AG	AG	GG	GG	AG	AG	AG	GG	GG	AG	AG	AG	AG	GG	AG
5324693|F|0-5:G>C-5:G>C	G/C	TGCAGGACGGCCTCCGTTCGCATTTTCCGAGATCGGAAGAGCGGTTCAGCAGGAATGCCGAGACCGATC	NA	NA	GC	GG	GG	GG	GC	GC	GG	GG	GG	GC	GC	GC	GG	GG	GG	GG	GG	GC	GC	GC	GC	GC	GC	GG	GC	GC	GG	GG	GG	GG	GC	GC	GC	GG	GG	GG	GC	GC	GG	GC	GG	GC	GC	GG	GG
7350533|F|0-6:C>G-6:C>G	C/G	TGCAGCCAGAGCAGGACGTCCGAGATCGGAAGAGCGGTTCAGCAGGAATGCCGAGACCGATCTCGTATG	NA	NA	GG	CG	CG	GG	GG	GG	CG	NN	GG	CG	GG	CG	CG	CG	GG	GG	GG	GG	GG	CG	GG	GG	GG	GG	CG	GG	GG	CG	GG	CG	CG	CG	CG	CG	CG	CG	CG	GG	GG	GG	GG	GG	CG	CG	GG
3941659|F|0-22:G>C-22:G>C	G/C	TGCAGAGCAGAGGGATCACATCGTTCGTGCCGAGATCGGAAGAGCGGTTCAGCAGGAATGCCGAGACCG	chr6D	363454879	GC	GG	GC	GG	GG	GG	GG	GG	GC	GG	GC	GG	GG	GC	GC	GG	GG	GG	GC	GC	GC	GG	GC	GG	GC	GG	GG	GG	GC	GG	GG	GG	GC	GC	GC	GG	GG	GC	GC	GG	GG	GG	GG	GC	GG
1038777|F|0-17:T>C-17:T>C	T/C	TGCAGGTTTCCGCTCCGTGGGGAGTTTGCCGACAGCTTAGATCCTCTAGATCCGAGATCGGAAGAGCGG	chr5B	692920469	TC	TT	TT	TC	TT	TC	TT	TT	TC	TT	TT	TC	TT	TC	TC	TC	TT	TC	TT	TC	TT	TC	TC	TC	TT	TC	TC	TC	TC	TC	TT	TC	TC	TC	TT	TT	TT	TC	TT	TC	TC	TT	TT	TC	TC
1074888|F|0-10:T>G-10:T>G	T/G	TGCAGTGCACTGCACGTGAGGCCTCTTTGTTTGTGTAGATATGAACAGATCAACACTTTTCAAGACCTG	chr6B	591138554	TT	TG	TT	TG	TG	TG	TG	TG	TT	TG	TT	TG	TG	TT	TG	TG	TG	TG	TT	TT	TT	TG	TT	TG	TT	TG	TG	TG	TT	TG	TG	TG	TT	TT	TG	TG	TG	TT	TT	TG	TG	TG	TG	TT	TG
13120175|F|0-14:C>G-14:C>G	C/G	TGCAGGCGGGTGTACAGAGGATTCAGGGGTTGGCCGAGATCGGAAGAGCGGTTCAGCAGGAATGCCGAG	NA	NA	GG	CG	GG	CG	CG	CG	CG	CG	GG	CG	GG	CG	CG	GG	CG	CG	CG	CG	GG	GG	GG	CG	GG	CG	GG	CG	CG	CG	GG	CG	CG	CG	GG	GG	CG	CG	CG	GG	GG	CG	CG	CG	CG	GG	CG
3022114|F|0-26:G>A-26:G>A	G/A	TGCAGGCACCTCTCCATCCAGATACTGGACCTGTCAAACAACCGAGATCGGAAGAGCGGTTCAGCAGGA	chr6B	24858910	GA	GA	GG	GG	GA	GG	GG	GG	GA	GA	GA	NN	GG	GG	GA	GG	GA	GG	GG	GA	GA	GG	GA	GA	GG	GG	GG	GA	GG	GG	GA	GG	GG	GG	GA	GG	GA	GG	GG	GG	GG	GA	GG	GG	AA
1090694|F|0-7:C>G-7:C>G	C/G	TGCAGAACGGTGCCCTGGCTGGAGGCCAGAGACGAGGAACCGCGACGGAGACGCCCGAGATCGGAAGAG	chr6B	493319603	CC	CG	CC	CG	CG	CG	CG	CG	CC	CG	CC	CG	CG	CC	CG	CG	CG	CG	CC	CC	CC	CG	CC	CG	CC	CG	CG	CG	CC	CG	CG	CG	CC	CC	CC	CG	CG	CC	CC	CG	CG	CG	CG	CC	CG
1217160|F|0-11:T>G-11:T>G	T/G	TGCAGCAGCTCTCCGCGGGACTCAAGGATATGGCAAGACTCAAGGTACCAGCCGAGATCGGAAGAGCGG	chr5D	444140600	GG	TG	GG	TG	TG	GG	TG	TG	TG	GG	GG	TG	TG	GG	TG	TG	TG	TG	TG	GG	GG	GG	GG	GG	GG	GG	TG	GG	TG	GG	GG	GG	TG	GG	GG	GG	TG	TG	TG	GG	TG	TG	GG	GG	TG
4993329|F|0-22:G>A-22:G>A	G/A	TGCAGTGGCTCGACGTGTCGACGAACGCGCTCTCCGAGATCGGAAGAGCGGTTCAGCAGGAATGCCGAG	chr5D	539454856	GA	GG	GG	GA	GG	GA	GG	GA	GG	GG	GG	GA	GG	GG	GA	GA	GG	GG	GG	GG	GA	GG	GG	GG	GA	GG	GA	GA	GG	GG	GA	GA	GA	GA	GA	GG	GA	GA	GG	GA	GG	GA	GA	GA	GA
3939109|F|0-15:A>C-15:A>C	A/C	TGCAGACGCGGAGCTACCGAGAGCCGAGATCGGAAGAGCGGTTCAGCAGGAATGCCGAGACCGATCTCG	NA	NA	AC	AA	AC	AA	AA	AA	AA	AA	AC	AA	AC	AA	AA	AC	AC	AA	AA	AA	AC	AC	AC	AA	AC	AA	AC	AA	AA	AA	AC	AA	AA	AA	AC	AC	AC	AA	AA	AC	AC	AA	AA	AA	AA	AC	AA
3957321|F|0-25:G>A-25:G>A	G/A	TGCAGGAGGCGCGCGCGCTCCTCGAGTACAACCCCCGAGATCGGAAGAGCGGTTCAGCAGGAATGCCGA	chr6D	436733945	GG	GA	GG	GA	GA	GA	GA	GA	GG	GA	GG	GA	GA	GG	GG	GA	GA	GA	GG	GG	GG	GA	GG	GA	GG	GA	GA	GA	GG	GA	GA	GA	GG	GG	GA	GA	GA	GG	GG	GA	GA	GA	GA	GG	GA
4005207|F|0-28:T>C-28:T>C	T/C	TGCAGGGTCTGTGTCGAGGTTGCTTCGGTATGCTCCGAGATCGGAAGAGCGGTTCAGCAGGAATGCCGA	chr6D	308596268	TC	TT	TC	TT	TT	TT	TT	TT	TC	TT	TC	TT	TT	TC	TC	TT	TT	TT	TC	TC	TC	TT	TC	TT	TC	TT	TT	TT	TC	TT	TT	TT	TC	TC	TC	TT	TT	TC	TC	TT	TT	TT	TT	TC	TT
3939176|F|0-22:C>T-22:C>T	C/T	TGCAGGTGCCCTTCCAAGAACTCTCTCCGAGATCGGAAGAGCGGTTCAGCAGGAATGCCGAGACCGATC	NA	NA	CT	CC	CT	CT	CC	CT	CC	CC	CT	CC	CC	CT	CC	CC	CT	CT	CC	CT	CC	CT	CC	CT	CT	CC	CT	CC	CT	CC	CT	CT	CT	CC	CC	CC	CT	CC	CT	CC	CC	CC	CT	CC	CT	CC	CC
3027484|F|0-8:G>A-8:G>A	G/A	TGCAGCCCGAGCTTGCGGGCCAGCTCCGTCTTCCTCTCCGAGATCGGAAGAGCGGTTCAGCAGGAATGC	chr6D	380800203	GG	GA	GG	GA	GA	GA	GA	GG	GG	GA	GG	GA	GA	GG	GA	GA	GA	GA	GG	GG	GG	GA	GG	GA	GG	GA	GA	GA	GG	GA	GA	GA	GG	GG	GA	GA	GA	GG	GG	GA	GA	GA	GA	GG	GA
4993462|F|0-5:T>C-5:T>C	T/C	TGCAGTACGCGTTCCAATCTGCCCGAGATCGGAAGAGCGGTTCAGCAGGAATGCCGAGACCGATCTCGT	NA	NA	TT	TT	TC	TT	TC	TC	TC	TT	TT	TT	TC	TC	TC	TC	TC	TT	TT	NN	TC	TT	TC	TT	TT	TT	TT	TC	TT	TT	TC	TC	TT	TT	TC	TC	TC	TC	TC	TT	TC	TT	TT	TT	TT	TC	TT
996931|F|0-22:A>G-22:A>G	A/G	TGCAGAGAGGAGTTCCACCGACAAAAGGATGGCGTCGCGTGTGTGAGGCGGGCCGAGATCGGAAGAGCG	chr4D	461460887	AG	AA	AA	AA	AG	AG	AA	AA	AA	AG	AA	AA	AA	AG	AG	AA	AA	AG	AG	AA	AA	AA	AA	AA	AA	AA	AA	AG	AA	AA	AG	AA	AG	AG	AA	AG	AG	AG	AG	AG	AA	AA	AG	AG	AG
1023263|F|0-14:A>T-14:A>T	A/T	TGCAGAGGCGGCTGAGCGAAGCCGAGCGACCTCGCGATCTTGCTCACTGGTGCAGCAGTGTCCGAGATC	chr1D	84506692	AT	AA	AA	AA	AT	AT	AA	AA	AA	AT	AA	AA	AA	AT	AA	AA	AA	AT	AT	AA	AA	AA	AA	AA	AA	AA	AA	AT	AA	AA	AT	AA	AT	AT	AA	AT	AT	AT	AA	AT	AA	AA	AT	AT	AA
13120469|F|0-5:C>G-5:C>G	C/G	TGCAGCCCCAGCTCGCGCGCGAGCTCCGCCTTCTCCCGAGATCGGAAGAGCGGTTCAGCAGGAATGCCG	NA	NA	GG	CG	GG	CG	CG	CG	CG	CG	GG	CG	GG	CG	CG	GG	GG	CG	CG	CG	GG	GG	GG	CG	GG	CG	GG	CG	CG	CG	GG	CG	CG	CG	GG	GG	CG	CG	CG	GG	GG	CG	CG	CG	CG	GG	GG
14385532|F|0-10:C>G-10:C>G	C/G	TGCAGCACGACGGTGACGAGCATGTCCGAGATCGGAAGAGCGGTTCAGCAGGAATGCCGAGACCGATCT	NA	NA	GG	CG	CG	GG	CG	GG	CG	CG	GG	CG	CG	GG	CG	GG	CG	GG	GG	GG	GG	GG	CG	GG	GG	GG	CG	GG	GG	GG	GG	GG	CG	GG	GG	GG	CG	CG	CG	GG	CG	GG	GG	CG	CG	GG	GG
3954248|F|0-5:C>T-5:C>T	C/T	TGCAGCAGGAGAAGCCCTTCCACCGAGATCGGAAGAGCGGTTCAGCAGGAATGCCGAGACCGATCTCGT	NA	NA	CC	CC	CT	CT	CC	CC	CT	CC	CT	CC	CC	CC	CT	CT	CC	CT	CT	CT	CC	CC	CT	CC	CC	CC	NN	CT	CT	CC	CC	CT	CC	CC	CC	CT	CT	CC	CT	CC	CC	CC	CC	CT	CC	CC	CT
983667|F|0-39:A>G-39:A>G	A/G	TGCAGGAGATGACGAAAGGCAAATCAACACAAATGGGGCAATGCGAACCGAGATCGGAAGAGCGGTTCA	chr3A	691662873	AA	AG	AA	AG	AG	AG	AG	AG	AA	AG	AA	AG	AG	AA	AA	AG	AG	AG	AA	AA	AA	AG	AA	AG	AA	AG	AA	AG	AA	AA	AG	AG	AA	AA	AG	AG	AA	AA	AA	AG	AG	AG	AG	AA	AG
1023781|F|0-11:C>T-11:C>T	C/T	TGCAGTCAACGCAGACAGACATAGCGGCCATCCATGGCAGCGAGCGGCTCCGAGATCGGAAGAGCGGTT	chr5D	178481796	CC	CT	CC	CT	CC	CT	CT	CT	CT	CC	CC	CT	CT	CC	CC	CT	CC	CT	CT	CC	CC	CC	CC	CC	CC	CT	CT	CT	CC	CC	CC	CT	CC	CC	CC	CC	CC	CT	CC	CT	CC	CT	CC	CT	CC
1065875|F|0-20:A>T-20:A>T	A/T	TGCAGGTGGCCCCCAAGCCCAACACGTTCATGCCGTTCGGGAACGGGACCCACTCGTGCCCCGAGATCG	chr6D	346100442	AA	AT	AA	AT	AT	AT	AT	AT	AA	AT	AA	AT	AT	AA	AT	AT	AT	AT	AA	AA	AA	AT	AA	AT	AA	AT	AT	AT	AA	AT	AT	AT	AA	AA	AA	AT	AT	AA	AA	AT	AT	AT	AT	AA	AT
3027323|F|0-7:T>C-7:T>C	T/C	TGCAGTATCTGCGCCACGTTGCGGTCATCCTGGACGAAGCGCTTCCGAGATCGGAAGAGCGGTTCAGCA	chr2B	230970558	TT	TC	TT	TC	TT	TC	TC	TC	TC	TT	TT	TC	TC	TT	TT	TC	TT	TC	TC	TT	TT	TT	TT	TT	TT	TC	TC	TC	TT	TC	TT	TC	TT	TT	TT	TT	TT	TC	TT	TC	TT	TC	TT	TC	TT
987177|F|0-35:C>T-35:C>T	C/T	TGCAGCTTGTCCCTCAGGTCGTCCAGCTCCTTCCTCACCTCCACCAGCCGAGATCGGAAGAGCGGTTCA	chr1D	431828135	CC	CC	CT	CT	CC	CT	CT	CC	CT	CT	CT	CC	CT	CT	CC	CT	CC	CC	CC	CC	CT	CC	CT	CC	CT	CT	CT	CC	CC	CC	CT	CC	CT	CT	CT	CC	CC	CT	CT	CT	CC	CC	CT	CT	CC
4396552|F|0-39:A>G-39:A>G	A/G	TGCAGCTACAAGCGCATCTTTGCGTTCGGTGACTCCCTCATCGACACCGAGATCGGAAGAGCGGTTCAG	chr6D	90193965	AA	AA	AG	AG	AG	AG	AA	AG	AA	AA	AA	AG	AG	AG	AG	AG	AA	AG	AG	AA	AG	AG	AA	AG	AG	AG	AG	AA	AG	AA	AG	AG	AG	AA	AA	AG	AA	AG	AG	AG	AA	AA	AG	AG	AA
1018112|F|0-56:C>T-56:C>T	C/T	TGCAGGTCGGCGTACTTGGCCACCAGCGCGCGGAGCATGTCGCTGAGCCTCCTGTTCTCCTCGCCCACT	chr7D	603848067	CT	CT	CC	CT	CC	CT	CC	CT	CC	CT	CT	CT	CC	CT	CT	CT	CT	CT	CC	CT	CT	CT	CC	CT	CT	CT	CT	CT	CC	CT	CT	CC	CT	CC	CC	CC	CC	CC	CC	CT	CT	CC	CT	CC	CT
1109517|F|0-45:A>G-45:A>G	A/G	TGCAGACAAAATACACGACGGCAGTATGAGACAGACGCAGCAACAACACTACTACGAGGCTACATGATG	chr1B	308635142	GG	AG	AG	AG	GG	GG	AG	AG	AG	GG	AG	AG	AG	GG	AG	GG	AG	GG	GG	AG	AG	AG	AG	AG	AG	AG	AG	GG	AG	AG	GG	AG	GG	GG	AG	GG	GG	GG	AG	GG	AG	AG	GG	GG	AG
1017961|F|0-11:G>A-11:G>A	G/A	TGCAGGTACACGCCAAGCAGGCAAGCACCCTGGTGGATGGATTCTCGTGTCTAGCTAGCTAGCGTGGAT	chrUn	273991911	GA	GA	GA	GA	GA	GG	GG	GG	GA	GG	GG	GG	GG	GA	GA	GA	GA	GG	GA	GA	GG	GA	GG	GG	GG	GG	GA	GG	GG	GG	GA	GG	GG	GG	GG	GA	GA	GG	GG	GG	GA	GA	GA	GG	GA
1023369|F|0-52:G>C-52:G>C	G/C	TGCAGCCGCGGATCATCGCGTGCGGGAACAAGGTGGCGACGTACGCCATGGCGGTGCGGTTCCTCGCCG	chr6D	397084156	GG	GC	GG	GC	GC	GC	GC	GC	GG	GC	GG	GG	GC	GG	GG	GC	GC	GC	GG	GG	GG	GC	GG	GC	GG	GC	GC	GC	GG	GC	GC	GC	GG	GG	GG	GC	GC	GG	GG	GC	GC	GC	GC	GG	GC
1032435|F|0-10:A>T-10:A>T	A/T	TGCAGACAATAATTCCATGCATTAGCTGGTCAAGTGACTCTTTTCTCCGTGCGTGCCGTAGACAGTATC	chr5A	587422326	AA	AT	AA	AA	AT	AA	AT	AA	AT	AA	AA	AT	AT	AA	AT	NN	AA	AT	AA	AA	AA	AA	AT	AT	AT	AA	AA	AT	AT	AA	AA	AA	AA	AA	AT	AT	AT	AA	AA	AA	TT	AA	AA	AA	AA
1071579|F|0-22:C>T-22:C>T	C/T	TGCAGTATGCAACAGAAAACTTCTCAAGAGATCGGGGCAGTGTTGGAAGCGACCGAGATCGGAAGAGCG	chr1B	2053439	CC	CT	CC	CT	CC	CT	CC	CC	CC	CC	CT	CT	CT	CT	CC	CT	CT	CC	CT	CC	CT	CC	CT	CC	CC	CT	NN	CC	CT	CT	CT	CT	CC	CT	CC	CC	CT	CC	CC	CT	CC	CT	CC	CT	CC
1055369|F|0-50:G>T-50:G>T	G/T	TGCAGTGGTTCACGTGCAGGTGGTTCTCCGTGCACGCGAACTTGGTGAGCGCCACGATGGCCTCCTTGG	chr4D	386371070	GG	GG	GT	GG	GT	GT	GT	GG	GT	GT	GG	GG	GT	GG	GT	GG	GG	GT	GG	GG	GT	GT	GG	GT	GG	GG	GG	GT	GG	GT	GG	GG	GT	GG	GG	GG	GT	GT	GG	GT	GT	GG	GG	GT	GT
5367296|F|0-8:A>G-8:A>G	A/G	TGCAGGCCAAGGCGACATGATTTCTCCGAGATCGGAAGAGCGGTTCAGCAGGAATGCCGAGACCGATCT	NA	NA	AG	AA	AA	AA	AG	AG	AA	AA	AA	AG	AA	AA	AA	AA	AG	AA	AA	AG	AG	AA	AA	AA	AA	AA	AA	AA	AA	AG	AA	AA	AG	AA	AG	AG	AA	AG	AA	AG	AA	AG	AA	AA	AG	AG	AA
1091352|F|0-20:C>T-20:C>T	C/T	TGCAGGGAGAGGAAGATGCGCCCGTCCACGGCGGCGTAGGACCCGACGCAGACCTCCGAGATCGGAAGA	chr6B	699020779	CT	CC	CC	CC	CT	CC	CC	CT	CT	CC	CC	CC	CC	CC	CT	CC	CC	CC	CC	CT	CC	CC	CC	CC	CT	CC	CC	CT	CC	CC	CT	CC	CT	CC	CT	CT	CC	CT	CT	CC	CT	CC	CT	CC	CC
4009146|F|0-24:T>C-24:T>C	T/C	TGCAGGCCCGTCGGGTTGTGGATGTCGCTCCCTTCTCGCCGAGATCGGAAGAGCGGTTCAGCAGGAATG	NA	NA	TT	TC	TC	TC	TT	TT	TC	TC	TC	TT	TC	TC	TC	TT	TC	TC	TC	TT	TT	TC	TC	TC	TC	TC	TC	TC	TC	TT	TC	TC	TT	TC	TT	TT	TC	TT	TT	TT	TC	TT	TC	TC	TT	TT	TC
3026103|F|0-13:C>T-13:C>T	C/T	TGCAGGGCATCATCCCACGGTAGGTAGGACAGCACATGCCGAGATCGGAAGAGCGGTTCAGCAGGAATG	chr6D	449232191	CC	CT	CC	CT	CT	CT	CT	CC	CC	CT	CC	CT	CT	CC	CT	CC	CT	CC	CC	CC	CC	CT	CC	CT	CC	CT	CC	CT	CC	CT	CT	CC	CC	CC	CC	CT	CC	CC	CC	CT	CT	CT	CT	CC	CT
5363839|F|0-23:C>T-23:C>T	C/T	TGCAGGCTGGCGCATTTCCCGAGCTCCGAGATCGGAAGAGCGGTTCAGCAGGAATGCCGAGACCGATCT	NA	NA	CC	CC	CT	CT	CT	CT	CT	CT	CT	CT	CC	CT	CT	CC	CC	CT	CT	CC	CC	CC	CC	CT	CC	CT	CT	CT	CT	CT	CT	CC	CT	CC	CT	CT	CT	CT	CT	CC	CT	CT	CC	CC	CT	CC	CC
3025865|F|0-19:C>G-19:C>G	C/G	TGCAGGTTCAGTGGCTCAGCCCAGCCGTGCCCAACAACCCGAGATCGGAAGAGCGGTTCAGCAGGAATG	chr6D	420396495	CG	CG	CC	CC	CC	CC	CG	CC	CG	CG	GG	CC	CC	CC	CG	CC	CG	CC	CC	CG	CC	CC	CC	CC	CC	CC	CC	CG	CC	CG	CC	CC	CC	CG	CG	CC	CG	CC	CC	CC	CG	CG	CC	CC	CC
5580150|F|0-28:A>G-28:A>G	A/G	TGCAGCACCAGCTCCACGTCGGTGGGGTAGAACCGAGATCGGAAGAGCGGTTCAGCAGGAATGCCGAGA	chr5A	502071785	AG	AA	AG	AG	AA	AG	AA	AG	AA	AG	AG	AA	AA	AG	AG	AG	AA	AG	AG	AG	AG	AG	AA	AA	AG	AG	AG	AA	AA	AG	AG	AA	AG	AA	AA	AA	AA	AG	AA	AG	AA	AG	AG	AA	AA
3946249|F|0-23:C>T-23:C>T	C/T	TGCAGAGGAGGGAGGAGATCCGCCGCCACTGCACCGAGATCGGAAGAGCGGTTCAGCAGGAATGCCGAG	chr1B	588330171	CT	CT	CC	CC	CC	CC	CT	CC	CT	CT	CT	CC	CC	CC	CC	CC	CT	CC	CC	CT	CC	CC	CC	CC	CC	CC	CC	CT	CC	CT	CC	CC	CC	CT	CT	CC	CT	CC	CC	CC	CT	CT	CC	CC	CC
1099363|F|0-40:C>T-40:C>T	C/T	TGCAGCGGGAAGCAGAAGCGATCCTGATCCATTGATCCTCCCCAGCAGACACTGTACCCGAGATCGGAA	chr1D	67863682	CT	CC	CC	CC	CT	CT	CC	CC	CC	CT	CC	CC	CC	CT	CC	CC	CC	CT	CT	CC	CC	CC	CC	CC	CC	CC	CC	CT	CC	CC	CT	CC	CT	CT	CC	CT	CT	CT	CC	CT	CC	CC	CT	CT	CC
1113937|F|0-45:T>A-45:T>A	T/A	TGCAGACGCTATGCGCGATGAGCCAAGTGTCCCAGGACATCATCGTGGGGGACGGTGAGTTCGTCGTGG	chr2D	110910233	TA	AA	AA	TA	AA	TA	AA	TA	TA	TA	TA	AA	AA	AA	TA	TA	AA	AA	AA	TA	AA	TA	TA	TA	TA	AA	TA	TA	TA	TA	TA	TA	TA	TA	TA	TA	AA	TA	TA	AA	AA	TA	TA	AA	TA
13119728|F|0-12:C>T-12:C>T	C/T	TGCAGCTCACCGCTCCTTCTTCTCGCTCCGAGATCGGAAGAGCGGTTCAGCAGGAATGCCGAGACCGAT	NA	NA	TT	CT	TT	CT	CT	CT	CT	CT	TT	CT	TT	CT	CT	TT	CT	CT	CT	CT	TT	TT	TT	CT	TT	CT	TT	CT	TT	CT	TT	CT	CT	CT	TT	TT	TT	CT	TT	TT	TT	CT	CT	CT	CT	TT	TT
3934352|F|0-18:T>C-18:T>C	T/C	TGCAGCGCACCAGGACGATGCCGCCACCGACGCCCGACTTCGCCGAGATCGGAAGAGCGGTTCAGCAGG	chr6B	269821685	TC	TC	TT	TT	TT	TT	TC	TT	TC	TC	TC	TT	TT	TT	TT	TT	TC	TT	TT	TC	TT	TT	TT	TT	TT	TT	TT	TC	TT	TC	TT	TT	TT	TC	TC	TT	TT	TT	TT	TT	TC	TC	TT	TT	TT
4992006|F|0-13:G>T-13:G>T	G/T	TGCAGCAGCAGCAGTCAAAGGAGAAAACAACCGAGATCGGAAGAGCGGTTCAGCAGGAATGCCGAGACC	NA	NA	TT	GT	TT	TT	GT	TT	GT	TT	GT	TT	TT	GT	GT	TT	GT	TT	GT	TT	TT	TT	TT	TT	GT	GT	TT	TT	TT	GT	GT	TT	TT	GT	TT	GT	GT	GT	GT	TT	GT	TT	GT	TT	TT	GT	GT
3934433|F|0-15:G>A-15:G>A	G/A	TGCAGCGGTGCTGGAGGAGCTGCCGAGATCGGAAGAGCGGTTCAGCAGGAATGCCGAGACCGATCTCGT	NA	NA	GG	GA	GA	GA	GG	GG	GA	GG	GG	GG	GG	GG	GA	GG	GG	GA	GA	GG	GG	GG	GA	GG	GG	GG	GG	GA	GA	GA	GG	GA	GG	GG	GG	GA	GG	GG	NN	GG	GG	GG	GA	GA	GG	GA	GG
983072|F|0-66:T>C-66:T>C	T/C	TGCAGTGCGCGCGTGAGTAAACGAGGAGGCTAGGCGAGGCCTAAGCGATGCGGTGAAGCAGATGGGTCA	chr7A	207591229	TT	TC	TT	TC	TT	TC	TT	TT	TC	TT	TT	TC	TT	TT	TT	TC	TT	TC	TC	TT	TT	TT	TT	TT	TT	TC	TC	TC	TT	TC	TT	TC	TT	TT	TT	TT	TT	TC	TT	TC	TT	TC	TT	TC	TT
3222358|F|0-20:T>G-20:T>G	T/G	TGCAGCTCCTTGAAGTAGACTCCGTCGAATGTCGTGCTCGTCCGAGATCGGAAGAGCGGTTCAGCAGGA	chr5B	493287642	TG	GG	TG	TG	GG	TG	GG	TG	GG	TG	TG	GG	GG	TG	TG	TG	GG	TG	TG	TG	TG	TG	GG	GG	TG	TG	TG	GG	GG	TG	TG	GG	TG	GG	GG	GG	GG	TG	GG	TG	GG	TG	TG	GG	GG
1075485|F|0-30:C>G-30:C>G	C/G	TGCAGCCGCGCCGACAAGAAGATCAAGATCCACGAGATGAACCTCTCCTGCATGAAGAACCTCAAGTGC	chr6D	450081157	CC	CC	CC	CC	CG	CG	CG	CG	CC	CG	CC	CC	CG	CC	CC	CG	CG	CC	CC	CC	CC	CG	CC	CG	CC	CC	CG	CG	CC	CC	CG	CC	CC	CC	CC	CG	CC	CC	CC	CG	CG	CG	CG	CC	CG
3027393|F|0-23:C>G-23:C>G	C/G	TGCAGCACCACGTCCACCACGGACCCGAACGCCAGCCGAGATCGGAAGAGCGGTTCAGCAGGAATGCCG	chr5D	302379949	CG	CC	CC	CC	CG	CC	CC	CC	CC	CC	CC	CC	CC	CC	CC	CC	CG	CC	CC	CC	CC	CC	CC	CC	CC	CG	CC	CC	CC	CC	CC	CC	CC	CC	CC	CC	CC	CC	CC	CC	CC	CC	CC	CC	CC
1264028|F|0-37:T>G-37:T>G	T/G	TGCAGCCCACATGAGAGAAGACACAGGATGAGCAATGTACAGGTTCCACTTAAAACAAGCTTGTCCGAG	chr2D	115626318	TT	TT	TT	TT	TT	TG	TT	TT	TT	TT	TT	TT	TT	TT	TT	TT	TT	TT	TT	TT	TT	TT	TT	TT	TT	TT	TT	TT	TT	TT	TT	TT	TT	TT	TT	TT	TT	TT	TT	TT	TT	TT	TT	TT	TT
1108408|F|0-19:C>T-19:C>T	C/T	TGCAGACTCACACACAAGCCACTACAACTAAGCGCTGGGCAGATCCATCCACCCGAGATCGGAAGAGCG	chr5A	469608194	TT	CC	CC	CC	CC	CC	CC	CC	CC	CC	CC	CC	CC	CC	CC	CC	CC	CC	CC	CC	CC	CC	CC	CC	CC	CC	CC	CC	CC	CC	CC	CC	CC	CC	CC	CC	CC	CC	CC	CC	CC	CC	CC	CC	CC
4002403|F|0-8:G>T-8:G>T	G/T	TGCAGCAAGGGAAGGAAAGGAGAAGGTGAGGTGGGGAGGGTGGATCCGAGATCGGAAGAGCGGTTCAGC	chrUn	390546477	GG	GG	GG	GG	GG	GG	GG	GG	GG	GG	GG	GG	GG	GG	GG	GG	GG	GG	GG	GG	GG	GG	GG	GG	GG	GG	GG	GG	GG	GG	GG	GG	GG	GG	GG	GG	GG	GG	GG	GG	GG	GG	GG	GG	GG
3956543|F|0-14:C>A-14:C>A	C/A	TGCAGCAAGCCGTGCTCGCCCGAGATCGGAAGAGCGGTTCAGCAGGAATGCCGAGACCGATCTCGTATG	NA	NA	CC	CC	CC	CC	CC	CC	CC	CC	CC	CC	CC	CC	CC	CC	CC	CC	CC	CC	CC	CC	CC	CC	CC	CC	CC	CC	CC	CC	CC	CC	CC	CC	CC	CC	CC	CC	CC	CC	CC	CC	CC	CC	CC	CC	CC
1041958|F|0-13:C>G-13:C>G	C/G	TGCAGCTCACGCACTCGGACTCCAACATCACCTTCTTCTACAACTGCAACAAGAACGCCTCATGGCCCT	chr3D	363608529	CC	CC	CC	CC	CC	CC	CC	CC	CC	CC	CC	CC	CC	CC	CC	CC	CC	CC	CC	CC	CC	CC	CC	CC	CC	CC	CC	CC	CC	CC	CC	CC	CC	CC	CC	CC	CC	CC	CC	CC	CC	CC	CC	CC	CC
3020786|F|0-7:A>G-7:A>G	A/G	TGCAGAGATATGGCTTAATTACACCTGTGGTTCTTCACCGAGATCGGAAGAGCGGTTCAGCAGGAATGC	chr2B	730646260	GG	GG	GG	GG	GG	GG	GG	GG	GG	GG	GG	GG	GG	GG	GG	GG	GG	GG	GG	GG	GG	GG	GG	GG	GG	GG	GG	GG	GG	GG	GG	GG	GG	GG	GG	GG	GG	GG	GG	GG	GG	GG	GG	GG	GG
3947966|F|0-13:G>A-13:G>A	G/A	TGCAGTTCTACGAGGCGGTGACCCAGGCCCGAGATCGGAAGAGCGGTTCAGCAGGAATGCCGAGACCGA	chr6B	73159884	GG	GG	GG	GG	GG	GG	GG	GG	GG	GG	GG	GG	GG	GG	GG	GG	GG	GG	GG	GG	GG	GG	GG	GG	GG	GG	GG	GG	GG	GG	GG	GG	GG	GG	GG	GG	GG	GG	GG	GG	GG	GG	GG	GG	GG
1862957|F|0-5:G>A-5:G>A	G/A	TGCAGGGACGAGGGCTTCGACAGCGGCCATTGCAAGAACCTCTGGACATGCATCTGCTACAAGAACTGC	chr6D	458483574	GG	GG	GG	GG	GG	GG	GG	GG	GG	GG	GG	GG	GG	GG	GG	GG	GG	GG	GG	GG	GG	GG	GG	GG	GG	GG	GG	GG	GG	GG	GG	GG	GG	GG	GG	GG	GG	GG	GG	GG	GG	GG	GG	GG	GG
3020338|F|0-39:G>T-39:G>T	G/T	TGCAGTTTGTAAAGCCAGTGGACAAATTAGTTCTGCACAGTCCGAGATCGGAAGAGCGGTTCAGCAGGA	chr4B	615141178	GG	GG	GG	GG	GG	GG	GG	GG	GG	GG	GG	NN	GG	GG	GG	GG	GG	GG	GG	GG	GG	GG	GG	GG	GG	GG	GG	GG	GG	GG	GG	GG	GG	GG	GG	GG	GG	GG	GG	GG	GG	GG	GG	GG	GG
3384812|F|0-7:C>G-7:C>G	C/G	TGCAGCTCTTTGAGTAGTGGCGCCCCAAGCTTCTCCGAGATCGGAAGAGCGGTTCAGCAGGAATGCCGA	chr1B	26426298	CC	CC	CC	CC	CC	CC	CC	CC	CC	CC	CC	CC	CC	CC	CC	CC	CC	CC	CC	CC	CC	CC	CC	CC	CC	CC	CC	CC	CC	CC	CC	CC	CC	CC	CC	CC	CC	CC	CC	CC	CC	CC	CC	CC	CC
6038084|F|0-27:T>C-27:T>C	T/C	TGCAGGCGGGTCAACGCATCATATGCATGCACCCGAGATCGGAAGAGCGGTTCAGCAGGAATGCCGAGA	chr1B	478591498	TT	TT	TT	TT	TT	TT	TT	TT	TT	TT	TT	TT	TT	TT	TT	TT	TT	TT	TT	TT	TT	TT	TT	TT	TT	TT	TT	TT	TT	TT	TT	TT	TT	TT	TT	TT	TT	TT	TT	TT	TT	TT	TT	TT	TT
983473|F|0-8:G>A-8:G>A	G/A	TGCAGGGTGTTGCGAAGCTTCTCGTAGTTGGACCGCAGCAGAGGATGTACCACGTAGAGATCTTGCTCC	chr3A	91480748	GG	GG	GG	GG	GG	GG	GG	GG	GG	GG	GG	GG	GG	NN	GG	GG	GG	GG	GG	GG	GG	GG	GG	GG	GG	GG	GG	GG	GG	GG	GG	GG	GG	GG	GG	GG	GG	GG	GG	GG	GG	GG	GG	GG	GG
3960959|F|0-11:G>A-11:G>A	G/A	TGCAGCACATCGACCTGTCAAACAACCGAGATCGGAAGAGCGGTTCAGCAGGAATGCCGAGACCGATCT	NA	NA	GG	GG	GG	GG	GG	GG	GG	GG	GG	GG	GG	GG	GG	GG	GG	GG	GG	GG	GG	GG	GG	GG	GG	GG	GG	GG	GG	GG	GG	GG	GG	GG	GG	GG	GG	GG	GG	GG	GG	GG	GG	GG	GG	GG	GG
3946544|F|0-5:C>G-5:C>G	C/G	TGCAGCAACCCGAACCCATCGGACCGAGATCGGAAGAGCGGTTCAGCAGGAATGCCGAGACCGATCTCG	NA	NA	CC	CC	CC	CC	CC	CC	CC	CC	CC	CC	CC	CC	CC	CC	CC	CC	CC	CC	CC	CC	CC	CC	CC	CC	CC	CC	CC	CC	CC	CC	CC	CC	CC	CC	CC	CC	CC	CC	CC	CC	CC	CC	CC	CC	CC
1094174|F|0-11:G>C-11:G>C	G/C	TGCAGACCTACGCAACACGCTCGTGCGCTGCACGCGTGTGCGTCCCGATATTCTAGAGAGCCGAGATCG	chr3B	760963408	CC	CC	CC	CC	CC	CC	CC	CC	CC	CC	CC	CC	CC	CC	CC	CC	CC	CC	CC	CC	CC	CC	CC	CC	CC	CC	CC	CC	CC	CC	CC	CC	CC	CC	CC	CC	CC	CC	CC	CC	CC	CC	CC	CC	CC
12419654|F|0-52:T>G-52:T>G	T/G	TGCAGGAGCGTCTTCCTCCTCTTCCCGCAGGTCGCTTGGTAGCGAAGCCTCTTCTGCTTCAGGAGCCCA	chr7A	22089054	GG	GG	GG	GG	GG	GG	GG	GG	GG	GG	GG	GG	GG	GG	GG	GG	GG	GG	GG	GG	GG	GG	GG	GG	GG	GG	GG	GG	GG	GG	GG	GG	GG	GG	GG	GG	GG	GG	GG	GG	GG	GG	GG	GG	GG
2246309|F|0-21:C>G-21:C>G	C/G	TGCAGTCCATCGACCGCCTCACCACCGTCTCCGTCCTCGACAAGCGCCTCCGCCGAGATCGGAAGAGCG	chr2D	588736717	CC	CC	CC	CC	CC	CC	CC	CC	CC	CC	CC	CC	GG	CC	CC	CC	CC	CC	CC	CC	CC	CC	CC	CC	CC	CC	CC	CC	CC	CC	CC	CC	CC	CC	CC	CC	CC	CC	CC	CC	CC	CC	CC	CC	CC
3384795|F|0-17:C>T-17:C>T	C/T	TGCAGATTCCTTACCGTCTTACCAAGCCGTACTTACACACTGGATCCGAGATCGGAAGAGCGGTTCAGC	chr2B	733964317	CC	CC	CC	CC	CC	CC	CC	CC	CC	CC	CC	CC	CC	CC	CC	CC	CC	CC	CC	CC	CC	CC	CC	CC	CC	CC	CC	CC	CC	NN	CC	CC	CC	CC	CC	CC	CC	CC	CC	CC	CC	CC	CC	CC	CC
4993624|F|0-22:C>T-22:C>T	C/T	TGCAGGTGCCGCAGCGGCAGCACGCTGGCCTTGCCGAGGTGGCCCAGCTCCGAGATCGGAAGAGCGGTT	chr4A	598226882	TT	TT	TT	TT	TT	TT	TT	TT	TT	TT	TT	TT	TT	TT	TT	TT	TT	TT	TT	TT	TT	TT	TT	TT	TT	TT	TT	TT	TT	TT	TT	TT	TT	TT	TT	TT	TT	TT	TT	TT	TT	TT	TT	TT	TT
7349818|F|0-5:G>C-5:G>C	G/C	TGCAGGTGCGGCGAGACACCGAGATCGGAAGAGCGGTTCAGCAGGAATGCCGAGACCGATCTCGTATGC	NA	NA	GG	GG	GG	GG	GG	GG	GG	GG	GG	GG	GG	GG	GG	GG	GG	GG	GG	GG	GG	GG	GG	GG	GG	GG	GG	GG	GG	GG	GG	GG	GG	GG	GG	GG	GG	GG	GG	GG	GG	GG	GG	GG	GG	GG	GG
990534|F|0-25:A>G-25:A>G	A/G	TGCAGCGGTTCATGGAGAAGCGCAAAGGAAGGCTCGCCGCTCGCGCCGTCCCCTACAGCCGAGATCGGA	chr7B	124257756	AA	AA	AA	AA	AA	AA	AA	AA	AA	AA	AA	AA	AA	AA	AA	AA	AA	AA	AA	AA	AA	AA	AA	AA	AA	AA	AA	AA	AA	AA	AA	AA	AA	AA	AA	AA	AA	AA	AA	AA	AA	AA	AA	AA	AA
3939715|F|0-11:G>A-11:G>A	G/A	TGCAGAGCTCTGTGCAACCTCCGAGATCGGAAGAGCGGTTCAGCAGGAATGCCGAGACCGATCTCGTAT	NA	NA	GG	GG	GG	GG	GG	GG	GG	GG	GG	GG	GG	GG	GG	GG	GG	GG	GG	GG	GG	GG	GG	GG	GG	GG	GG	GA	GG	GG	GG	GG	GG	GG	GG	GG	GG	GG	GG	GG	GG	GG	GG	GG	GG	GG	GG
3948028|F|0-10:G>T-10:G>T	G/T	TGCAGGTGGCGGCGAAGCCGAGATCGGAAGAGCGGTTCAGCAGGAATGCCGAGACCGATCTCGTATGCC	NA	NA	GG	GG	GG	GG	GG	GG	GG	GG	GG	GG	GG	GG	GG	GG	GG	GG	GG	GG	GG	GG	GG	GG	GG	GG	GG	GG	GG	GG	GG	GG	GG	GG	GG	GG	GG	GG	GG	GG	GG	GG	GG	GG	GG	GG	GG
3944547|F|0-16:T>C-16:T>C	T/C	TGCAGACAAGGGAGCTTTGACCGAGATCGGAAGAGCGGTTCAGCAGGAATGCCGAGACCGATCTCGTAT	NA	NA	TT	TT	TT	TT	TT	TT	TT	TT	TT	TT	TT	TT	TT	TT	TT	TT	TT	TT	TT	TT	TT	TT	TT	TT	TT	TT	TT	TT	TT	TT	TT	TT	TT	TT	TT	TT	TT	TT	TT	TT	TT	TT	TT	TT	TT
4397570|F|0-5:G>C-5:G>C	G/C	TGCAGGGACAGCGGCGCGATCCTCGACTCGGACAGCGCCCGAGATCGGAAGAGCGGTTCAGCAGGAATG	chr3D	495923695	GG	GG	GG	GG	GG	GG	GG	GG	GG	GG	GG	GG	GG	GG	GG	GG	GG	GG	GG	GG	GG	GG	GG	GG	GG	GG	GG	GG	GG	GG	GG	GG	GG	GG	GG	GG	GG	GG	GG	GG	GG	GG	GG	GG	GG
4396473|F|0-11:G>A-11:G>A	G/A	TGCAGCAGCACGGCAACCCGCATCGGCCGCAATATGTGGCCAGTTTGCCGCTGCCGAGATCGGAAGAGC	chr7A	688177041	GG	GG	GG	GG	GG	GG	GG	GG	GG	GG	GG	GG	GG	GG	GG	GG	GG	GG	GG	GG	GG	GG	GG	GG	GG	GG	GG	GG	GG	GG	GG	GG	GG	GG	GG	GG	NN	GG	GG	GG	GG	GG	GG	GG	GG
1041102|F|0-43:C>T-43:C>T	C/T	TGCAGGTCCCTGGACGGAGATGCGAAGGCTGCCACAGATCCAACGATGAGCCGAGATCGGAAGAGCGGT	chr4A	9540766	CC	CC	CC	CC	CC	CC	CC	CC	CC	CC	CC	CC	CC	CC	CC	CC	CC	CC	CC	CC	CC	CC	CC	CC	CC	CC	CC	CC	CC	CC	CC	CC	CC	CC	CC	CC	CC	CC	CC	CC	CC	CC	CC	CC	CC
1070184|F|0-6:G>T-6:G>T	G/T	TGCAGAGAAATCGTCGTCGTAATGTTTTCCTTTTCTTGTTCTTTTTTTCATGCTCCGAGATCGGAAGAG	chr5D	282151961	GG	GG	GG	GG	GG	GG	GG	GG	GG	GG	GG	GG	GG	GG	GG	GG	GG	GG	GG	GG	GG	GG	GG	GG	GG	GG	GG	GG	GG	GG	GG	GG	GG	GG	GG	GG	GG	GG	GG	GG	GG	GG	GG	GG	GG
1157517|F|0-28:T>C-28:T>C	T/C	TGCAGCTGCGCCCACGCCTCCTCCGTGTTGATCAGGCGGCGCAGCCACGCCGAGATCGGAAGAGCGGTT	chr6A	582248771	CC	CC	CC	CC	CC	CC	CC	CC	CC	CC	CC	CC	CC	CC	CC	CC	CC	CC	CC	CC	CC	CC	CC	CC	CC	CC	CC	CC	CC	CC	CC	CC	CC	CC	CC	CC	CC	CC	CC	CC	CC	CC	CC	CC	CC
23105727|F|0-28:G>C-28:G>C	G/C	TGCAGGCGTGGGAGCATACATTCGGCGAGAAGGTTCGGGAGTTCCGAGATCGGAAGAGCGGTTCAGCAG	chrUn	16900243	CC	CC	CC	CC	CC	CC	GC	CC	CC	CC	CC	CC	CC	CC	CC	CC	CC	CC	CC	CC	CC	CC	CC	CC	CC	CC	CC	CC	CC	CC	CC	CC	CC	CC	CC	CC	CC	CC	CC	CC	CC	CC	CC	CC	CC
3024417|F|0-12:T>G-12:T>G	T/G	TGCAGCTTCCACTCTTGCTCCGACCTCGGGACGAAGCCGAGATCGGAAGAGCGGTTCAGCAGGAATGCC	chr4A	61617040	TT	TT	TT	TT	TT	TT	TT	TT	TT	TT	TT	TT	TT	TT	TT	TT	TT	TT	TT	TT	TT	TT	TT	TT	TT	TT	TT	TT	TT	TT	TT	TT	TT	TT	TT	TT	TT	TT	TT	TT	TT	TT	TT	TT	TT
3939348|F|0-12:G>A-12:G>A	G/A	TGCAGCTGCTGAGCAAGTCATCGGGGCGCGGAGCACCGAGATCGGAAGAGCGGTTCAGCAGGAATGCCG	chr5B	395676744	GG	GG	GG	GG	GG	GG	GG	GG	GG	GG	GG	GG	GG	GG	GG	GG	GG	GG	GG	GG	GG	GG	GG	GG	GG	GG	GG	GG	GG	GG	GG	GG	GG	GG	GG	GG	GG	GG	GG	GG	GG	GG	GG	GG	GG
3956635|F|0-19:C>G-19:C>G	C/G	TGCAGTTGGCACGCCAGGACGGAGGAGATGGCCACCGAGATCGGAAGAGCGGTTCAGCAGGAATGCCGA	chr6D	399760518	CC	CC	CC	CC	CC	CC	CC	CC	CC	CC	CC	CC	CC	CC	CC	CC	CC	CC	CC	CC	CC	CC	CC	CC	CC	CC	CC	CC	CC	CC	CC	CC	CC	CC	CC	CC	CC	CC	CC	CC	CC	CC	CC	CC	CC
4006126|F|0-10:G>T-10:G>T	G/T	TGCAGCCGCGGATGGTGATGCCGTGGATGATCACGTTGCTCCGAGATCGGAAGAGCGGTTCAGCAGGAA	chr6A	114992709	GG	GG	GG	GG	GG	GG	GG	GG	GG	GG	GG	GG	GG	GG	GG	GG	GG	GG	GG	GG	GG	GG	GG	GG	GG	GG	GG	GG	GG	GG	GG	GT	GG	GG	GG	GG	GG	GG	GG	GG	GG	GG	GG	GG	GG
4989372|F|0-22:C>G-22:C>G	C/G	TGCAGAGCCTCGCGGCTGCGGCCGTCCGAGATCGGAAGAGCGGTTCAGCAGGAATGCCGAGACCGATCT	NA	NA	GG	GG	GG	GG	GG	GG	GG	NN	GG	GG	GG	GG	GG	GG	GG	GG	GG	GG	GG	GG	GG	GG	GG	GG	GG	GG	GG	GG	GG	GG	GG	GG	GG	GG	GG	GG	GG	GG	GG	GG	GG	GG	GG	GG	GG
4993813|F|0-11:A>G-11:A>G	A/G	TGCAGGGGGTGATCGGGGTAGGCCCGAGATCGGAAGAGCGGTTCAGCAGGAATGCCGAGACCGATCTCG	NA	NA	AA	AA	AA	AA	AA	AA	AA	AA	AA	AA	AA	AA	AA	AA	AA	AA	AA	AA	AA	AA	AA	AA	AA	AA	AA	AA	AA	AA	AA	AA	AA	AA	AA	AA	AA	AA	AA	AA	AA	AA	AA	AA	AA	AA	AA
5971324|F|0-7:T>G-7:T>G	T/G	TGCAGAATGGCCCGATCTCGTGCCCGAGATCGGAAGAGCGGTTCAGCAGGAATGCCGAGACCGATCTCG	NA	NA	TT	TT	TT	TT	TT	TT	TT	TT	TT	TT	TT	TT	TT	TT	TT	TT	TT	TT	TT	TT	TT	TT	TT	TT	TT	TT	TT	TT	TT	TT	TT	TT	TT	TT	TT	TT	TT	TT	TT	TT	TT	TT	TT	TT	TT
6037519|F|0-21:T>C-21:T>C	T/C	TGCAGAGGTGGTGGTGGAGCCTGTGGCGGCCCGAGATCGGAAGAGCGGTTCAGCAGGAATGCCGAGACC	chr3B	137751081	TT	TT	TT	TT	TT	TT	TT	TT	TT	TT	TT	TT	TT	TT	TT	TT	TT	TT	TT	TT	TT	TT	TT	TT	TT	TT	TT	TT	TT	TT	TT	TT	TT	TT	TT	TT	TT	TT	TT	TT	TT	TT	TT	TT	TT
7342808|F|0-21:T>G-21:T>G	T/G	TGCAGAAGGGCCCGATCTCGTTCCCGAGATCGGAAGAGCGGTTCAGCAGGAATGCCGAGACCGATCTCG	NA	NA	GG	GG	GG	GG	GG	GG	GG	GG	GG	GG	GG	GG	GG	GG	GG	GG	GG	GG	GG	GG	GG	GG	GG	GG	GG	GG	GG	GG	GG	GG	GG	GG	GG	GG	GG	GG	GG	GG	GG	GG	GG	GG	GG	GG	GG
4398109|F|0-8:G>A-8:G>A	G/A	TGCAGCAAGGAGCTGGAGGAGGTGCTGCTCCAGCACCCGAGATCGGAAGAGCGGTTCAGCAGGAATGCC	chr2D	643069749	GG	GG	GG	GG	GG	GG	GG	GG	GG	GG	GG	GG	GG	GG	GG	GG	GG	GG	GG	GG	GG	GG	GG	GG	GG	GG	GG	GG	GG	GG	GG	GG	GG	GG	GG	GG	GG	GG	GG	GG	GG	GG	GG	GG	GG
3946683|F|0-6:C>G-6:C>G	C/G	TGCAGCCTCGCCCCCGAGGAGCCGAGATCGGAAGAGCGGTTCAGCAGGAATGCCGAGACCGATCTCGTA	NA	NA	CC	CC	CC	CC	CC	CC	CC	CC	CC	CC	CC	CC	CC	CC	CC	CC	CC	CC	CC	CC	CC	CC	CC	CC	CC	CC	CC	CC	CC	CC	CC	CC	CC	CC	CC	CC	CC	CC	CC	CC	CC	CC	CC	CC	CC
4395662|F|0-13:T>G-13:T>G	T/G	TGCAGCTACGTGTTGCCTTCATCCGAGATCGGAAGAGCGGTTCAGCAGGAATGCCGAGACCGATCTCGT	NA	NA	TT	TT	TT	TT	TT	TT	TT	TT	TT	TT	TT	TT	TT	TT	TT	TT	TT	TT	TT	TT	TT	TT	TT	TT	TT	TT	TT	TT	TT	TT	TT	TT	TT	TT	TT	TT	TT	TT	TT	TT	TT	TT	TT	TT	TT
4396856|F|0-6:T>C-6:T>C	T/C	TGCAGCTTGTGCTCCTTCCATCCGAGATCGGAAGAGCGGTTCAGCAGGAATGCCGAGACCGATCTCGTA	NA	NA	TT	TT	TT	TT	TT	TT	TT	TT	TT	TT	TT	TT	TT	TT	TT	TT	TT	TT	TT	TT	TT	TT	TT	TT	TT	TT	TT	TT	TT	TT	TT	TT	TT	TT	TT	TT	TT	TT	TT	TT	TT	TT	TT	TT	NN
4397925|F|0-7:A>T-7:A>T	A/T	TGCAGGAAGGCGATGGGGCCGAGATCGGAAGAGCGGTTCAGCAGGAATGCCGAGACCGATCTCGTATGC	NA	NA	AA	AA	AA	AA	AA	AA	AA	AA	AA	AA	AA	AA	AA	AA	AA	AA	AA	AA	AA	AA	AA	AA	AA	AA	AA	AA	AA	AA	AA	AA	AA	AA	AA	AA	AA	AA	AA	AA	AA	AA	AA	AA	AA	AA	AA
4407435|F|0-15:C>T-15:C>T	C/T	TGCAGGCACCTCCGCCGTCGCTAACACCGAGATCGGAAGAGCGGTTCAGCAGGAATGCCGAGACCGATC	NA	NA	CC	CC	CC	CC	CC	CC	CC	CC	CC	CC	CC	CC	CT	CC	CC	CC	CC	CC	CC	CC	CC	CC	CC	CC	CC	CC	CC	CC	CC	CC	CC	CC	CC	CC	CC	CC	CC	CC	CC	CC	CC	CC	CC	CC	CC
4405144|F|0-9:G>A-9:G>A	G/A	TGCAGGTCAGTGTGTACAGCCGAGATCGGAAGAGCGGTTCAGCAGGAATGCCGAGACCGATCTCGTATG	NA	NA	AA	AA	AA	AA	AA	AA	AA	AA	AA	AA	AA	AA	AA	AA	AA	AA	AA	AA	AA	AA	AA	AA	AA	AA	AA	AA	AA	AA	AA	AA	AA	AA	AA	AA	AA	AA	AA	AA	AA	AA	AA	AA	AA	AA	AA
3957405|F|0-6:C>T-6:C>T	C/T	TGCAGTCGTCGCGGAACAGCCGAGATCGGAAGAGCGGTTCAGCAGGAATGCCGAGACCGATCTCGTATG	NA	NA	CC	CC	CC	CC	CC	CC	CC	CC	CC	CC	CC	CC	CC	CC	CC	CC	CC	CC	CC	CC	CC	CC	CC	CC	CC	CC	CC	CC	CC	CC	CC	CC	CC	CC	CC	CC	CC	CC	CC	CC	CC	CC	CC	CC	CC
4541359|F|0-12:T>G-12:T>G	T/G	TGCAGCATCTGCTCCGCTCGTCCCCCGAGATCGGAAGAGCGGTTCAGCAGGAATGCCGAGACCGATCTC	NA	NA	TT	TT	TT	TT	TT	TT	TT	TT	TT	TT	TT	TT	TT	TT	TT	TT	TT	TT	TT	TT	TT	TT	TT	TT	TT	TT	TT	TT	TT	TT	TT	TT	TT	TT	TT	TT	TT	TT	TG	TT	TT	TT	TT	TT	TT
3946214|F|0-29:C>T-29:C>T	C/T	TGCAGGCAGATCTCCCTTGCTGTCGCTAGCCTCCGAGATCGGAAGAGCGGTTCAGCAGGAATGCCGAGA	chr2B	642834436	CC	CC	CC	CC	CC	CC	CC	CC	CC	CC	CC	CC	CC	CC	CC	CC	CC	CC	CC	CC	CC	CC	CC	CC	CC	CC	CC	CC	CC	CC	CC	CC	CC	CC	CC	CC	CC	CC	CC	CC	CC	CC	CC	CC	NN
3949204|F|0-15:T>A-15:T>A	T/A	TGCAGCGTGTAGGGCTCGCCGAGATCGGAAGAGCGGTTCAGCAGGAATGCCGAGACCGATCTCGTATGC	NA	NA	TT	TT	TT	TT	TT	TT	TT	TT	TT	TT	TT	TT	TT	TT	TT	TT	TT	TT	TT	TT	TT	TT	TT	TT	TT	TT	TT	TT	TT	TT	TT	TT	TT	TT	TT	TT	NN	TT	TT	TT	TT	TT	TT	TT	TT
4398201|F|0-14:G>A-14:G>A	G/A	TGCAGGACAACGCCGTCTCCGAGATCGGAAGAGCGGTTCAGCAGGAATGCCGAGACCGATCTCGTATGC	NA	NA	GG	GG	GG	GG	GG	GG	GG	GG	GG	GG	GG	GG	GG	GG	GG	GG	GG	GG	GG	GG	GG	GG	GG	GG	GG	GG	GG	GG	GG	GG	GG	GG	GG	GG	GG	GG	GG	GG	GG	GG	GG	GG	GG	GG	GG
3942188|F|0-10:C>G-10:C>G	C/G	TGCAGGTCGCCGAACGAGCCGAGATCGGAAGAGCGGTTCAGCAGGAATGCCGAGACCGATCTCGTATGC	NA	NA	CC	CC	CC	CC	CC	CC	CC	CC	CC	CC	CC	CC	CC	CC	CC	CC	CC	CC	CC	CC	CC	CC	CC	CC	CC	CC	CC	CC	CC	CC	CC	CC	CC	CC	CC	CC	CC	CC	CC	CC	CC	CC	CC	CC	CC
1023690|F|0-49:G>T-49:G>T	G/T	TGCAGCCGAAGGTCTACGCGGCCCTCCGCGATCAGTTCAGGGGGTGGATGGGGCAGTACCCTGTGGCGC	chr7D	168296755	GG	GG	GG	GG	GG	GG	GG	GG	GG	GG	GG	GG	GG	GG	GG	GG	GG	GG	GG	GG	GG	GG	GG	GG	GG	GG	GG	GG	GG	GG	GG	GG	GG	GG	GG	GG	GG	GG	GG	GG	GG	GG	GG	GG	GG
3942858|F|0-10:T>C-10:T>C	T/C	TGCAGGCAGGTCAGATGAAAATGGAGTTCTAGCCGAGATCGGAAGAGCGGTTCAGCAGGAATGCCGAGA	chr7D	232407562	TT	TT	TT	TT	TT	TT	TT	TT	TT	TT	TT	TT	TT	TT	TT	TT	TT	TT	TT	TT	TT	TT	TT	TT	TT	TT	TT	TT	TT	TT	TT	TT	TT	TT	TT	TT	TT	TT	TT	TT	TT	TT	TT	TT	TT
985897|F|0-7:T>C-7:T>C	T/C	TGCAGGCTGCCGCGCTGCTCTGCTTCGTCGCGCTCTCCCTCGTCTCCGCCTTCCGAGATCGGAAGAGCG	NA	NA	TT	TT	TT	TT	TT	TT	TT	TT	TT	TT	TT	TT	TT	TT	TT	TT	TT	TT	TT	TT	TT	TT	TT	TT	TT	TT	TT	TT	TT	TT	TT	TT	TT	TT	TT	TT	TT	TT	TT	TT	TT	TT	TT	TT	TT
3028834|F|0-6:C>T-6:C>T	C/T	TGCAGGCTCTCCTGGTTGAGCTTCTTGACGGCGATGACCATGCCGAGATCGGAAGAGCGGTTCAGCAGG	chr2B	607950848	CC	CC	CC	CC	CC	CC	CC	CC	CC	CC	CC	CC	CC	CC	CC	CC	CC	CC	CC	CC	CC	CC	CC	CC	CC	CC	CC	CC	CC	CC	CC	CC	CC	CC	CC	CC	CC	CC	CC	CC	CC	CC	CC	CC	CC
3934423|F|0-19:G>A-19:G>A	G/A	TGCAGTTGTCCAGTACCATGCCGTTGTCCGAGATCGGAAGAGCGGTTCAGCAGGAATGCCGAGACCGAT	NA	NA	GG	GG	GG	GG	GG	GG	GG	GG	GG	GG	GG	GG	GG	GG	GG	GG	GG	GG	GG	GG	GG	GG	GG	GG	GG	GG	GG	GG	GG	GG	GG	GG	GG	GG	GG	GG	GG	GG	GG	GG	GG	GG	GG	GG	GG
3953049|F|0-24:C>T-24:C>T	C/T	TGCAGTTGTCCAGTACCATGCCGTCGTCCGAGATCGGAAGAGCGGTTCAGCAGGAATGCCGAGACCGAT	NA	NA	CC	CC	CC	CC	CC	CC	CC	CC	CC	CC	CC	CC	CC	CC	CC	CC	CC	CC	CC	CC	CC	CC	CC	CC	CC	CC	CC	CC	CC	CC	CC	CC	CC	CC	CC	CC	CC	CC	CC	CC	CC	CC	CC	CC	CC
4411433|F|0-5:T>C-5:T>C	T/C	TGCAGTGCTTAGACAGGTGCTTGATCATCCGAGATCGGAAGAGCGGTTCAGCAGGAATGCCGAGACCGA	chr1B	523135380	TT	TT	TT	TT	TT	TT	TT	TT	TT	TT	TT	TT	TT	TT	TT	TT	TT	TT	TT	TT	TT	TT	TT	TT	TT	TT	TT	TT	TT	TT	TT	TT	TT	TT	TT	TT	TT	TT	TT	TT	TT	TT	TT	TT	TT
3948659|F|0-13:G>A-13:G>A	G/A	TGCAGCTGCCAGAGCTCGCGCCGAGATCGGAAGAGCGGTTCAGCAGGAATGCCGAGACCGATCTCGTAT	NA	NA	GG	GG	GG	GG	GG	GG	GG	GG	GG	GG	GG	GG	GG	GG	GG	GG	GG	GG	GG	GG	GG	GG	GG	GG	GG	GG	GG	GG	GG	GG	GG	GG	GG	GG	GG	GG	GG	GG	GG	GG	GG	GG	GG	GG	GG
4261722|F|0-13:G>C-13:G>C	G/C	TGCAGTTCATCGGGCAGGGCTTCCGCTCCGAGATCGGAAGAGCGGTTCAGCAGGAATGCCGAGACCGAT	NA	NA	GG	GG	GG	GG	GG	GG	GG	GG	GG	GG	GG	GG	GG	GG	GG	GG	GG	GG	GG	GG	GG	GG	GG	GG	GC	GG	GG	GG	GG	GG	GG	GG	GG	GG	GG	GG	GG	GG	GG	GG	GG	GG	GG	GG	GG
2241942|F|0-7:A>G-7:A>G	A/G	TGCAGGCACAGTGTATTCGAAATCATCCGTATACCTGCGCGGCATCGAACATAAAGATCACCGAGATCG	chr2D	128887101	AA	AA	AA	AA	AA	AA	AA	AA	AA	AA	AA	AA	AA	AA	AA	AA	AA	AA	AA	AA	AA	AA	AA	AA	AA	AA	AA	AA	AA	AA	AA	AA	AA	AA	AA	AA	AA	AA	AA	AA	AA	AA	AA	AA	AA
1342351|F|0-14:G>T-14:G>T	G/T	TGCAGGCGCGGCAGGCGGCGTGCGCGTCGTCCCCGCAGGCCGCGCAGGGAGGATGGGTCCCCGAGATCG	chr3D	399654265	GG	GG	GG	GG	GG	GG	GG	GG	GG	GG	GG	GG	GG	GG	GG	GG	GG	GG	GG	GG	GG	GG	GG	GG	GG	GG	GG	GG	GG	GG	GG	GG	GG	GG	GG	GG	GG	GG	GG	GG	GG	GG	GG	GG	GG
3935781|F|0-10:G>C-10:G>C	G/C	TGCAGGGCAGGAGCTGCGCAGAGCGCCACGAGCAACCGAGATCGGAAGAGCGGTTCAGCAGGAATGCCG	chr7A	138954866	GG	GG	GG	GG	GG	GG	GG	GG	GG	GG	GG	GG	GG	GG	GG	GG	GG	GG	GG	GG	GG	GG	GG	GG	GG	GG	GG	GG	GG	GG	GG	GG	GG	GG	GG	GG	GG	GG	GC	GG	GG	GG	GG	GG	GG
4543731|F|0-39:T>C-39:T>C	T/C	TGCAGCACGAGCCGCGTCATCCAAGTGAACGGCGGGAGCTTATCCGCCGAGATCGGAAGAGCGGTTCAG	chr2D	30680315	TT	TT	TT	TT	TT	TT	TT	TT	TT	TT	TT	TT	TT	TT	TT	TT	TT	TC	TT	TT	TT	TT	TT	TT	TT	TT	TT	TT	TT	TT	TT	TT	TT	TT	TT	TT	TT	TT	TT	TT	TT	TT	TT	TT	TT
3029008|F|0-20:T>G-20:T>G	T/G	TGCAGTGAGATGAATCGGACTGTCAGATTGATGCTCGTGCCGCCGAGATCGGAAGAGCGGTTCAGCAGG	chr7D	573898858	TT	TT	TT	TT	TT	TT	TT	TT	TT	TT	TT	TT	TT	TT	TT	TT	TT	TT	TT	TT	TT	TT	TT	TT	TT	TT	TT	TT	TT	TG	TT	TT	TT	TT	TT	TT	NN	TT	TT	TT	TT	TT	TT	TT	TT
1023177|F|0-16:G>C-16:G>C	G/C	TGCAGGCGCTGGTGCGGGGGCAGCTGGTGAGGAAGCAGGCCAAGGCCACGCTCCGAGATCGGAAGAGCG	chr4A	21052499	GG	GG	GG	GG	GG	GG	GG	GG	GG	GG	GG	GG	GG	GG	GG	GG	GG	GG	GG	GG	GG	GG	GG	GG	GG	GG	GG	GG	GG	GG	GG	GG	GG	GG	GG	GG	GG	GG	GG	GG	GG	GG	GG	GG	GG
1085581|F|0-66:T>G-66:T>G	T/G	TGCAGGTGCATCACAGGTAGGCACGGTGGACATCGGGTGGTGGCAGCAGTAGGGACAGCAAGGCTCTCC	chr2B	501625571	TT	TT	TT	TT	TT	TT	TT	TT	TT	TT	TT	TT	TT	TT	TT	TT	TT	TT	TT	TT	TT	TT	TT	TT	TT	TT	TT	TT	TT	TT	TT	TT	TT	TT	TT	TT	TT	TT	TT	TT	TT	TT	TT	TT	TT
1019389|F|0-7:T>C-7:T>C	T/C	TGCAGACTATCCGCAAGCTCTCGCCGAAGGCGTTCGTGCTCGTGGAGCAGGACGCCGAGATCGGAAGAG	chr3B	662526786	TT	TT	TT	TT	TT	TT	TT	TT	TT	TT	TT	TT	TT	TT	TT	TT	TT	TT	TT	TT	TT	TT	TT	TT	TT	TT	TT	TT	TT	TT	TT	TT	TT	TT	TT	TT	TT	TT	TT	TT	TT	TT	TT	TT	TT
3947600|F|0-7:G>C-7:G>C	G/C	TGCAGATGCCACGCCAAACCGAGATCGGAAGAGCGGTTCAGCAGGAATGCCGAGACCGATCTCGTATGC	NA	NA	GG	GG	GG	GG	GG	GG	GG	GG	GG	GG	GG	GG	GG	GG	GG	GG	GG	GG	GG	GG	GG	GG	GG	GG	GG	GG	GG	GG	GG	GG	GG	GG	GG	GG	GG	GG	GG	GG	GG	GG	GG	GG	GG	GG	GG
1004340|F|0-52:G>A-52:G>A	G/A	TGCAGTATCCTAGCCTGTTGCTGGAGTTCATGGGGAGCTATCTCACCGAGCTGAGCCTTTTGGATTATG	chr4D	51287991	GG	GG	GG	GG	GG	GG	GG	GG	GG	GG	GG	GG	GG	GG	GG	GG	GG	GG	GG	GG	GG	GG	GG	GG	GG	GG	GG	GG	GG	GG	GG	GG	GG	GG	GG	GG	GG	GG	GG	GG	GG	GG	GG	GG	GG
1007222|F|0-27:A>G-27:A>G	A/G	TGCAGTGCTGCTGCTCCGAGGAGTAGTACTAGTTTTATTTGGTGATTAGATTATGATGATGATGTGCCA	chr2B	457108794	AA	AA	AA	AA	AA	AA	AA	AA	AA	AA	AA	AA	AA	AA	AA	AA	AA	AA	AA	AA	AA	AA	AA	AA	AA	AA	AA	AA	AA	AA	AA	AA	AA	AA	AA	AA	AA	AA	AA	AA	AA	AA	AA	AA	AA
1012031|F|0-35:G>A-35:G>A	G/A	TGCAGGTTGTCCAGCGCGTCGCGGAGCAGGTCGGCGGCGCCGCCGTACTGCTCCAGGCAGTGGTCGAAC	chr6D	4290482	GG	GG	GG	GG	GG	GG	GG	GG	GG	GG	GG	GG	GG	GG	GG	GG	GG	GG	GG	GG	GG	GG	GG	GG	GG	GG	GG	GG	GG	GG	GG	GG	GG	GG	GG	GG	GG	GG	GG	GG	GG	GG	GG	GG	GG
1018507|F|0-24:G>T-24:G>T	G/T	TGCAGACCCAGACCTGAAGGCGTCGGAAGTGACGGTGAAGGGCGTGTTTGAGGAGGTCAAGCTGGCCGA	chr2D	356725751	GG	GG	GG	GG	GG	GG	GG	GG	GG	GG	GG	GG	GG	GG	GG	GG	GG	GG	GG	GG	GG	GG	GG	GG	GG	GG	GG	GG	GG	GG	GG	GG	GG	GG	GG	GG	GG	GG	GG	GG	GG	GG	GG	GG	GG
1020517|F|0-46:T>G-46:T>G	T/G	TGCAGGCCAGCATCATCTCGCCCTAGCTCCATGGCTAGCGGGCATTTGACATGGATTCCGAGATCGGAA	chr5D	412738513	TT	TT	TT	TT	TT	TT	TT	TT	TT	TT	TT	TT	TT	TT	TT	TT	TT	TT	TT	TT	TT	TT	TT	TT	TT	TT	TG	TT	TT	TT	TT	TT	TT	TT	TT	TT	TT	TT	TT	TT	TT	TT	TT	TT	TT
1020546|F|0-19:G>A-19:G>A	G/A	TGCAGGCTAAAAGTTAAGCGAGCTATTTGAGGGATTTTCATCAGTGCAGGACCGAGATCGGAAGAGCGG	chr2D	560606048	GG	GG	GG	GG	GG	GG	GG	GG	GG	GG	GG	GG	GG	GG	GG	GG	GG	GG	GG	GG	GG	GG	GG	GG	GG	GG	GG	GG	GG	GG	GG	GG	GG	GG	GG	GG	GG	GG	GG	GG	GG	GG	GG	GG	GG
1026265|F|0-42:C>T-42:C>T	C/T	TGCAGGCCGCCATGAAGCAGGCCTCCCGAAGGAGCTCGCCGACCGATTCTTGGGTGGGCAAGCTGCGGA	chr2D	596212647	CC	CC	CC	CC	CC	CC	CC	CC	CC	CC	CC	CC	CT	CC	CC	CC	CC	CC	CC	CC	CC	CC	CC	CC	CC	CC	CC	CC	CC	CC	CC	CC	CC	CC	CC	CC	CC	CC	CC	CC	CC	CC	CC	CC	CC
1042570|F|0-8:G>T-8:G>T	G/T	TGCAGGGAGATGACGTGGATCCAGTCCGTGCCATACATCTACCTGGACAGCACCGCCACCGTGGAGGAC	chr3B	41849225	GG	GG	GG	GG	GG	GG	GG	GG	GG	GG	GG	GG	GG	GG	GG	GG	GG	GG	GG	GG	GG	GG	GG	GG	GG	GG	GG	GG	GG	GG	GG	GG	GG	GG	GG	GG	GG	GG	GG	GG	GG	GG	GG	GG	GG
1043181|F|0-8:T>A-8:T>A	T/A	TGCAGGACTTTGACTGGGAGTCGCGGCGTGGCGTGTACGCTCATCCGATTACGCCGAGATCGGAAGAGC	chr5B	488218941	TT	TT	TT	TT	TT	TT	TT	TT	TT	TT	TT	TT	TT	TT	TT	TT	TT	TT	TT	TT	TT	TT	TT	TT	TT	TT	TT	TT	TT	TT	TT	TT	TT	TT	TT	TT	TT	TT	TT	TT	TT	TT	TT	TT	TT
1048239|F|0-17:T>C-17:T>C	T/C	TGCAGCCCTAAACCAAGTACATCGCCAACAGAACCCAACGCCTCTCCTCCTAGGGCTCCACCAGCCGCC	chr5B	243127821	TT	TT	TT	TT	TT	TT	TT	TT	TT	TT	TT	TT	TT	TT	TT	TT	TT	TT	TT	TT	TT	TT	TT	TT	TT	TT	TT	TT	TT	TT	TT	TT	TT	TT	TT	TT	TT	TT	TT	TT	TT	TT	TT	TT	TT
1050458|F|0-32:G>T-32:G>T	G/T	TGCAGCCTGCATCATTCGTGATCAACACGAGAGATAAACAGGAGTTCAGATAAAATGTTCTGGACTGCA	chr6D	382727357	GG	GG	GG	GG	GG	GG	GG	GG	GG	GG	GG	GG	GG	GG	GG	GG	GG	GG	GG	GG	GG	GG	GG	GG	GG	GG	GG	GG	GG	GG	GG	GG	GG	GG	GG	GG	GG	GG	GG	GG	GG	GG	GG	GG	GG
1056154|F|0-13:T>C-13:T>C	T/C	TGCAGGAGCTCCGTCATGTTCGTCTACGTCATCTACGGCCATCCGTTCAAGCTGGGCACCTCTACATCA	chr4B	567928697	TT	TT	TT	TT	TT	TT	TT	TT	TT	TT	TT	TT	TT	TT	TT	TT	TT	TT	TT	TT	TT	TT	TT	TT	TT	TT	TT	TT	TT	TT	TT	TT	TT	TT	TT	TT	TT	TT	TT	TT	TT	TT	TT	TT	TT
1058237|F|0-31:G>T-31:G>T	G/T	TGCAGATTGCGGACGGACCTTGACTGGGGAGGCAATCACGCCAACGGCACGGGGACAGGTGTCCGAGAT	chr5A	117609116	GG	GG	GG	GG	GG	GG	GG	GG	GG	GG	GG	GG	GG	GG	GG	GG	GG	GG	GG	GG	GG	GG	GG	GG	GG	GG	GG	GG	GG	GG	GG	GG	GG	GG	GG	GG	GG	GG	GG	GG	GG	GG	GG	GG	GG
1061870|F|0-47:C>T-47:C>T	C/T	TGCAGGTCGCCATGCCAGTTCCCGAAAACGACTCGCCAAAATGAATGCCCCACCCGAGATCGGAAGAGC	chr1D	409800323	CC	CC	CC	CC	CC	CC	CC	CC	CC	CC	CC	CC	CC	CC	CC	CC	CC	CC	CC	CC	CC	CC	CC	CC	CC	CC	CC	CC	CC	CC	CC	CC	CC	CC	CC	CC	CC	CC	CC	CC	CC	CC	CC	CC	CC
1062332|F|0-19:G>T-19:G>T	G/T	TGCAGACTGCATACAGACAGCCTGGTCGGATGGATGGCGTCGGTTGGTCAAGATTTTGCTCCGAGATCG	chr1D	472339401	GG	GG	GG	GG	GG	GG	GG	GG	GG	GG	GG	GG	GG	GG	GG	GG	GG	GG	GG	GG	GG	GG	GG	GG	GG	GG	NN	GG	GG	GG	GG	GG	GG	GG	GG	GG	GG	GG	GG	GG	GG	GG	GG	GG	GG
1066847|F|0-43:C>T-43:C>T	C/T	TGCAGCCGCTGCTGCACACTCCCAGTCCCTGTTCCACCACCTTCTGTTCGTCCGTGTCACCGAGATCGG	chr7D	515810113	CC	CC	CC	CC	CC	CC	CC	CC	CC	CC	CC	CC	CC	CC	CC	CC	CC	CC	CC	CC	CC	CC	CC	CC	CC	CC	CC	CC	CC	CC	CC	CC	CC	CC	CC	CC	CC	CC	CC	CC	CC	CC	CC	CC	CC
1067061|F|0-29:G>T-29:G>T	G/T	TGCAGCCCGATCTTCAGCCACCTGGCNGGGAAGACATCGGTGTGGAAGGCCATCTCGCCGAGATCGGAA	chr7A	721585806	TT	TT	TT	TT	TT	TT	TT	TT	TT	TT	TT	TT	TT	TT	TT	TT	TT	TT	TT	TT	TT	TT	TT	TT	TT	TT	TT	TT	TT	TT	TT	TT	TT	TT	TT	TT	TT	TT	TT	TT	TT	TT	TT	TT	TT
1069089|F|0-8:T>G-8:T>G	T/G	TGCAGATTTTCTCAAGCTACTGTACATGTCATGGCAGAAGAACGAAAAGTCCGCCATGTTTCTGAAGAG	chr3D	244297621	TT	TT	TT	TT	TT	TT	TT	TT	TT	TT	TT	TT	TT	TT	TT	TT	TT	TT	TT	TT	TT	TT	TT	TT	TT	TT	TT	TT	TT	TT	TT	TT	TT	TT	TT	TT	TT	TT	TT	TT	TT	TT	TT	TT	TT
1069848|F|0-38:C>G-38:C>G	C/G	TGCAGCTCTGACCCATCACCGATCTGAGAATACTGCTACGACTCCCAGGAGCGTTCACTCATCCGAGAT	chr3A	631272276	CC	CC	CC	CC	CC	CC	CC	CC	CC	CC	CC	CC	CC	CC	CC	CC	CC	CC	CC	CC	CC	CC	CC	CC	CC	CC	CC	CC	CC	CC	CC	CC	CC	CC	CC	CC	CC	CC	CC	CC	CC	CC	CC	CC	CC
1075600|F|0-39:C>G-39:C>G	C/G	TGCAGCAAGTGATTAACCCACCACGGCGTCCGTATGGTGCTAGGACGACCGAGATCGGAAGAGCGGTTC	chr3B	178614972	CC	CC	CC	CC	CC	CC	CC	CC	CC	CC	CC	CC	CC	CC	CC	CC	CC	CC	CC	CC	CC	CC	CC	CC	CC	CC	CC	CC	CC	CC	CC	CC	CC	CC	CC	CC	CC	CC	CC	CC	CC	CC	CC	CC	CC
1077020|F|0-17:C>T-17:C>T	C/T	TGCAGACTCCTGCTGAACATGGACTTGAGCTTAGTGCAATCATCAACTTCCATTTTCCTCAAGGATGCA	chr3B	814170193	CC	CC	CC	CC	CC	CC	CC	CC	CC	CC	CC	CC	CC	CC	CC	CC	CC	CC	CC	CC	CC	CC	CC	CC	CC	CC	CC	CC	CC	CC	CC	CC	CC	CC	CC	CC	CC	CC	CC	CC	CC	CC	CC	CC	CC
1077137|F|0-12:T>G-12:T>G	T/G	TGCAGAAAGGTGTATGCGAGACGGGGCCTATGTAAGGGACACCGCAAAAGTTAATGGGCGGCAAGGGAG	chr5D	88185578	TT	TT	TT	TT	TT	TT	TT	TT	TT	TT	TT	TT	TT	TT	TT	TT	TT	TT	TT	TT	TT	TT	TT	TT	TT	TT	TT	TT	TT	TT	TT	TT	TT	TT	TT	TT	TT	TT	TT	TT	TT	TT	TT	TT	TT
1086218|F|0-32:G>T-32:G>T	G/T	TGCAGCAGGAGCCGTAACATCATTGGTTAGCTGTGATCTACAAAGATCCGAGATCGGAAGAGCGGTTCA	chr5A	496609102	GG	GG	GG	GG	GG	GG	GG	GG	GG	GG	GG	GG	GG	GG	GG	GG	GG	GG	GG	GG	GG	GG	GG	GG	GG	GG	GG	GG	GG	GG	GG	GG	GG	GG	GG	GG	GG	GG	GG	GG	GG	GG	GG	GG	GG
1089834|F|0-12:T>C-12:T>C	T/C	TGCAGTGGTTCCTCCTGCTGGCCGCGCCCATGCGCAAGTACACCATCCCGCGCGTCATCCGAGATCGGA	chrUn	35130087	TT	TT	TT	TT	TT	TT	TT	TT	TT	TT	TT	TT	TT	TT	TT	TT	TT	TT	TT	TT	TT	TT	TT	TT	TT	TT	TT	TT	TT	TT	TT	TT	TT	TT	TT	TT	TT	TT	TT	TT	TT	TT	TT	TT	TT
1090531|F|0-11:T>G-11:T>G	T/G	TGCAGCAGATATGGGAGCGCAGGTTTGCCTTGTAGGCTACGGTGTAGCCATTTCACCGAGATCGGAAGA	chr2D	593514581	TT	TT	TT	TT	TT	TT	TT	TT	TT	TT	TT	TT	TT	TT	TT	TT	TT	TT	TT	TT	TT	TT	TT	TT	TT	TT	TT	TT	TT	TT	TT	TT	TT	TT	TT	TT	TT	TT	TT	TT	TT	TT	TT	TT	TT
1099437|F|0-43:T>G-43:T>G	T/G	TGCAGGTTCTTCGTGCCATTGCAGCAAATTCCCCAGGTGGGACTTTCAGCCCTCTCCAAGTTCCGAGAT	chr2D	11821232	TT	TT	TT	TT	TT	TT	TT	TT	TT	TT	TT	TT	TT	TT	TG	TT	TT	TT	TT	TT	TT	TT	TT	TT	TT	TT	TT	TT	TT	TT	TT	TT	TT	TT	TT	TT	TT	TT	TT	TT	TT	TT	TT	TT	TT
1101367|F|0-47:T>A-47:T>A	T/A	TGCAGGCAAATCATTCTTGGCTCTACTGCATTGGGGCGCCTTCCACATCGCACTACCACTTCCCTGAAA	chr5B	552924062	TT	TT	TT	TT	TT	TT	TT	NN	TT	TT	TT	TT	TT	TT	TT	TT	TT	TT	TT	TT	TT	TT	TT	TT	TT	TT	TT	TT	TT	TT	TT	TT	TT	TT	TT	TT	TT	TT	TT	TT	TT	TT	TT	TT	TT
1231178|F|0-10:G>T-10:G>T	G/T	TGCAGCAGCAGCAGCAGCGGCAGGGAGGAGGGGCGGCGGAGGCCGTCCGCGTGCGGGATCCGAGATCGG	chr3B	708951017	GG	GG	GG	GG	GG	GG	GG	GG	GG	GG	NN	GG	GG	GG	GG	GG	GG	GG	GG	GG	GG	GG	GG	GG	GG	GG	GG	GG	GG	GG	GG	GG	GG	GG	GG	GG	GG	GG	GG	GG	GG	GG	GG	GG	GG
13376139|F|0-14:C>T-14:C>T	C/T	TGCAGTGAGGGGTGCAAAATGAACATCAGAATACACAGCATGTGGAAGAGATTTTTTTCCCTTTGTTTG	chr2A	441106397	TT	TT	TT	TT	TT	TT	TT	TT	TT	TT	TT	TT	TT	TT	TT	TT	TT	TT	TT	TT	TT	TT	TT	TT	TT	TT	TT	TT	TT	TT	TT	TT	TT	TT	TT	TT	TT	TT	TT	TT	TT	TT	TT	TT	TT
14314653|F|0-26:T>G-26:T>G	T/G	TGCAGAATCGCTCAGATGGACGCCGCTGGCGGTGCCGAGATCGGAAGAGCGGTTCAGCAGGAATGCCGA	NA	NA	GG	GG	GG	GG	GG	GG	GG	GG	GG	GG	GG	GG	GG	GG	GG	GG	GG	GG	GG	GG	GG	GG	GG	GG	GG	GG	GG	GG	GG	GG	GG	GG	GG	GG	GG	GG	GG	GG	GG	GG	GG	GG	GG	GG	GG
2243099|F|0-23:T>G-23:T>G	T/G	TGCAGGCGCATCAATGGCGTCCTTTACCGCCATCAATGGCGCCCTTTACTGTCACATCGAAACGCAGAC	chr7D	178611864	TT	TT	TT	TT	TT	TT	TT	TT	TT	TT	TT	TT	TT	TT	TT	TT	TT	TT	TT	TT	TT	TT	TT	TT	TT	TT	TT	TT	TT	TT	TT	TT	TT	TT	TT	TT	TT	TT	TT	TT	TT	TT	TT	TT	TT
2256575|F|0-47:G>A-47:G>A	G/A	TGCAGCGGGTTCACGATCGACTCCAGCGACCCCAGCGGGTAGTAGGAGTGGAGGACGTGGAAGCGGAGC	chr1D	381314724	GG	GG	GG	GG	GG	GG	GG	GG	GG	GG	GG	GG	GG	GG	GG	GG	GG	GG	GG	GG	GG	GG	GG	GG	GG	GG	GG	GG	GG	GG	GG	GG	GG	GG	GG	GG	GG	GG	GG	GG	GG	GG	GG	GG	GG
2257770|F|0-19:G>T-19:G>T	G/T	TGCAGCAGCCGCCGTCGAAGCACGGGTACGGCGCCGTCAGGAACTGCGCCACGATCTCCGACTCCTCCT	chr5D	475000661	GG	GG	GG	GG	GG	GG	GG	GG	GG	GG	GG	GG	GG	GG	GG	GG	GG	GG	GG	GG	GG	GG	GG	GG	GG	GG	GG	GG	GG	GG	GG	GG	GG	GG	GG	GG	GG	GG	GG	GG	GG	GG	GG	GG	GG
2258923|F|0-18:A>G-18:A>G	A/G	TGCAGCGCGTGCAGTCGGAGGCGCTGCGCGCGCTGGGGCCGCGCGACTTCGACCCCAAGCTCTACGTCG	chr1D	257414463	AA	AA	AA	AA	AA	AA	AA	AA	AA	AA	AA	AA	AA	AA	AA	AA	AA	AA	AA	AA	AA	AA	AA	AA	AA	AA	AA	AA	AA	AA	AA	AA	AA	AA	AA	AA	AA	AA	AA	AA	AA	AA	AA	AA	AA
2277096|F|0-36:C>T-36:C>T	C/T	TGCAGCGTGTTTAAGACCACACGAACGAACCCATGACTGCGCAATCGATCGAAGGGCATGACAGCAATT	chrUn	288174282	CC	CC	CT	CC	CC	CC	CC	CC	CC	CC	CC	CC	CC	CC	CC	CC	CC	CC	CC	CC	CC	CC	CC	CC	CC	CC	CC	CC	CC	CC	CC	CC	CC	CC	CC	CC	CC	CC	CC	CC	CC	CC	CC	CC	CC
2280574|F|0-39:C>T-39:C>T	C/T	TGCAGAGGCGCAGATGGCTGCACGGGCTGGTTCGACGGCCCCGCGCCGTTCCGAGATCGGAAGAGCGGT	chr5D	27262980	CC	CC	CC	CC	CC	CC	CC	CC	CC	CC	CC	CC	CC	CC	CC	CC	CC	CC	CC	CC	CC	CC	CC	CC	CC	CC	NN	CC	CC	CC	CC	CC	CC	CC	CC	CC	CC	CC	CC	CC	CC	CC	CC	CC	CC
3020371|F|0-33:A>C-33:A>C	A/C	TGCAGATGTGTACTACTGTACTATACATGTGGAAAATCCGAGATCGGAAGAGCGGTTCAGCAGGAATGC	chr6B	601303481	AA	AA	AA	AA	AA	AA	AA	AA	AA	AA	AA	AA	AA	AA	AA	AA	AA	AA	AA	AA	AA	AA	AA	AA	AA	AA	AA	AA	AA	AA	AA	AA	AA	AA	AA	AA	AA	AA	AA	AA	AA	AA	AA	AA	AA
3020383|F|0-21:A>T-21:A>T	A/T	TGCAGCATTATTTGTACTTTGAGAGCAAAAGTTCGTTAACCGAGATCGGAAGAGCGGTTCAGCAGGAAT	chr2D	568781290	AA	AA	AA	AA	AA	AA	AA	AA	AA	AA	AA	AA	AA	AA	AA	AA	AA	AA	AA	AA	AA	AA	AA	AA	AA	AA	AA	AA	AA	AA	AA	AA	AA	AA	AA	AA	AA	AA	AA	AA	AA	AA	AA	AA	AA
3021431|F|0-35:A>G-35:A>G	A/G	TGCAGTGAGCTGCATGCCATTACTCAAGTTTGTCAAACCCACGTCCGAGATCGGAAGAGCGGTTCAGCA	chr3D	10292317	AA	AA	AA	AA	AA	AA	AA	AA	AA	AA	AA	AA	AA	AA	AA	AA	AA	AA	AA	AA	AA	AA	AA	AA	AA	AA	AA	AA	AA	AA	AA	AA	AA	AA	AA	AA	AA	AA	AA	AA	AG	AA	AA	AA	AA
3021666|F|0-12:A>G-12:A>G	A/G	TGCAGCCTTAGGATTTGTGATCTTGGATGGGACAAATCCTGCTTCCGAGATCGGAAGAGCGGTTCAGCA	chr7D	1569993	AA	AA	AA	AA	AA	AA	AA	AA	AA	AA	AA	AA	AA	AA	AA	AA	AA	AA	AA	AA	AA	AA	AA	AA	AA	AA	AA	AA	AA	AA	AA	AA	AA	AA	AA	AA	AA	AA	AA	AA	AA	AA	AA	AA	AA
3023001|F|0-15:G>A-15:G>A	G/A	TGCAGCACGTTCCTAGGGATCCACGCCGATTAACTTTTTAAGCCCGAGATCGGAAGAGCGGTTCAGCAG	chr6B	553374243	GG	GG	GG	GG	GG	GG	GG	GG	GG	GG	GG	GG	GG	GG	GG	GG	GG	GG	GG	GG	GG	GG	GG	GG	GG	GG	GA	GG	GG	GG	GG	GG	GG	GG	GG	GG	GG	GG	GG	GG	GG	GG	GG	GG	GG
3023657|F|0-26:C>G-26:C>G	C/G	TGCAGAGCATCATCCTTGGGCAGGTACGACAGCACATGCCGAGATCGGAAGAGCGGTTCAGCAGGAATG	chr6B	680804925	CC	CC	CC	CC	CC	CC	CC	CC	CC	CC	CC	CC	CC	CC	CC	CC	CC	CC	CC	CC	CC	CC	CC	CC	CC	CC	CC	CC	CC	CC	CC	CC	CC	CC	CC	CC	CC	CC	CC	CC	CC	CC	CC	CC	CC
3023823|F|0-8:G>T-8:G>T	G/T	TGCAGGACGCATGCCATGCCATGCAAGTGGATCCATCCACCGAGATCGGAAGAGCGGTTCAGCAGGAAT	chr4A	612093372	GG	GG	GG	GG	GG	GG	GG	GG	GG	GG	GG	GG	GG	GG	GG	GG	GG	GG	GG	GG	GG	GG	GG	GG	GG	GG	GG	GG	GG	GG	GG	GG	GG	GG	GG	GG	GG	GG	GG	GG	GG	GG	GG	GG	GG
3064693|F|0-32:G>T-32:G>T	G/T	TGCAGTTACAGAAACAGAAAAGGAAAACTGAAGGAAGTGGATGGGCCGAGATCGGAAGAGCGGTTCAGC	chr7A	15605856	GG	GG	GG	GG	GG	GG	GG	GG	GG	GG	GG	GG	GG	GG	GG	GG	GG	GG	GG	GG	GG	GG	GG	GG	GG	GG	GG	GG	GG	GG	GG	GG	GG	GG	GG	GG	GG	GG	GG	GG	GG	GG	GG	GG	GG
3222216|F|0-6:C>T-6:C>T	C/T	TGCAGTCGAGTCGGTTAACCATGCAAATGATTATATGGGTCCGAGATCGGAAGAGCGGTTCAGCAGGAA	chr3D	104206417	CC	CC	CC	CC	CC	CC	CC	CC	CC	CC	CC	CC	CC	CC	CC	CC	CC	CC	CC	CC	CC	CC	CC	CC	CC	CC	CC	CC	CT	CC	CC	CC	CC	CC	CC	CC	CC	CC	CC	CC	CC	CC	CC	CC	CC
34876407|F|0-23:A>G-23:A>G	A/G	TGCAGCATGGCGTTGCTCCACGGAAACCGAGATCGGAAGAGCGGTTCAGCAGGAATGCCGAGACCGATC	NA	NA	GG	GG	GG	GG	GG	GG	GG	GG	GG	GG	GG	GG	GG	GG	GG	GG	GG	GG	GG	GG	GG	GG	GG	GG	GG	GG	GG	GG	GG	GG	GG	GG	GG	GG	GG	GG	GG	GG	GG	GG	GG	GG	GG	GG	GG
3533780|F|0-27:G>A-27:G>A	G/A	TGCAGACAGTTCGGCGGTTAACTCTACGATGTGCTATTCCAGTCCGAGATCGGAAGAGCGGTTCAGCAG	chr4A	655256453	GG	GG	GG	GG	GG	GG	GG	GA	GG	GG	GG	GG	GG	GG	GG	GG	GG	GG	GG	GG	GG	GG	GG	GG	GG	GG	GG	GG	GG	GG	GG	GG	GG	GG	GG	GG	GG	GG	GG	GG	GG	GG	GG	GG	NN
3570078|F|0-13:G>C-13:G>C	G/C	TGCAGTCCAAGACGGTTCTCACCGACGTCTTCCTTGGGATGAGCCGAGATCGGAAGAGCGGTTCAGCAG	chr6B	151681483	CC	CC	CC	CC	CC	CC	CC	CC	CC	CC	CC	CC	CC	CC	CC	CC	CC	CC	CC	CC	CC	CC	CC	CC	CC	CC	CC	CC	CC	CC	CC	CC	CC	CC	CC	CC	CC	CC	CC	CC	CC	CC	CC	CC	CC
3942988|F|0-36:G>A-36:G>A	G/A	TGCAGGAAAGGCGGCAACGGAGGTTAGCGTCCGACAGAAAAAGGGCCGAGATCGGAAGAGCGGTTCAGC	chr6B	119525874	GG	GG	GG	GG	GG	GG	GG	GG	GG	GG	GG	GG	GG	GG	GG	GG	GG	GG	GG	GG	GG	GG	GG	GG	GG	GG	GG	GG	GG	GG	GG	GG	GG	GG	GG	GG	GG	GG	GG	GG	GG	GG	GG	GG	GG
3944765|F|0-14:T>G-14:T>G	T/G	TGCAGGTGATCTTGTTAAAGGTAAAATGGTGACTGATGATGGAGGCCGAGATCGGAAGAGCGGTTCAGC	chr7A	509464654	TT	TT	TT	TT	TT	TT	TT	TT	TT	TT	TT	TT	TT	TT	TT	TT	TT	TT	TT	TT	TT	TT	TT	TT	TT	TT	TT	TT	TT	TT	TT	TT	TT	TT	TT	TT	TT	TT	TT	TT	TT	TT	TT	TT	TT
3949424|F|0-45:A>G-45:A>G	A/G	TGCAGCAACAGGAGGTCGATGGCGGAGCAGCAGCAAGACGAAGTGAAGCCGAGATCGGAAGAGCGGTTC	chr6A	157320640	AA	AA	AA	AA	AA	AA	AA	AA	AA	AA	AA	AA	AA	AA	AA	AA	AA	AA	AA	AA	AA	AA	AA	AA	AA	AA	AA	AA	AA	AA	AA	AA	AA	AA	AA	AA	AA	AA	AA	AA	AA	AA	AA	AA	AA
3955901|F|0-21:G>A-21:G>A	G/A	TGCAGGCTGCCGCAACGACGGGAGGATAATCTAACGGGAACCGAGATCGGAAGAGCGGTTCAGCAGGAA	chr2D	521568603	GG	GG	GG	GG	GG	GG	GG	GG	GG	GG	GG	GG	GG	GG	GG	GG	GG	GG	GG	GG	GG	GG	GG	GG	GG	GG	GG	GG	GG	GG	GG	GG	GG	GG	GG	GG	GG	GG	GG	GG	GG	GG	GG	GG	GG
43123353|F|0-27:T>C-27:T>C	T/C	TGCAGTGGGCGGCGCGGTCGGTTGCTGTTGGGCGATATAGTGGTGTACCGAGATCGGAAGAGCGGTTCA	NA	NA	CC	CC	CC	CC	CC	CC	CC	CC	CC	CC	CC	CC	CC	CC	CC	CC	CC	CC	CC	CC	CC	CC	CC	CC	CC	CC	CC	CC	CC	CC	CC	CC	CC	CC	CC	CC	CC	CC	CC	CC	CC	CC	CC	CC	CC
4405638|F|0-9:C>T-9:C>T	C/T	TGCAGCCGCCGGCGCCGCCGCCGCGTCCTATGCTTGCACCGCCATGAGCAAACCGCCGAGATCGGAAGA	chr6B	300686035	TT	TT	TT	TT	TT	TT	TT	TT	TT	TT	TT	TT	TT	TT	TT	TT	TT	TT	TT	TT	TT	TT	TT	TT	TT	TT	TT	TT	TT	TT	TT	TT	TT	TT	TT	TT	TT	TT	TT	TT	TT	TT	TT	TT	TT
4993274|F|0-16:T>C-16:T>C	T/C	TGCAGACCTGGCCCGATCGAACCCCAAACCGAGATCGGAAGAGCGGTTCAGCAGGAATGCCGAGACCGA	NA	NA	CC	CC	CC	CC	CC	CC	CC	CC	CC	CC	CC	CC	CC	CC	CC	CC	CC	CC	CC	CC	CC	CC	CC	CC	CC	CC	CC	CC	CC	CC	CC	CC	CC	CC	CC	CC	CC	CC	CC	CC	CC	CC	CC	CC	CC
5331619|F|0-9:G>C-9:G>C	G/C	TGCAGATCCGTGGCAAAGCCGAGATCGGAAGAGCGGTTCAGCAGGAATGCCGAGACCGATCTCGTATGC	NA	NA	GG	GG	GG	GG	GG	GG	GG	GG	GG	GG	GG	GG	GG	GG	GG	GG	GG	GG	GG	GG	GG	GG	GG	GG	GG	GG	GG	GG	GG	GG	GG	GG	GG	GG	GG	GG	GG	GG	GG	GG	GG	GG	GG	GG	GG
5332048|F|0-15:T>G-15:T>G	T/G	TGCAGCTATATGATCTGCTTTAACACCTCCGAGATCGGAAGAGCGGTTCAGCAGGAATGCCGAGACCGA	chr6D	344177731	TT	TT	TT	TT	TT	TT	TT	TT	TT	TT	TT	TT	TT	TT	TT	TT	TT	TT	TT	TT	TT	TT	TT	TT	TT	TT	TT	TT	TT	TT	TT	TT	TT	TT	TT	TT	TT	TT	TT	TT	TT	TT	TT	TT	TT
5332732|F|0-27:G>T-27:G>T	G/T	TGCAGTGGCACAAGCATAGACCTGTCCGAGATCGGAAGAGCGGTTCAGCAGGAATGCCGAGACCGATCT	NA	NA	GG	GG	GG	GG	GG	GG	GG	GG	GG	GT	GG	GG	GG	GG	GG	GG	GG	GG	GG	GG	GG	GG	GG	GG	GG	GG	GG	GG	GG	GG	GG	GG	GG	GG	GG	GG	GG	GG	GG	GG	GG	GG	GG	GG	GG
5355005|F|0-58:A>C-58:A>C	A/C	TGCAGCTTGAGGACCTTGAACACATCGTGCACGGCGATGAAGTGGCGGGCAGGGTTGCACATGAAGGGC	chr4A	531105914	AA	AA	AA	AA	AA	AA	AA	AA	AA	AA	AA	AA	AA	AA	AA	AA	AA	AA	AA	AA	AA	AA	AA	AA	AA	AA	AA	AA	AA	AA	AA	AA	AA	AA	AA	AA	AA	AA	AA	AA	AA	AA	AA	AA	AA
5411865|F|0-8:G>T-8:G>T	G/T	TGCAGGAGGAGGTTGAGGAAGAGGGCGAGCCGAGATCGGAAGAGCGGTTCAGCAGGAATGCCGAGACCG	chr2D	596196455	GG	GG	GG	GG	GG	GG	GG	GG	GG	GG	GG	GG	GT	GG	GG	GG	GG	GG	GG	GG	GG	GG	GG	GG	GG	GG	GG	GG	GG	GG	GG	GG	GG	GG	GG	GG	GG	GG	GG	GG	GG	GG	GG	GG	GG
5567371|F|0-7:A>T-7:A>T	A/T	TGCAGGGACTGCTCGATCTCCCGAGATCGGAAGAGCGGTTCAGCAGGAATGCCGAGACCGATCTCGTAT	NA	NA	AA	AA	AA	AA	AA	AA	AA	AA	AA	AA	AA	AA	AA	AA	AA	AA	AA	AA	AA	AA	AA	AA	AA	AA	AA	AA	AA	AA	AA	AA	AA	AA	AA	AA	AA	AA	AA	AA	AA	AA	AA	AA	AA	AA	AA
5577868|F|0-8:T>C-8:T>C	T/C	TGCAGAGATGGAAATAAGCTTAACATGCCGAGATCGGAAGAGCGGTTCAGCAGGAATGCCGAGACCGAT	NA	NA	TT	TT	TT	TT	TT	TT	TT	TT	TT	TT	TT	TT	TT	TT	TT	TT	TT	TT	TT	TC	TT	TT	TT	TT	TT	TT	TT	TT	TT	TT	TT	TT	TT	TT	TT	TT	TT	TT	TT	TT	TT	TT	TT	TT	TT
6037828|F|0-21:T>C-21:T>C	T/C	TGCAGCGGCATCAAGAAGGCCTGCGGTGGCGCAGGAACCGAGATCGGAAGAGCGGTTCAGCAGGAATGC	chr2B	476455917	TT	TT	TT	TT	TT	TT	TT	TT	TT	TT	TT	TT	TT	TT	TT	TT	TT	TT	TT	TT	TT	TT	TT	TT	TT	TT	TT	TT	TT	TT	TT	TT	TT	TT	TT	TT	TT	TT	TT	TT	TT	TT	TT	TT	TT
7342244|F|0-13:A>T-13:A>T	A/T	TGCAGGCGAAAAAATTTCCTGGGACTTGATCCGAGATCGGAAGAGCGGTTCAGCAGGAATGCCGAGACC	NA	NA	TT	TT	TT	TT	TT	TT	TT	TT	TT	TT	TT	TT	TT	TT	TT	TT	TT	TT	TT	TT	TT	TT	TT	TT	TT	TT	TT	TT	TT	TT	TT	TT	TT	TT	TT	TT	TT	TT	TT	TT	TT	TT	TT	TT	TT
7349635|F|0-12:G>C-12:G>C	G/C	TGCAGACCGATTGGCCGCCGAGATCGGAAGAGCGGTTCAGCAGGAATGCCGAGACCGATCTCGTATGCC	NA	NA	GG	GG	GG	GG	GG	GG	GG	GG	GG	GG	GG	GG	GG	GG	GG	GG	GG	GG	GG	GG	GG	GG	GC	GG	GG	GG	GG	GG	GG	GG	GG	GG	GG	GG	GG	GG	GG	GG	GG	GG	GG	GG	GG	GG	GG
7349819|F|0-6:T>G-6:T>G	T/G	TGCAGGTGCTCAAGGAAGGCCGAGATCGGAAGAGCGGTTCAGCAGGAATGCCGAGACCGATCTCGTATG	NA	NA	TT	TT	TT	TT	TT	TT	TT	TT	TT	TT	TT	TT	TT	TT	TT	TT	TT	TT	TT	TT	TT	TT	TT	TT	TT	TT	TT	TT	TT	TT	TT	TT	TT	TT	TT	TT	TT	TT	TT	TT	TT	TT	TT	TT	TT
979398|F|0-54:A>C-54:A>C	A/C	TGCAGTTCGCCACCGCCTCCGCCGCCACCGAGCTGCGCCATGCCCATCGCCAGCACCTTGTTCGCACCG	chr7A	411531355	CC	CC	CC	CC	CC	CC	CC	CC	CC	CC	CC	CC	CC	CC	CC	CC	CC	CC	CC	CC	CC	CC	CC	CC	CC	CC	CC	CC	CC	CC	CC	CC	CC	CC	CC	CC	CC	CC	CC	CC	CC	CC	CC	CC	CC
983183|F|0-29:G>T-29:G>T	G/T	TGCAGGGAGGAGAGCGCCTGCACGTAGGCGGCGACGAGGTCGGGCGAGTAGTCCGAGATCGGAAGAGCG	chr3D	613624231	GG	GG	GG	GG	GG	GG	GT	GG	GG	GG	GG	GG	GG	GG	GG	GG	GG	GG	GG	GG	GG	GG	GG	GG	GG	GG	GG	GG	GG	GG	GG	GG	GG	GG	GG	GG	GG	GG	GG	GG	GG	GG	GG	GG	GG
985339|F|0-10:T>C-10:T>C	T/C	TGCAGAGGTCTCCTGGACGCGAAGCTCACGCCACACGGCATCGCCGACCCTTAGAATCCGAGATCGGAA	chr2B	206689407	TT	TT	TT	TT	TT	TT	TT	TT	TT	TT	TT	TT	TT	TT	TT	TT	TT	TT	TT	TT	TT	TT	TT	TT	TT	TT	TT	TT	TT	TT	TT	TT	TT	TT	TT	TT	TT	TT	TC	TT	TT	TT	TT	TT	TT
985884|F|0-45:C>T-45:C>T	C/T	TGCAGGGAGAAGGTGAGCTCAATGACGCGGCCGCGACTTGGCTGACGTGTCTGCGTTCGCCGAGATCGG	chr5D	520948335	CC	CC	CC	CC	CC	CC	CC	CC	CC	CC	CC	CC	CC	CC	CC	CC	CC	CC	CC	CC	CC	CC	CC	CC	CC	CC	CC	CC	CC	CC	CC	CC	CC	CC	CC	CC	CC	CC	CC	CC	CC	CC	CC	CC	CC
994235|F|0-30:G>A-30:G>A	G/A	TGCAGGAGGGCGCCGCCGCCGTCCCGACCAGCACTCCCCCGCCGTCCTACCACGCCCGAGATCGGAAGA	chr3B	758407002	GG	GG	GG	GG	GG	GG	GG	GG	GG	GG	GG	GG	GG	GG	GG	GG	GG	GG	GG	GG	NN	GG	GG	GG	GG	GG	GG	GG	GG	GG	GG	GG	GG	GG	GG	GG	GG	GG	GG	GG	GG	GG	GG	GG	GG
995376|F|0-42:T>G-42:T>G	T/G	TGCAGAATGCAAGCGAAGCCCAAGATGACGTAGGAAGTCACATGAGCATCCGAGATCGGAAGAGCGGTT	chr3A	686200851	GG	GG	GG	GG	GG	GG	GG	GG	GG	GG	GG	GG	GG	GG	GG	GG	GG	GG	GG	GG	GG	GG	GG	GG	GG	GG	GG	GG	GG	GG	GG	GG	GG	GG	GG	GG	GG	GG	GG	GG	GG	GG	GG	GG	GG
3024321|F|0-17:T>C-17:T>C	T/C	TGCAGCAACGAGCGAAGTATTAAGTAGCTACGTACTGCCGAGATCGGAAGAGCGGTTCAGCAGGAATGC	NA	NA	TT	CC	CC	TT	CC	TT	CC	CC	CC	CC	CC	TT	CC	CC	TT	TT	CC	TT	CC	CC	CC	TT	CC	CC	CC	CC	TT	TT	TT	CC	CC	TT	TT	CC	TT	TT	NN	TT	TT	TT	CC	TT	CC	CC	TT
4993220|F|0-7:A>G-7:A>G	A/G	TGCAGGGACAACGACTACACCAGTGACTCCGAGATCGGAAGAGCGGTTCAGCAGGAATGCCGAGACCGA	NA	NA	AA	GG	GG	AA	GG	GG	GG	AA	AA	GG	AA	GG	GG	AA	AA	AA	AG	GG	AA	AA	GG	AA	GG	GG	GG	AA	AA	AA	AA	NN	AA	GG	GG	AA	GG	AA	GG	AA	AA	GG	AA	AA	AA	AA	AA
994962|F|0-56:C>T-56:C>T	C/T	TGCAGGATCATCTGGTGCTACGATGCAACATTGACTTTTTTGCGGTGCTGTTAGTACTGCGATGCGGCA	chr5D	548844664	TT	TT	CC	TT	TT	CC	TT	TT	TT	TT	CC	CC	CC	CC	TT	TT	CC	CC	CC	CC	TT	TT	CC	CC	CC	TT	CT	TT	TT	CC	CC	TT	TT	CC	TT	TT	TT	TT	CC	TT	TT	CC	CC	TT	CC
3936654|F|0-16:C>G-16:C>G	C/G	TGCAGTACAGCGTCAACACTGGGCGCCTGTACCGAGATCGGAAGAGCGGTTCAGCAGGAATGCCGAGAC	NA	NA	GG	CC	CC	CC	CC	CC	GG	CC	GG	GG	CC	CC	CC	CC	CC	CC	GG	GG	GG	GG	GG	CC	CC	GG	GG	GG	CC	CC	CC	CC	GG	GG	GG	GG	CC	GG	GG	GG	GG	GG	CC	CC	GG	CC	CC
6044051|F|0-24:A>G-24:A>G	A/G	TGCAGGACTCCGAATCCGATTACGACTCCGAGATCGGAAGAGCGGTTCAGCAGGAATGCCGAGACCGAT	NA	NA	GG	AA	GG	AA	AA	AA	AA	AA	GG	AA	GG	AA	AA	GG	AG	AA	AA	AA	GG	GG	GG	AA	GG	AA	GG	AA	AA	AA	GG	AA	AA	AA	GG	GG	AG	AA	AA	GG	GG	AA	AA	AA	AA	GG	AA
4911212|F|0-22:G>T-22:G>T	G/T	TGCAGCTCCATCCCTCTTGCTCGCGCCCCCCCGAGATCGGAAGAGCGGTTCAGCAGGAATGCCGAGACC	NA	NA	GG	TT	GG	GG	GG	TT	GG	TT	TT	GG	TT	TT	TT	GG	TT	GG	GG	GG	TT	GG	TT	TT	GG	TT	TT	GG	GG	TT	TT	GG	GG	GG	GG	GG	TT	GG	TT	GG	GG	TT	TT	GG	GG	TT	TT
3936133|F|0-14:A>G-14:A>G	A/G	TGCAGGAAGCCAAGAACGTGGTGCAGGACGTCGTCCGAGATCGGAAGAGCGGTTCAGCAGGAATGCCGA	NA	NA	AA	GG	AA	GG	GG	GG	GG	GG	AA	GG	AA	GG	GG	AA	AG	GG	GG	GG	GG	AA	AA	GG	AA	GG	AA	GG	GG	GG	AA	GG	GG	GG	AA	AA	AG	GG	AA	AA	AA	AA	AA	GG	GG	AA	GG
1200653|F|0-5:G>A-5:G>A	G/A	TGCAGGTGCTGCCTGACAAGTTCGTGAGCGAGCTCAGCGGCCTTGAGCTCCGAGATCGGAAGAGCGGTT	chr3A	649815141	AA	AA	AA	GG	AA	AA	GG	GG	GG	AA	GG	GG	GG	GG	GA	GG	AA	GG	AA	GG	GG	AA	GG	AA	AA	AA	GG	AA	GG	GG	AA	AA	GG	AA	GG	GG	AA	AA	GG	AA	GG	AA	AA	GG	AA
3027971|F|0-5:G>A-5:G>A	G/A	TGCAGGGGGAGCACCGTCGCGAGCACATGGAACCGCCGAGATCGGAAGAGCGGTTCAGCAGGAATGCCG	chr4A	635530051	GG	AA	GG	AA	AA	AA	AA	GG	AA	AA	AA	AA	AA	GG	GG	AA	GA	AA	GG	GG	AA	AA	AA	AA	GG	GG	AA	AA	GG	AA	GG	AA	AA	GG	AA	AA	GG	AA	GG	AA	GG	GG	GG	AA	AA
4003894|F|0-17:A>C-17:A>C	A/C	TGCAGGAAGCCAAGGACATGGCGCAGGACGTCGCCCGAGATCGGAAGAGCGGTTCAGCAGGAATGCCGA	NA	NA	AA	CC	AA	CC	CC	CC	CC	CC	AA	CC	AA	CC	CC	AA	AC	CC	CC	CC	CC	AA	AA	CC	AA	CC	AA	CC	CC	CC	AA	CC	CC	CC	AA	AA	AC	CC	AA	AA	AA	AA	AA	CC	CC	AA	CC
4539190|F|0-9:T>A-9:T>A	T/A	TGCAGGGCGTTAGAACATCAACCGAGATCGGAAGAGCGGTTCAGCAGGAATGCCGAGACCGATCTCGTA	NA	NA	AA	TT	TT	AA	AA	AA	TT	AA	AA	TT	AA	NN	TT	TT	AA	AA	AA	AA	AA	TT	AA	AA	AA	AA	TT	AA	AA	TT	AA	TT	TT	TT	TT	TT	TT	TT	TT	AA	AA	AA	AA	AA	TT	TT	AA
4439579|F|0-62:A>G-62:A>G	A/G	TGCAGCTCCAAGCCCCCGCTGCCTCCACCGTCCCCGTAAACCGTGACCATCCCGTCCACCTTATTCGCG	chr2D	640241931	GG	GG	GG	AA	AA	GG	AA	AA	AA	AA	GG	AA	AA	AA	GG	AA	AA	GG	GG	GG	GG	AA	GG	GG	AA	AA	AA	AA	AA	AA	AA	GG	GG	AA	AA	AA	AA	GG	GG	AA	GG	GG	AA	GG	GG
3222408|F|0-18:C>G-18:C>G	C/G	TGCAGGCGGAGAGGGATGCATCAAACGAGTTCGCCAACTACCAGCCGAGATCGGAAGAGCGGTTCAGCA	chr5A	680087734	GG	CC	CC	CC	GG	GG	CC	GG	CC	GG	GG	CC	CC	CC	GG	CC	GG	CC	GG	GG	CC	GG	CC	GG	GG	GG	CC	CC	CC	CC	CC	GG	CC	CC	GG	GG	CC	GG	GG	CC	GG	CC	CC	CC	CC
1132017|F|0-26:G>A-26:G>A	G/A	TGCAGCTCAGAGAAGTGCAAGATGGCGATGTACCCTGGTGACGGGTCGTTCGGCTGGGGCTCCGAGATC	chr1B	587607110	GG	AA	AA	AA	GG	GG	AA	AA	AA	GG	AA	AA	AA	GG	GA	AA	AA	GG	GG	AA	AA	AA	AA	AA	AA	AA	AA	GG	AA	AA	GG	AA	GG	GG	AA	GG	GG	GG	GG	GG	AA	AA	GG	GG	GG
1025860|F|0-44:T>C-44:T>C	T/C	TGCAGCACAGGCATTAAAACTTGTGTGGTGGAGTGGCTGTGAGATGGGCCGAGATCGGAAGAGCGGTTC	chr4A	666991274	TT	CC	TT	CC	TT	CC	CC	TT	CC	CC	CC	NN	CC	TT	TC	CC	TT	CC	TT	TC	TT	CC	CC	CC	TT	TT	CC	CC	TT	CC	TT	CC	CC	TT	CC	CC	TT	CC	CC	CC	TT	CC	TT	CC	TT
1253381|F|0-47:C>T-47:C>T	C/T	TGCAGGTCACGGCCACCGTTACGGCGTCGCGTGGAGCTCAGAGGTGCCGTTAGCGATGCATGGCTGTGT	chr5A	46505672	CT	TT	CC	CC	TT	CC	CC	CC	TT	CC	CC	CC	TT	TT	TT	CC	CC	TT	CC	TT	CC	TT	TT	CC	CC	CC	CC	CC	TT	CC	CC	TT	TT	CC	CC	CC	CC	CC	TT	CC	TT	TT	CC	CC	TT
1061804|F|0-49:C>G-49:C>G	C/G	TGCAGTAGCAGCCAACTTGACACGTGCTCACATAAGCTCGTTTTAGCTACATTTTCTCCGAGATCGGAA	chr3A	19301043	CC	GG	GG	GG	GG	CC	GG	CC	CC	CC	GG	GG	CC	CC	CC	GG	CC	GG	CC	CC	GG	CC	GG	GG	GG	CC	GG	CC	CC	CC	CC	GG	GG	CC	CG	CC	GG	CC	CC	GG	CC	CC	CC	CC	CC
1054658|F|0-58:T>C-58:T>C	T/C	TGCAGCACTACATAGGTCTAGTGGCCTAATTGATCTCTTGACGCCTCGTGGTCGGTGTTGAACAGGAGT	chr4A	17017869	TT	TT	CC	TT	CC	CC	CC	CC	CC	TT	CC	CC	CC	TT	NN	TT	TT	CC	TT	TT	CC	CC	TT	CC	TT	TT	TT	CC	TT	TT	TT	TT	CC	TT	TT	TT	CC	CC	TT	CC	CC	TT	TT	CC	CC
1132017|F|0-53:C>T-53:C>T	C/T	TGCAGCTCAGAGAAGTGCAAGATGGCGATGTACCCTGGTGACGGGTCGTTCGGCTGGGGCTCCGAGATC	chr1B	587607110	CC	TT	TT	TT	CC	CC	TT	TT	TT	CC	TT	TT	TT	CC	CT	TT	TT	CC	CC	TT	TT	TT	TT	TT	TT	TT	TT	CC	TT	TT	CC	TT	CC	CC	TT	CC	CC	CC	CC	CC	TT	TT	CC	CC	CC
1033503|F|0-6:A>G-6:A>G	A/G	TGCAGCACTACATGTGACCAGACCTATTTTTTGTTGCTAGATTTGTGAGTGGTACCTCTTTATGTTTGC	NA	NA	AA	AA	GG	AA	GG	GG	GG	AA	AA	AA	GG	GG	GG	GG	GG	AA	AA	AA	GG	AA	GG	AA	AA	AA	AA	AG	AA	AA	GG	GG	AA	AA	GG	GG	GG	GG	GG	AA	GG	GG	AA	AA	AA	GG	AA
1088200|F|0-27:T>C-27:T>C	T/C	TGCAGCACAGCAGATGTGCATTTCATATACTCTGAATCGTGGAGCACGCCCACTGTTCCGAGATCGGAA	NA	NA	TT	CC	TT	TT	CC	TT	TT	TT	CC	TT	TT	TT	CC	CC	CC	TT	TT	CC	TT	CC	TT	TT	TT	TT	TT	TT	NN	TT	CC	TT	TT	CC	CC	TT	TC	TT	TT	TT	CC	TT	CC	CC	TT	TT	CC
3571253|F|0-30:G>A-30:G>A	G/A	TGCAGCTGCTGCGCTCAAGGGGTGGTGTTCGACGCCAACGTGATCCGAGATCGGAAGAGCGGTTCAGCA	chr3A	20558650	AA	AA	AA	GG	GG	AA	GG	AA	AA	AA	GG	GG	GG	GG	AA	GG	AA	GG	AA	AA	GG	AA	GG	GG	GG	AA	GG	AA	AA	AA	AA	AA	GG	AA	GG	AA	AA	AA	AA	GG	NN	AA	AA	AA	AA
3951780|F|0-26:G>A-26:G>A	G/A	TGCAGTGAGCGTCGGGCTAGGGAACTGGCAGCTACTCGCATTGCCTGGAGGATGTTCCGAGATCGGAAG	chr2A	22181650	GG	AA	AA	GG	AA	AA	AA	AA	AA	AA	AA	AA	AA	GG	GA	GG	GA	GG	GG	GG	AA	AA	GG	AA	GG	GG	GG	AA	GG	AA	GG	GG	GG	GG	GA	AA	GG	GG	GG	AA	AA	AA	GG	AA	AA
3022046|F|0-15:C>G-15:C>G	C/G	TGCAGAATTACGAAACCGAGATTTGGGACAACAAGTACCGAGATCGGAAGAGCGGTTCAGCAGGAATGC	chr3A	701939041	CC	CC	CC	GG	CC	CC	GG	GG	CC	CC	GG	GG	GG	GG	CG	GG	CC	GG	CC	GG	GG	GG	CC	CC	CC	GG	GG	CC	CC	GG	CC	CC	GG	GG	GG	GG	CC	CC	GG	GG	GG	GG	CC	CC	CC
3064828|F|0-5:G>C-5:G>C	G/C	TGCAGGGGCTGAACTTCCCCACGCGCTCGAATTGATCCGCGAGAAGCCAACACCAGTGCAGTGGCGAAG	chr2A	401601805	GG	CC	GG	CC	GG	CC	CC	CC	CC	GG	GG	CC	CC	GG	GG	CC	GG	GC	CC	GG	GG	GG	GG	GG	GG	CC	CC	CC	GG	CC	GG	CC	GG	GG	GG	GG	GG	CC	GG	CC	GG	CC	GG	CC	GG
5971264|F|0-38:C>A-38:C>A	C/A	TGCAGGGGCGCGTGGCCGAAGTACTGAGGCTGGTGCGGCGGGGGCGGTCCGAGATCGGAAGAGCGGTTC	chr3B	5580600	AA	AA	AA	AA	AA	AA	CC	CC	AA	CC	AA	CC	CC	AA	AA	AA	AA	CC	AA	AA	CC	AA	CC	CC	CC	CC	AA	CC	NN	CC	AA	CC	CC	CC	CC	AA	AA	CC	CC	CC	AA	AA	AA	CC	AA
3028945|F|0-17:A>T-17:A>T	A/T	TGCAGAGGTAGCGGTGGAAAGGTTACTAGTACCGCCGAGATCGGAAGAGCGGTTCAGCAGGAATGCCGA	chr4A	532076077	AA	AA	TT	AA	TT	TT	TT	AA	TT	TT	TT	TT	TT	AA	AT	AA	AA	TT	AA	AA	TT	TT	AA	TT	AA	AA	NN	TT	AA	TT	AA	AA	TT	AA	AT	AA	TT	TT	AA	TT	TT	AA	AA	TT	TT
1216772|F|0-34:A>G-34:A>G	A/G	TGCAGTGAAGCTCATGGGGAACCCAAAGAACATGACATGATCACCCAAACTCCGAGATCGGAAGAGCGG	chr5A	568234271	GG	AA	GG	AA	GG	GG	AA	AA	AA	GG	GG	AA	AA	GG	GG	AA	GG	AA	GG	GG	GG	GG	GG	GG	GG	AA	AA	GG	AA	AA	GG	GG	AA	GG	GG	GG	AA	AA	GG	GG	AA	AA	GG	AA	AA
1047040|F|0-10:C>G-10:C>G	C/G	TGCAGTTTGTCCGATGTGGGTCAACATACGACGGACCAAGGGACCAATTACAACTGCGACAGCATGAAA	chr2B	40354316	CC	GG	CC	CC	CC	GG	GG	GG	GG	GG	CC	GG	GG	GG	CG	NN	GG	GG	CC	CC	GG	GG	CC	GG	GG	CC	CC	CC	GG	GG	GG	CC	CC	GG	GG	CC	GG	CC	CC	GG	GG	CC	GG	GG	GG
1129510|F|0-14:G>T-14:G>T	G/T	TGCAGCAAAGCAAAGCATATACCAGCAAAGCAAAGTACATGGAGGGAGGGAGGGTCCGAGATCGGAAGA	chr1B	392431722	GG	TT	TT	TT	GG	GG	TT	TT	TT	GG	TT	TT	TT	GG	TT	TT	TT	GG	GG	TT	TT	TT	TT	TT	TT	TT	TT	GG	TT	TT	GG	TT	GG	GG	TT	GG	GG	GG	TT	GG	TT	TT	GG	GG	TT
5969879|F|0-12:T>G-12:T>G	T/G	TGCAGCTACACTTAGTCCTATGCACTTCACGCGCCGAGATCGGAAGAGCGGTTCAGCAGGAATGCCGAG	NA	NA	GG	GG	TT	TT	GG	GG	TT	GG	TT	GG	GG	GG	TT	TT	GG	TT	TT	TT	GG	GG	TT	GG	TG	GG	GG	TT	TT	GG	GG	TT	GG	GG	GG	TT	GG	GG	TT	GG	GG	GG	GG	TT	GG	GG	TT
4007990|F|0-17:A>G-17:A>G	A/G	TGCAGCTACTAAAAGCGAACCAAACTTCGCGAGCCGAGATCGGAAGAGCGGTTCAGCAGGAATGCCGAG	NA	NA	AA	GG	GG	GG	AA	AA	GG	GG	GG	AA	GG	GG	GG	AA	AG	GG	GG	AA	AA	GG	GG	AG	GG	GG	GG	GG	GG	AA	GG	GG	AA	GG	AA	AA	GG	AA	AA	AA	GG	AA	GG	GG	AA	AA	GG
3020781|F|0-18:T>C-18:T>C	T/C	TGCAGAGCATCAGATTTGTGTGATGATCAATCTCCGTCCGAGATCGGAAGAGCGGTTCAGCAGGAATGC	chr4A	534555874	TT	TT	CC	TT	CC	CC	CC	TT	CC	CC	CC	CC	CC	TT	TC	TT	TT	CC	TT	TT	CC	CC	TT	CC	TT	TT	TT	CC	TT	CC	TT	TT	CC	TT	TC	TT	CC	CC	TT	CC	CC	TT	TT	CC	CC
3064714|F|0-24:G>A-24:G>A	G/A	TGCAGGTGCAGGGCACGGAGCCCCGCCGCCCTCACGATGAAGCTCCGAGATCGGAAGAGCGGTTCAGCA	chr3A	703344484	GG	GG	AA	AA	GG	GG	AA	AA	GG	GG	AA	AA	AA	AA	GA	AA	GG	AA	GG	GA	AA	AA	GG	GG	GG	AA	AA	GG	GG	AA	GG	GG	AA	AA	AA	AA	GG	GG	AA	AA	AA	AA	GG	GG	NN
1136582|F|0-40:T>C-40:T>C	T/C	TGCAGCCAGCAATTCCAGCGTCTTGTGTCTGCGAGGATCCTCAACACGCAGCAAGCATCCGAGATCGGA	chr2B	40530085	CC	TT	CC	CC	CC	TT	TC	TT	TT	TT	CC	TT	TT	TT	TT	CC	TT	TT	CC	CC	TT	TC	CC	TT	TT	CC	CC	CC	TT	TT	TT	CC	CC	TT	TT	TC	TT	CC	CC	TT	TT	CC	TT	TT	TT
1129192|F|0-26:A>T-26:A>T	A/T	TGCAGTTCAAACAGAAGAGCCAATCAAGTTCGGGAGAGCCATGGTCGGGAGAGCCTCCGAGATCGGAAG	chr2D	630830462	AA	AA	TT	TT	AA	AA	TT	AA	TT	AA	AA	AA	TT	TT	AA	TT	TT	TT	AA	AA	TT	AA	AA	AA	AA	TT	TT	AA	AA	TT	AA	AA	AA	TT	AT	AA	TT	AA	AA	AA	AA	TT	AA	AA	TT
2258899|F|0-7:T>C-7:T>C	T/C	TGCAGCTTTGACCCAGCTTGTCGACCAGCATCAACGCACTGTCGGCCATCGCCGACCTGAGACAGGAGC	chr7B	60498476	CC	TT	CC	CC	TT	CC	TT	CC	TT	CC	CC	CC	TT	CC	CC	CC	TT	CC	CC	CC	CC	CC	TT	TT	CC	CC	CC	CC	TT	CC	CC	TT	CC	TT	TC	TT	TT	CC	TT	CC	TC	TT	CC	TT	TT
1065218|F|0-52:T>C-52:T>C	T/C	TGCAGGAAAGGGCCATTCTTCTTCCATTGCGCAGGCAACATTTTGGTGTGCGTATTAGCGCATGACCAA	chr1B	380472532	TT	CC	CC	CC	TT	TT	CC	CC	CC	TT	CC	CC	CC	NN	CC	CC	CC	TT	TT	CC	CC	CC	CC	CC	CC	CC	CC	TT	CC	CC	TT	CC	TT	TT	CC	TT	TT	TT	CC	TT	CC	CC	TT	TT	CC
7354370|F|0-17:C>T-17:C>T	C/T	TGCAGCTGCCTCGTTCTCGCCTGCTCCGAGATCGGAAGAGCGGTTCAGCAGGAATGCCGAGACCGATCT	NA	NA	CC	TT	TT	CC	TT	TT	TT	CC	CT	CC	TT	NN	TT	CC	CC	CC	CT	TT	CC	CC	TT	CC	CC	CC	TT	CC	CC	TT	CC	TT	CC	CC	CC	CC	CT	TT	CC	CC	CC	TT	TT	CC	CC	TT	TT
1120846|F|0-14:T>A-14:T>A	T/A	TGCAGTGACAAAACTTGCAGTCCAAGTCGTCAGTTCACGAATGTTTGCATCAGAATTGACACCCCTGAT	chr7A	617608282	AA	AA	TT	AA	TT	TT	TT	AA	TT	AA	TT	AA	TT	AA	AA	AA	AA	TT	AA	TT	TT	AA	AA	AA	TT	AA	AA	AA	TT	TT	TT	AA	TT	TT	TT	TT	AA	AA	AA	TT	AA	AA	TT	TT	TT
987757|F|0-35:C>G-35:C>G	C/G	TGCAGTTGGTCTTGATGTGATGGGGTTCATCGGAGCCACACAGAACGGGCAGCGGCCACTGCCAAGGCC	chr7A	575259106	GG	GG	CC	GG	CC	CC	CC	GG	CC	GG	CC	GG	CC	GG	GG	GG	GG	CC	GG	CC	CC	GG	GG	GG	CC	GG	GG	GG	CC	CC	CC	GG	CC	CC	CC	CC	GG	GG	GG	CC	GG	GG	CC	CC	CC
983255|F|0-39:A>G-39:A>G	A/G	TGCAGTAGCATCTGGCGTGTGTGATGCAAGAAATAATGCACAAGAATATGTGCTCTGTCCATCTGGCCG	chr3B	479991691	AA	GG	AA	AA	GG	AA	GG	GG	AA	GG	GG	NN	GG	GG	AG	AA	GG	AA	GG	AA	GG	AA	AA	GG	AA	AG	AA	GG	AA	GG	AA	GG	GG	GG	AG	GG	AA	GG	GG	GG	AA	GG	AA	GG	NN
1081343|F|0-21:A>C-21:A>C	A/C	TGCAGTTGGGGTCAAGTCAACACGCCGCACGGAGAGCGCAAACACAGAGTTGACACTGTGCACAGACGA	chr3B	257283671	AA	CC	AA	AA	CC	AA	CC	CC	AA	CC	CC	AA	CC	CC	AC	AA	CC	AA	CC	AA	CC	AA	AA	CC	AA	AA	AA	CC	AA	CC	AA	CC	CC	NN	AA	CC	AA	CC	CC	CC	AA	CC	AA	CC	CC
3945669|F|0-5:A>G-5:A>G	A/G	TGCAGACTCACCCCGATCGAGTTCCGTAATCCGCCGAGATCGGAAGAGCGGTTCAGCAGGAATGCCGAG	chr6D	459750736	GG	AA	AA	AA	GG	AA	AG	GG	GG	AA	AA	AA	AA	AA	GG	AA	AG	AA	AA	GG	AA	AA	AA	AA	GG	AA	AA	GG	AA	AA	GG	AA	GG	AA	GG	GG	AA	GG	GG	AA	GG	AA	GG	AA	AA
2253931|F|0-43:T>G-43:T>G	T/G	TGCAGCCTTCGCCACACGCACGAAAACAACCTTGTCAAAGCAATCAGGCATCCTCTTCGATCTCCTCTT	chr2A	757979334	GG	GG	GG	TT	GG	GG	TT	TT	GG	GG	GG	TT	GG	GG	TG	TT	GG	TT	GG	GG	GG	GG	GG	GG	GG	TT	TT	GG	GG	GG	GG	TT	GG	GG	GG	GG	GG	TT	GG	TT	TT	TT	GG	TT	TT
3385268|F|0-44:A>C-44:A>C	A/C	TGCAGACTCACACACAAGCTGCTACAACTAAGCGCTGGGCAGATACATCCACCCGAGATCGGAAGAGCG	chr5B	435156147	AA	CC	AA	AA	CC	AA	CC	AA	CC	AA	AC	AA	CC	AA	AA	AA	CC	AA	AC	AA	AA	AA	CC	CC	AA	AA	AA	CC	CC	AA	AA	CC	AA	CC	CC	CC	CC	AA	CC	AA	CC	AA	AA	CC	CC
1072736|F|0-49:A>C-49:A>C	A/C	TGCAGGTCATCTTGTGCCTGAGCTTCCTAGATGATTTATGCATGCGTCCACATATGAACGTGCAGACGA	chr2D	618103111	AA	AA	CC	CC	AA	AA	CC	AA	AA	AA	AA	AA	AA	CC	AA	CC	CC	AA	AA	AA	CC	AA	AA	AA	AA	CC	CC	CC	AA	CC	AA	AA	AA	CC	AA	AA	CC	AA	AA	AA	CC	CC	AA	AA	AA
1075238|F|0-61:A>G-61:A>G	A/G	TGCAGGATTACGGGGGTGCCAACCAACCAACTGCCAAGGAAAGACGTATGCTTCTCCCGTGAGAACTCC	chr5B	355233851	AA	GG	AA	AA	GG	AA	GG	AA	GG	AA	AA	AA	GG	AA	AA	AA	GG	AA	AA	AA	AA	AA	GG	GG	AA	AA	AA	AA	GG	NN	AA	GG	AA	GG	GG	GG	GG	AA	GG	AA	GG	AA	AA	GG	GG
1216270|F|0-28:T>C-28:T>C	T/C	TGCAGCTGTAGCGTCCAAGGTTGAAGCGTTTAGGAGGGATGCGGTCGGGAGCATCAAGGACCGAGATCG	chr3B	47202036	TT	CC	TT	TT	CC	TT	CC	CC	TT	CC	CC	TT	CC	CC	CC	TT	CC	TT	CC	TT	CC	TT	TT	CC	TT	CC	TT	CC	TT	CC	TT	CC	CC	CC	TC	CC	TT	CC	CC	CC	TT	CC	TT	CC	CC
1694733|F|0-32:G>A-32:G>A	G/A	TGCAGTTCGGTCGAGTTAAGCTAATTGAGGTAGTGGGTAGCACACGGGAACCGAGATCGGAAGAGCGGT	chr6B	676372364	GG	GG	AA	AA	AA	AA	GG	AA	GG	GG	GG	AA	AA	AA	GA	AA	GG	AA	AA	GG	AA	AA	AA	AA	AA	AA	AA	GG	AA	GG	AA	AA	AA	GG	GG	AA	GG	AA	AA	AA	GG	GG	AA	AA	GG
1130374|F|0-38:C>A-38:C>A	C/A	TGCAGGGATCGACGGCGTCGTTTATACACTTAGATATACAGTACGTATGACCGTGTAATTACCGAGATC	chr2D	620271002	CC	CC	AA	AA	CC	CC	AA	CC	CC	CC	CC	CC	CC	AA	CC	AA	AA	CC	CC	CC	AA	CC	NN	CC	CC	AA	AA	AA	CC	AA	CC	CC	CC	AA	CC	CC	AA	CC	CC	CC	AA	AA	CC	CC	CC
3533749|F|0-27:A>G-27:A>G	A/G	TGCAGCGTCCCAGGGATCACCGCGACGAGCACGCCGTCCGAGATCGGAAGAGCGGTTCAGCAGGAATGC	chr6B	643545468	AA	AA	GG	GG	GG	GG	AA	NN	AA	AA	AA	GG	GG	GG	AG	GG	AA	GG	GG	AA	GG	GG	GG	GG	GG	GG	GG	AA	GG	AA	GG	GG	GG	AA	AA	GG	AA	GG	NN	GG	AA	AA	GG	GG	GG
1061164|F|0-42:T>C-42:T>C	T/C	TGCAGTCTCTTCTTTGCTTGCCCATGGAAACAGAAACTTGTGTGCCGTGGGTTGACCAAGACGTAGTGT	chr6B	641150463	TT	TT	CC	CC	CC	CC	TT	CC	TT	TT	TT	NN	CC	CC	TC	CC	TT	CC	CC	TT	CC	CC	CC	CC	CC	CC	CC	TT	CC	TT	CC	CC	NN	TT	TT	CC	TT	CC	CC	CC	TT	TT	CC	CC	CC
3029331|F|0-29:A>C-29:A>C	A/C	TGCAGGTGCACATTGTGTACATGGGGGAGAGGCACCCGAGATCGGAAGAGCGGTTCAGCAGGAATGCCG	chr5B	503323823	AA	CC	AA	AA	CC	AA	CC	AA	CC	AA	AA	CC	CC	AA	AC	AA	CC	AA	AA	AA	AA	AA	CC	CC	AA	AA	AA	CC	CC	AA	AA	CC	AA	CC	CC	CC	CC	AA	CC	AA	CC	AA	AA	CC	CC
1137480|F|0-19:G>C-19:G>C	G/C	TGCAGGGACATGCAGGTCCGCGAATCGGGCGGGACGCCGTAGCGCGACAGCCGAGATCGGAAGAGCGGT	chr6B	576268682	GG	GG	CC	CC	CC	CC	GG	CC	GG	GG	GG	CC	CC	CC	GC	CC	GG	CC	CC	GG	CC	CC	CC	CC	CC	CC	NN	GG	CC	GG	CC	CC	CC	GG	GG	CC	GG	CC	CC	CC	GG	GG	CC	CC	CC
999303|F|0-14:A>G-14:A>G	A/G	TGCAGGCAGAAACGAGACGAGGCGAAGGTGGAGACGAGCCTCCGCGGCGACCGAGATCGGAAGAGCGGT	chr2B	668683546	AA	GG	GG	GG	GG	GG	GG	GG	GG	GG	AA	GG	GG	AA	AA	GG	GG	AA	GG	AA	GG	GG	AA	GG	GG	AA	GG	AA	GG	AA	GG	AA	AA	GG	GG	AA	GG	AA	GG	GG	AA	GG	GG	GG	GG
4395687|F|0-24:T>C-24:T>C	T/C	TGCAGCTGGAGTGATCGCTTTCGATGCAACGCCCGAGATCGGAAGAGCGGTTCAGCAGGAATGCCGAGA	NA	NA	CC	TT	CC	CC	TT	CC	TT	CC	TT	CC	CC	TT	TT	CC	TC	CC	TT	TT	TT	CC	CC	CC	TT	TT	TT	CC	CC	TT	TT	CC	CC	CC	CC	CC	TT	TT	TT	CC	CC	CC	TT	CC	CC	CC	TT
3064932|F|0-9:C>G-9:C>G	C/G	TGCAGGCCCCCGCGGCCAGGCGTCCTGCGGGCGGTGCATCCGAGATCGGAAGAGCGGTTCAGCAGGAAT	chrUn	316524700	CC	GG	GG	GG	GG	GG	GG	GG	GG	GG	CC	GG	GG	GG	CG	GG	GG	CC	CC	CC	CC	GG	CC	GG	GG	GG	GG	GG	GG	GG	GG	GG	CC	GG	GG	GG	GG	CC	GG	GG	CC	CC	GG	CC	CC
3064434|F|0-36:A>G-36:A>G	A/G	TGCAGGTGACGGTGTTTCTGTTGTCTGGAGACATTCAGCTCCGAGATCGGAAGAGCGGTTCAGCAGGAA	chr2B	159489976	GG	AA	AA	AA	AA	AA	AA	AA	AA	AA	GG	AA	AA	GG	AG	AA	AA	GG	AA	GG	AA	AA	GG	AA	GG	GG	AA	GG	AA	AA	AA	GG	GG	NN	AA	GG	AA	GG	AA	AA	GG	AA	AA	AA	AA
984819|F|0-9:T>G-9:T>G	T/G	TGCAGGCGGTAGTGGGATAGGGCGTACAACTTCGCGTACCACCCGAAGTCCGAGATCGGAAGAGCGGTT	chr5B	492106957	TT	GG	TT	TT	GG	TT	GG	TT	GG	TT	TT	GG	GG	TT	TG	TT	GG	TT	TT	TT	TT	TT	GG	GG	TT	TT	TT	GG	GG	TT	TT	GG	TT	GG	GG	GG	GG	TT	GG	TT	GG	TT	TT	GG	GG
1278118|F|0-44:C>T-44:C>T	C/T	TGCAGCAGCACGACCTCCTGGTGCTCCGCCTCCAGGTCAGGATGCAGCTTGAGCAGCTCCGAGATCGGA	chr5B	519661386	CC	TT	CC	CC	TT	CC	TT	CC	TT	CC	CC	TT	TT	CC	CT	CC	TT	CC	CC	CC	CC	CC	TT	TT	CC	CC	CC	TT	TT	CC	CC	TT	CC	TT	TT	TT	TT	CC	TT	CC	TT	CC	CC	TT	TT
4993505|F|0-8:T>G-8:T>G	T/G	TGCAGCTGTAGTCGTTTCCACGTGCCCCGAGATCGGAAGAGCGGTTCAGCAGGAATGCCGAGACCGATC	NA	NA	GG	TT	TT	TT	TT	TT	TT	TT	TG	TT	GG	TT	GG	GG	TG	TT	TT	GG	TT	GG	TT	TT	GG	TT	TT	TG	TT	GG	TT	GG	TT	GG	GG	TT	TT	TG	TG	GG	TT	TT	GG	TT	TT	TT	TT
16709532|F|0-18:T>A-18:T>A	T/A	TGCAGGCACTCCCTGGCCTGGTGCGCCATGATCTGCATCTCCTCGGGCGGGAACGCGCCCTTCAGCGCC	chr6B	24755194	AA	TA	TT	TT	TA	TT	TT	TT	AA	AA	AA	TT	TT	TT	TA	TT	AA	TT	TT	TA	AA	TT	TA	AA	TT	TT	TT	AA	TT	AA	AA	TT	TT	TT	AA	TT	AA	TT	TT	TT	AA	AA	TA	TT	AA
3026574|F|0-38:A>G-38:A>G	A/G	TGCAGTATCTCGGACTCTATCGTCGTCACCCGCTCCAGAACCTCCGAGATCGGAAGAGCGGTTCAGCAG	chr7B	1261539	GG	GG	AA	AG	AG	GG	GG	GG	AG	AG	AA	AA	AA	AA	GG	AG	AA	GG	AA	AA	AA	AG	AA	GG	GG	AG	AG	GG	GG	AG	GG	AG	AG	AA	GG	AA	AG	AG	GG	GG	GG	AA	GG	AG	GG
7353523|F|0-22:A>T-22:A>T	A/T	TGCAGTCTTGCTCGTGAGTTTGACCGAGATCGGAAGAGCGGTTCAGCAGGAATGCCGAGACCGATCTCG	NA	NA	TT	TT	AT	TT	AT	AT	AT	TT	TT	TT	AA	AT	AA	AA	AA	TT	TT	TT	AA	TT	AT	TT	TT	TT	TT	TT	TT	TT	AA	AT	TT	TT	AA	AA	AT	AT	AA	TT	AA	AT	TT	TT	TT	AT	TT
3944161|F|0-26:G>A-26:G>A	G/A	TGCAGTTCGAAAGTGCACATAAACTGGCCCGAGATCGGAAGAGCGGTTCAGCAGGAATGCCGAGACCGA	NA	NA	GG	GA	AA	GA	GG	GA	GA	GG	GG	GA	AA	GA	GA	AA	GG	GA	GA	GA	AA	GG	AA	GA	AA	GA	GG	GA	GA	GA	AA	GA	GG	GA	GG	AA	GA	GG	GA	GG	GG	GA	GG	GA	GG	AA	GG
3022337|F|0-25:T>C-25:T>C	T/C	TGCAGCCCCATGGCCACCAAAGCAATACAACCACAACCGAGATCGGAAGAGCGGTTCAGCAGGAATGCC	chr6B	674935407	NN	CC	TT	TC	TC	TC	TC	TC	TT	CC	TT	CC	TC	TT	TC	TC	TC	TC	TT	TT	TT	TC	TT	TC	TT	TC	TC	TC	TT	TC	TC	TC	TT	TT	TC	TC	TC	TT	TT	TC	TC	TC	TC	TT	CC
1696722|F|0-11:G>C-11:G>C	G/C	TGCAGCGCCTTGCCGAGGAGGAGCTCGTTGGTGTGCGGGCCGTAGATGTCGGAGGTGTCGAGGAGGGTG	chr5D	426015127	GC	GG	GC	GC	GG	GC	GG	GC	GG	CC	GC	GG	GG	GC	GC	GG	GG	GC	GC	GG	GG	GC	GG	GG	GC	GC	GG	GG	GG	GC	GC	GG	GG	GG	GG	GG	GG	GC	GG	GC	GG	GC	CC	GG	GG
1045541|F|0-29:G>A-29:G>A	G/A	TGCAGTTCCGTGGAGTTGTGTAATCAACAGCTTCTTCTAGATGACAGCCGAGATCGGAAGAGCGGTTCA	chr4A	668854110	GA	AA	GA	AA	GA	AA	AA	GA	AA	AA	AA	AA	AA	GA	GA	AA	GA	AA	GA	GA	GA	AA	AA	AA	GA	GA	AA	AA	GA	AA	GA	AA	AA	GA	AA	AA	GA	AA	AA	AA	GA	AA	GA	AA	GA
1018112|F|0-32:G>A-32:G>A	G/A	TGCAGGTCGGCGTACTTGGCCACCAGCGCGCGGAGCATGTCGCTGAGCCTCCTGTTTTCCTCGCCCACT	chr7D	603848067	GA	GA	AA	GA	AA	GA	AA	GA	AA	GA	GA	GA	AA	GA	GA	GA	GA	GA	AA	GA	GG	GA	AA	GA	GA	GA	GA	GA	AA	GA	GA	AA	GA	AA	AA	AA	AA	AA	AA	GA	GA	AA	GA	AA	GA
1019134|F|0-62:A>G-62:A>G	A/G	TGCAGATGTACATGCATGTCACCGAGGCTGACGCATTAGTCAAAGCACGGTCACAACGAAGCACATGCA	chr7D	65604949	AA	AA	AG	AA	AG	AG	GG	AA	AA	AA	AG	NN	AG	AA	AG	AA	AA	AA	AA	AG	AA	AA	AA	AA	AG	AA	AA	AA	AG	AG	AA	AA	AG	AG	AA	AG	AA	AA	AG	AG	AA	AA	AA	AG	AG
5411819|F|0-41:G>A-41:G>A	G/A	TGCAGCAACGAGTGCAGGAAGTGCTGCATCGAGGAGGAGATGGATGAGGTGGAGGTGGAGCTCATGATG	chr3B	523570235	GA	GA	AA	GG	GA	GA	GG	GG	GG	GA	GG	GG	GG	AA	GA	GG	GA	GG	GA	GA	GG	AA	GG	GA	GG	GA	GG	GA	GG	GG	GA	GA	GG	GA	GG	GG	GA	GA	GG	GA	GG	GA	GA	GG	GA
3935541|F|0-5:C>G-5:C>G	C/G	TGCAGCGTGCTCGCCGCCCCTGCCGTGTCCTTCGCCGAGATCGGAAGAGCGGTTCAGCAGGAATGCCGA	NA	NA	CG	CC	CG	CC	CC	CC	CC	CC	CG	CC	GG	CC	CC	CC	CG	CC	CC	CC	CG	CG	CG	NN	CG	CC	CG	CC	CC	CC	CG	CC	CC	CC	CG	CG	CG	CC	CC	CG	CG	CC	CC	CC	CC	CG	CC
1225287|F|0-51:G>A-51:G>A	G/A	TGCAGGGCCGCCATTCTGTTCCGCCTAGCTTCCACGCCAAGGCCAAGCTCGGGTTGCTGTCCCCGCCGA	chr6D	448616442	GA	GG	GG	GA	GA	GA	GG	AA	GA	GG	GG	GG	GG	GG	GA	AA	GG	GG	GG	AA	GA	GG	GG	GG	GA	GG	NN	GG	GG	GA	GA	GG	GA	GG	GG	GA	GG	GA	GA	GG	GG	GG	GA	GA	AA
990642|F|0-55:C>T-55:C>T	C/T	TGCAGCAAGCACGAAGAAAGAGGACGACGAGCCGTCGTGTGGTATGAAGGGCTGCCTCACCAACATGTT	chr7B	671702947	CC	CC	CT	CC	CT	CT	CT	CC	CT	CC	CT	CT	CC	CC	CC	CC	CC	CT	CC	CT	CT	CC	CC	CC	CT	CC	CC	CC	CT	CT	CT	CC	CC	CT	CT	TT	CC	CC	CC	CT	CC	CC	CT	CT	CT
7478669|F|0-12:A>G-12:A>G	A/G	TGCAGTTCCACCACAAGTCCGAGATCGGAAGAGCGGTTCAGCAGGAATGCCGAGACCGATCTCGTATGC	NA	NA	AG	AA	AA	AG	AA	AA	AA	AA	AG	AA	AG	AA	AA	AG	AG	AG	AG	AA	AG	AG	AA	AG	AA	AA	AA	AG	AG	AG	AG	AG	AG	AA	AA	AG	AG	AG	AA	AG	AG	AA	AG	AG	AG	AG	AG
1025764|F|0-17:C>A-17:C>A	C/A	TGCAGGACAAGTACAAGCAGGCGAGGCTGGCCCTCGGCGACGTAACTCCGAGATCGGAAGAGCGGTTCA	chr1D	37203758	CA	CC	CC	CC	CA	CC	CC	AA	CC	CC	CC	CA	CA	CC	CC	CC	CA	CA	CA	CA	CA	CA	CC	CA	CA	CC	CC	CA	CA	CA	CC	CA	NN	CA	CA	CA	CA	CC	AA	CC	CC	CA	CC	CC	NN
991683|F|0-13:T>C-13:T>C	T/C	TGCAGCTCATGTCTGCCGAATTTCAGATGCCGTCGCCCCTGGTGCCGACGCGGGACACCCAGTTCCTGC	chr7B	381827013	TC	TT	TC	TT	TC	TT	TC	TT	TC	TC	TT	TC	TT	TC	TT	TT	TT	TC	TC	TT	TC	TT	TC	TT	TT	TT	TT	TT	TC	TT	TC	CC	TT	TT	TT	TT	TT	TT	TC	TC	TC	CC	TC	TT	NN
4004897|F|0-6:C>A-6:C>A	C/A	TGCAGGCTTCCTCAACCCAACCGAGATCGGAAGAGCGGTTCAGCAGGAATGCCGAGACCGATCTCGTAT	NA	NA	AA	CC	CA	AA	CA	CA	CA	CA	CA	CA	CA	CA	CA	CA	CA	AA	AA	CC	CA	CA	CA	AA	NN	CC	CC	CC	AA	CA	CA	CA	CC	CA	CA	CC	CA	CA	CA	CA	CC	CA	CA	CC	CC	CA	CC
3955546|F|0-15:T>C-15:T>C	T/C	TGCAGAAGCTGCGGGTGGAGCTGGATGCCGTGGTGGGCAGGTCCCGAGATCGGAAGAGCGGTTCAGCAG	chr7D	446996734	TC	CC	TC	TC	CC	TC	CC	TC	CC	TC	TT	TC	CC	TC	CC	TC	CC	CC	TC	TC	TC	TC	CC	CC	TC	TC	TC	TC	CC	TC	TC	CC	TT	CC	CC	CC	CC	CC	CC	TC	TC	CC	TC	CC	CC
1687148|F|0-54:T>C-54:T>C	T/C	TGCAGCAAAACACACATAGTCCTCACACGCTCCTCGGCGCCGCACAGAAGCACGTCACCGAGATCGGAA	chr5A	64360586	TC	TT	TT	TT	TC	TC	TC	TT	TT	TC	TT	TT	TT	TC	TT	TT	TT	TT	TC	TT	TT	TT	TT	TT	TT	TT	TT	TC	TT	TT	TC	TT	TC	TC	TT	TC	TC	TC	TT	TC	TT	TT	TT	TT	TT
14925071|F|0-8:G>T-8:G>T	G/T	TGCAGGTGGCGTGCGCCGTCGCCGAGATCGGAAGAGCGGTTCAGCAGGAATGCCGAGACCGATCTCGTA	NA	NA	TT	GT	TT	GT	GT	GT	GT	GT	TT	GT	TT	GT	GT	TT	GT	GT	GT	GT	TT	TT	TT	GT	TT	GG	TT	GT	TT	GT	TT	GG	GT	GT	TT	TT	TT	GT	TT	TT	TT	GT	GT	GT	GT	TT	GT
981960|F|0-65:G>T-65:G>T	G/T	TGCAGGATAATTAGCCAATTCGGAATCAGCACCCATTAGGAGCTTGACTATGTTCTTTTCTTCCTGTAC	chr5D	437988379	GT	GG	GT	GT	GG	GT	GG	GG	GG	GT	GG	GG	GG	GT	GT	GT	GG	GT	GT	TT	TT	GT	GG	GG	TT	GT	GT	GG	GG	GG	GT	GG	GT	GG	GG	GG	GG	GT	GG	GT	GG	GT	GT	GG	GG
3960415|F|0-25:C>G-25:C>G	C/G	TGCAGGCGGCGTACAAGGAGACGCTCCGACTGCGCCCGAGATCGGAAGAGCGGTTCAGCAGGAATGCCG	chr2D	15630212	CG	GG	GG	CG	GG	CG	GG	GG	GG	GG	NN	CG	GG	GG	CG	CG	GG	GG	GG	GG	GG	CG	GG	GG	GG	GG	CG	CG	CG	GG	GG	CG	CG	GG	CG	CG	CG	CG	CG	CG	GG	CG	GG	GG	CG
5325143|F|0-6:A>G-6:A>G	A/G	TGCAGTACACCATGCTCAAAGAGCTGCCTCCGAGATCGGAAGAGCGGTTCAGCAGGAATGCCGAGACCG	chr4A	742276351	GG	GG	GG	AG	GG	AG	AG	GG	GG	GG	GG	GG	AG	AG	AG	AA	GG	AG	AG	GG	GG	GG	AG	AG	GG	AG	AG	AG	AG	GG	GG	GG	AG	GG	AG	GG	AG	AG	AG	AG	AG	AG	GG	AG	GG
1396184|F|0-65:G>C-65:G>C	G/C	TGCAGCATCGAGCGCTGGCTCTCCGACGGCCACGCCACCTGCCCCATCACGCAGCAAAAGCTCGCGGAG	chr6A	601398198	GC	CC	GC	CC	CC	CC	CC	CC	GC	CC	GG	CC	CC	GC	GC	CC	CC	CC	GC	GC	GC	CC	GG	CC	GC	CC	CC	CC	GC	CC	CC	CC	GC	GC	GC	CC	CC	GC	GC	CC	CC	CC	CC	GC	CC
7940555|F|0-10:C>T-10:C>T	C/T	TGCAGGATCCCGTCTAGCGCTGCAAGCAGCATCTTTTTCTCAGGTTCAACTATCCGAGCCGACCTGGCA	chr7B	38626697	TT	CT	CT	TT	CT	CT	TT	CT	TT	TT	CT	CT	CT	CT	CT	TT	TT	TT	TT	TT	TT	CT	CT	TT	TT	TT	CT	TT	CT	CC	TT	TT	TT	TT	CT	TT	TT	TT	TT	TT	CT	CT	TT	CT	CT
1695102|F|0-43:C>T-43:C>T	C/T	TGCAGGACGGCTTCAACATCGTCGCCGTCGACTGCATCGGCGGCGCCTCCGAGCAAGACCGCCTGGAAT	chr1D	91239214	CT	CC	CC	CC	CT	CT	CC	CC	CC	CT	CC	CC	CC	CT	CC	CC	CC	CT	CT	CC	CC	CC	CC	CC	CC	CC	CC	CT	CC	CC	CT	CC	CT	CT	CC	CT	CT	CT	CC	CC	CC	CC	CT	CT	CC
4990605|F|0-6:C>T-6:C>T	C/T	TGCAGACGCACTCATTGTCCATCCGAGATCGGAAGAGCGGTTCAGCAGGAATGCCGAGACCGATCTCGT	NA	NA	CT	TT	TT	TT	CT	CT	TT	TT	TT	CT	TT	TT	TT	CT	CC	TT	TT	CT	CT	TT	TT	TT	TT	TT	TT	TT	TT	CT	TT	TT	CT	TT	CT	CT	TT	CT	CT	CT	TT	CT	TT	TT	CT	CT	TT
990541|F|0-31:A>C-31:A>C	A/C	TGCAGCGCCAGTGCGAGTACCACGCCATCCTATGCTCCAACCCGCACCCCAACCACGGCGACCGCCACG	chr5A	524908894	AC	AC	AC	AC	AC	AC	AC	AC	AC	AC	AC	AA	AC	CC	AC	CC	AC	CC	AC	CC	AC	AC	AA	AC	AC	AC	AC	AC	CC	CC	AC	AA	CC	AC	AC	AC	AC	CC	AC	AC	AC	CC	AC	AC	AC
1031792|F|0-47:C>G-47:C>G	C/G	TGCAGGACGATCCACAGGGACCACGTCACGTTGACGAGCACCATGAGCAACGTGCCCATGATCCACGTC	chr2D	600038125	CC	CG	CG	CG	CC	CC	CG	CC	CC	CC	CC	CC	CG	CG	CC	CG	CG	CC	CC	CC	CG	CC	CC	CC	CC	CG	CC	CG	CC	CG	CC	CC	CC	CG	CC	CC	CG	CC	CC	CC	CG	GG	CC	CG	CC
1133986|F|0-22:C>T-22:C>T	C/T	TGCAGGAGTCCGCGGGGAGCAACAGCCTCTCCGGCAACCTGTGGACGCCGTCGTGCGAGTCCACGGACC	chr6D	307111738	TT	CC	CT	CC	CC	CC	CC	CC	CC	CC	TT	NN	CC	TT	CT	CC	CC	CC	CT	CT	CT	CC	CT	CC	CT	CC	CC	CC	CT	CC	CC	CC	CT	CT	CT	CC	CC	CT	CT	CC	CC	CC	CC	CT	CC
1016084|F|0-46:C>T-46:C>T	C/T	TGCAGATTAGCTGCATGCATGGGCGTGTGCTGTTAGTCTGTTAGTACGTGCTGGCTAATTGCATGGATG	chr1A	504090014	CT	CT	CC	CC	CT	CC	CC	CC	CC	CC	CC	CT	CC	CC	CT	CC	CT	TT	CT	CT	CC	CC	CC	CT	CC	CC	CC	CT	CT	CT	CC	CT	CC	CC	CC	CT	CT	CC	CT	CC	CC	CT	CC	CC	TT
3939016|F|0-13:G>A-13:G>A	G/A	TGCAGCTGCACCAGCAAGCACGGAGCTACAACGCCGAGATCGGAAGAGCGGTTCAGCAGGAATGCCGAG	chr5D	408543011	GA	GA	GG	GG	GA	GG	GG	GG	GA	GG	GG	GG	GA	GA	GA	GG	GG	GA	GG	GA	GG	GG	GG	GG	GG	GG	GG	GG	GA	GA	GG	GG	GA	GG	GG	GG	GA	GA	GA	GG	GA	GA	GG	GG	GA
1025479|F|0-10:G>C-10:G>C	G/C	TGCAGGCGTCGGTGATCCGCGACCTGGTCCTGCTCTCCTGCGTCGGCCTGCGCCCCGTGCTCGTGCACG	chr6A	464690615	GC	CC	GC	CC	CC	CC	CC	CC	GC	CC	GC	CC	CC	GC	CC	CC	CC	CC	GC	GC	GC	CC	GC	CC	GC	CC	CC	CC	GC	CC	CC	CC	GC	GC	GC	CC	CC	GC	GC	CC	CC	CC	CC	GG	CC
3027606|F|0-6:G>A-6:G>A	G/A	TGCAGTGGAGAACAAGCCGACGATGGCCACACGCTGTCCGAGATCGGAAGAGCGGTTCAGCAGGAATGC	chr6B	471310450	GG	GG	GG	GA	GA	GA	GA	GA	GG	GA	GG	GA	GA	GG	GG	GA	GA	AA	GG	GG	GG	GA	GA	GA	GG	GA	GA	GA	GG	GA	GA	GA	GG	GG	GG	GA	GA	GG	GG	GA	GA	GA	GA	GG	GG
1695269|F|0-28:C>G-28:C>G	C/G	TGCAGGTCACCAGCATGGACCGCTACGTCAGGTACCACGTGAGGGAGTTCGAGAGGGCCTTCGCCCTCA	chr6D	50741757	CC	CG	CC	CC	CC	CC	GG	CC	CG	CG	CC	CC	CC	CC	CC	CC	CG	CC	CC	CG	CC	CC	CG	CC	CC	CC	CC	CG	CC	CG	CC	CC	CC	CG	CG	CC	CG	CC	CC	CC	CG	CG	CC	CC	CG
4409631|F|0-13:A>G-13:A>G	A/G	TGCAGACGTTGGGAAGTGATCGCCGAGATCGGAAGAGCGGTTCAGCAGGAATGCCGAGACCGATCTCGT	NA	NA	GG	GG	GG	AG	GG	GG	AG	AG	GG	GG	GG	AG	GG	GG	AA	AG	GG	AG	GG	GG	GG	GG	GG	GG	GG	AG	AG	GG	GG	GG	GG	AG	GG	GG	GG	GG	GG	AG	GG	AG	AG	AG	GG	AG	AG
4539058|F|0-9:T>C-9:T>C	T/C	TGCAGGAGATGAACGGCGGAGGACGAGCTCGCTCCGAGATCGGAAGAGCGGTTCAGCAGGAATGCCGAG	chr7B	495400256	TC	CC	TC	TC	CC	TC	CC	TC	CC	TC	TC	TC	CC	TC	CC	TC	CC	TC	TC	TC	TC	TC	TT	CC	TC	TC	TC	TC	CC	TC	TC	CC	TC	CC	CC	CC	CC	CC	CC	TC	CC	CC	TC	CC	CC
1049059|F|0-16:G>A-16:G>A	G/A	TGCAGACTTGGGACAGGTACACTTTTGGTAGTGTTAAAAAAGAGATCAAGCAACTAGTACGTCAGTTGG	chr7D	480809930	GA	GG	GG	GG	GA	GA	GG	GA	GG	GA	GA	GG	GG	GG	GA	GG	GA	GG	GA	GA	GG	GA	GA	GA	GA	GA	GG	GA	GG	GG	GG	GA	GG	GG	GA	GA	GA	GA	GA	GA	GA	GG	GG	GG	GG
11863244|F|0-22:A>C-22:A>C	A/C	TGCAGGCTCCTTTGTGAAGCAAACACCGAGATCGGAAGAGCGGTTCAGCAGGAATGCCGAGACCGATCT	NA	NA	AC	AC	CC	AC	CC	CC	CC	CC	AC	AC	CC	CC	CC	CC	CC	AC	AC	AC	CC	AC	CC	AC	AC	AC	AA	AC	AC	AC	CC	CC	AC	AC	CC	CC	CC	CC	CC	AC	NN	CC	AC	CC	AC	CC	AC
3946695|F|0-7:G>A-7:G>A	G/A	TGCAGCCGTCGTGGAGGTACTCGAGCCCCCGAGATCGGAAGAGCGGTTCAGCAGGAATGCCGAGACCGA	chr7A	42454232	GA	GA	GA	GG	GA	GA	GG	GG	GG	GA	GG	GG	GG	GG	GA	GG	GA	NN	GA	GA	GG	GA	GG	GA	GG	GA	GG	GA	GG	GG	GA	GA	GG	GA	GG	GG	GA	GA	GG	GA	GG	GA	GG	GG	GG
1092725|F|0-17:G>A-17:G>A	G/A	TGCAGAGGGCCGTCGCAGATCAGGGGCGGTGTAGGCGATGTCTGGAAACCCGAGATCGGAAGAGCGGTT	chr5D	502373054	GA	GG	GA	GA	GG	GA	GA	GA	GG	GA	GA	GA	GG	GG	GG	GA	GG	AA	GA	GA	GA	GA	GG	GG	GA	GA	GA	GA	GG	GA	GA	GG	GA	GG	GG	GG	GG	GG	GG	GA	GA	GG	GA	GG	GG
1088798|F|0-7:C>G-7:C>G	C/G	TGCAGCACAAGATGAGCGCCAAGGAGTCCGACACCTGGTCCAAGGTGCTCCGAGATCGGAAGAGCGGTT	chr6D	431469864	CG	CC	CG	CC	CC	CC	CC	CC	CG	CC	CG	CC	CC	CG	CG	CC	CC	CC	CG	CG	CG	CG	CG	CC	CG	CC	CC	CC	CG	CC	CC	CC	CG	CG	CG	CC	CC	CG	CG	CC	CC	CC	CC	CG	CC
1267616|F|0-9:T>C-9:T>C	T/C	TGCAGTGTTTGAAGCTATCTCCTTTACCCATGAGATGGGATGATCAAACAAGGAGGCTCACTAACTAGC	chr7D	630331167	TC	TC	CC	TC	CC	CC	CC	TC	TC	TC	CC	CC	CC	CC	CC	TC	TC	TC	CC	TC	CC	TC	TC	TC	TC	TC	TC	TC	CC	CC	TC	TC	CC	CC	CC	CC	CC	TC	CC	CC	TC	CC	TC	CC	TT
990715|F|0-10:C>T-10:C>T	C/T	TGCAGAGAGACTTTAGACAGAAAGGTGTCACACAGTGTAATCTCACAGAGTTCTTGCAGCGCCCAGATC	chr7B	708846607	CC	CC	CT	CC	CT	CC	CT	CC	CC	CC	CT	CT	CT	CT	CT	CC	CC	NN	CT	CC	TT	CC	CC	CC	CC	CT	CC	CC	CT	CT	CC	CC	CT	CT	CT	CT	CT	CC	TT	CC	CC	CC	CC	CT	CC
11313500|F|0-8:T>C-8:T>C	T/C	TGCAGGCTTCTTTGTGAAGCAACCACCGAGATCGGAAGAGCGGTTCAGCAGGAATGCCGAGACCGATCT	NA	NA	TC	TC	CC	TC	CC	CC	CC	TC	TC	TC	CC	CC	CC	CC	CC	TC	TC	TC	CC	TC	CC	TC	TC	TC	TT	TC	TC	TC	CC	CC	TC	TC	CC	CC	CC	CC	CC	TC	NN	CC	TC	CC	TC	CC	TC
992475|F|0-20:T>C-20:T>C	T/C	TGCAGAGTAGCTGGAATGTGTGCTTGGAATGGTAGCGGAGCAATCTACCGAGATCGGAAGAGCGGTTCA	chr6D	401151545	TC	TT	TC	TT	TT	TT	TT	TT	TC	TT	TC	TT	TT	TC	TC	TT	TT	TT	TC	TC	TC	TT	TC	TT	TC	TT	TT	TT	TC	TT	TT	TT	TC	CC	TC	TT	TT	TC	TC	TT	TT	TT	TT	TC	TT
3064809|F|0-22:A>G-22:A>G	A/G	TGCAGGGTGGTGTCGTCGCCCAAGAACGGGACGAAGCTGGACCGAGATCGGAAGAGCGGTTCAGCAGGA	chr5A	678179936	GG	GG	GG	AG	GG	AG	AG	GG	GG	GG	AG	GG	AG	AG	AG	AG	GG	AG	GG	GG	GG	AG	AG	AG	AG	GG	AG	GG	GG	AG	AG	GG	AG	AG	GG	GG	GG	AG	AG	AG	AA	AG	AG	GG	AG
2256143|F|0-22:G>A-22:G>A	G/A	TGCAGTCAACGCAGGAGGAGGAGCAGATCGACACTCAGCTCAAGGGCAAGGCCTCAACCGAGATCGGAA	NA	NA	GA	AA	AA	AA	GA	GA	AA	AA	AA	GA	AA	AA	AA	GA	GA	AA	AA	GA	GA	AA	AA	AA	AA	AA	AA	AA	AA	GA	AA	AA	GA	AA	GA	GG	AA	GA	GA	GA	AA	GA	NN	AA	GA	GA	AA
3953226|F|0-23:G>C-23:G>C	G/C	TGCAGAAAAGGCGGTCGCAGTTTGTTGGCACTGGAGAAAGCTACCGAGATCGGAAGAGCGGTTCAGCAG	chr4B	619935922	GC	GC	GC	GC	GC	GG	GG	GC	GG	GG	GC	GG	GG	GC	GG	GC	GG	GG	GG	GG	GC	GC	GC	GG	GG	GG	GG	GG	GG	GG	GC	GC	GG	GG	GC	GC	GC	GC	GG	GG	GG	GG	GC	GG	NN
3956546|F|0-44:G>A-44:G>A	G/A	TGCAGGCCAACATCAAGAAGTCCGTCAACCTCGAGGCCCTCGCCGCCGAGATCGGAAGAGCGGTTCAGC	chr1D	420567049	GA	NN	GG	GG	GA	GA	GA	GG	GA	GA	GG	GG	GG	GA	GA	GG	GG	GA	GA	GG	GG	GA	GG	GG	GG	GG	GG	GA	GG	GG	GA	GG	GA	GA	GG	GA	GA	GA	GG	GA	GG	GG	GA	GA	GA
997060|F|0-25:T>C-25:T>C	T/C	TGCAGTTTAAGGCTTTAAGTTGTGTTCGTGACACGCTTACGTGAGGAGACTCGACACCGAGATCGGAAG	chr7A	83130503	TT	TT	TC	TT	TC	TT	CC	TT	TT	TC	TC	TT	TC	TC	TC	TT	TC	TC	TC	TC	TC	TC	CC	TC	TT	TC	TT	TT	TC	TC	TT	TT	TT	TC	TC	TC	TT	TT	TC	TT	TC	TC	TT	TT	TT
3022154|F|0-18:T>G-18:T>G	T/G	TGCAGCTTGGCAGTCATGTCCACAGATGTCTCAAGCGCCCGAGATCGGAAGAGCGGTTCAGCAGGAATG	chr2A	585190079	TT	TG	TT	TT	TG	TT	TG	TT	TG	TT	TT	TT	TG	TT	TG	TT	TG	TT	TT	TT	TT	TG	TG	TG	TT	TT	TT	TT	TG	TT	TT	TG	TT	GG	TG	TG	TG	TG	TG	TT	TG	TG	TT	TG	TG
7344176|F|0-6:G>A-6:G>A	G/A	TGCAGTGGCGGTTCGGCGCGCCGAGATCGGAAGAGCGGTTCAGCAGGAATGCCGAGACCGATCTCGTAT	NA	NA	GG	GG	GG	GG	GA	GG	GA	GA	GG	GA	GA	GG	GA	GA	GA	GG	GA	GG	GA	GG	GA	GG	GG	GA	GG	GG	GG	GA	GG	GA	GG	GA	GA	GA	GG	GA	GG	GG	GA	GA	GG	GA	GG	GA	GA
3028472|F|0-19:T>C-19:T>C	T/C	TGCAGCTTCCGCGAGTGCTTTGTGTAGATCGAACTCCGCCGAGATCGGAAGAGCGGTTCAGCAGGAATG	chr2D	298936049	TT	TT	TT	TT	TT	TT	TC	TC	TT	TC	TT	TC	TC	TT	TT	TT	TT	TC	TT	TT	TC	TT	TC	TC	TC	TT	TT	TC	TC	TC	TT	TC	TC	TC	TC	TT	TT	TC	TC	TC	TT	TT	TT	TC	TT
4991193|F|0-10:T>C-10:T>C	T/C	TGCAGCGTGCTCGTGCGTCCCCATGCTCCGAGATCGGAAGAGCGGTTCAGCAGGAATGCCGAGACCGAT	NA	NA	TC	CC	CC	CC	TC	TC	CC	CC	CC	TC	CC	CC	CC	TC	TC	CC	CC	TC	TC	CC	CC	CC	CC	CC	CC	CC	CC	TC	CC	CC	TC	CC	TC	TC	CC	TC	TC	TC	CC	TC	CC	CC	TT	TC	CC
5331729|F|0-25:G>C-25:G>C	G/C	TGCAGCACGTCCTGCGGCGGTTCGAGCTCCCGCCGAGATCGGAAGAGCGGTTCAGCAGGAATGCCGAGA	chr1D	11639567	GC	GG	GG	GG	GC	GG	GC	GG	GC	GG	GC	CC	GG	GG	GG	GG	GC	GC	GC	GG	GG	GG	GG	GC	GC	GG	GG	GG	GG	GG	GG	GC	GC	GG	GG	GC	GG	GC	GC	GG	GG	GG	GG	GG	GG
978711|F|0-27:C>T-27:C>T	C/T	TGCAGGCGCACTGCGACGACAGCGTGACCACCACGATCGTGCAGCACGGGGTGGAAGGCCTGGAGGTGC	chr6D	385786356	CC	CT	CC	CT	CT	CT	CT	CT	CC	CT	CC	NN	CC	CC	CT	CC	CT	CT	CC	CC	CC	CT	CC	CT	CC	CT	TT	CT	CC	CT	CT	CT	CC	CC	CT	TT	CT	CC	CC	CT	CT	CT	CT	CC	CC
4990169|F|0-13:G>A-13:G>A	G/A	TGCAGCAAAAAGGGCACCAGAACCCCAAATATCCGAGATCGGAAGAGCGGTTCAGCAGGAATGCCGAGA	NA	NA	GA	AA	AA	AA	GA	GA	AA	AA	AA	GA	AA	AA	AA	AA	GA	AA	AA	GA	GA	AA	AA	AA	AA	AA	AA	AA	AA	GA	AA	AA	GA	AA	GA	GA	AA	GA	GA	GA	AA	GA	AA	AA	GA	GA	AA
3943595|F|0-16:C>A-16:C>A	C/A	TGCAGCCATCCCACCACCTCAGATCTCGCCGAGATCGGAAGAGCGGTTCAGCAGGAATGCCGAGACCGA	chr5B	546921432	CA	AA	CA	CA	AA	CA	AA	CA	AA	CA	CA	AA	AA	CA	CA	CA	AA	CA	CA	CA	CA	CA	AA	AA	AA	CA	CA	AA	AA	AA	AA	AA	CA	CA	AA	AA	AA	CA	CA	CA	AA	CA	CA	AA	AA
3957764|F|0-15:A>G-15:A>G	A/G	TGCAGATGCGCTGCTACTTTGCTGTAGATGTCCCGAGATCGGAAGAGCGGTTCAGCAGGAATGCCGAGA	chr3B	749485203	GG	GG	AG	AG	GG	AG	GG	GG	AG	GG	GG	AG	GG	GG	AG	AG	GG	AG	AG	GG	AG	AG	AG	GG	AG	GG	AG	GG	AG	GG	AG	GG	GG	AG	GG	GG	GG	AG	AG	GG	AG	GG	AG	GG	GG
4394917|F|0-16:G>A-16:G>A	G/A	TGCAGGAGACAGAGTAGGGCCGAGATCGGAAGAGCGGTTCAGCAGGAATGCCGAGACCGATCTCGTATG	NA	NA	GA	GA	GA	AA	GA	GA	AA	AA	GA	AA	GA	AA	AA	AA	AA	AA	AA	AA	GA	GA	GA	GA	GA	GA	GA	AA	AA	GA	GA	GA	GA	AA	GA	GA	GA	GA	GG	AA	GA	AA	AA	AA	GA	AA	AA
1054524|F|0-65:A>G-65:A>G	A/G	TGCAGAGGAAACTGTAGGCAGGTCAGCGTGGTGCATGGGAATAGAATCCTGACGAGCAACGAGCCATCC	chr2D	570998838	AA	AG	AA	AG	AA	AG	AG	AG	AG	NN	AA	AG	AG	AA	AA	AG	AA	AG	AG	AA	AA	AA	AA	AA	AA	AG	AG	AG	AA	AG	AA	AG	AA	AA	AA	AA	AA	AA	AA	AG	AA	AG	AA	AG	AA
7908731|F|0-13:A>G-13:A>G	A/G	TGCAGATAACCTAACCTGATAAGCGGCCGAGATCGGAAGAGCGGTTCAGCAGGAATGCCGAGACCGATC	NA	NA	AG	AA	AG	AA	AA	AA	AA	AA	AG	AA	AG	AA	AA	AG	GG	AA	AA	AA	AG	AG	AG	AA	AG	AA	AG	AA	AA	AA	AG	AA	AA	AA	AA	AG	AG	AA	AA	AG	AG	AA	AA	AA	AA	AG	AA
1126020|F|0-50:C>G-50:C>G	C/G	TGCAGCCCGTACACCATGCGCAGCAGGTGGCGCCGCTCGTACACGTCGGCCCTCGTCAGGATGCCGATG	chr6B	651420342	CG	NN	CG	CC	CC	CC	CC	CC	CG	CC	CG	NN	CC	CG	CG	CC	CC	CC	CG	CG	CC	CC	CG	CC	CG	CC	CC	CC	CG	CC	CC	CC	GG	CG	CG	CC	CC	CG	CG	CC	CC	CC	CC	CG	CC
1140598|F|0-6:G>C-6:G>C	G/C	TGCAGTGGGACGAAATAGCGTGCACATGCCACACATGCCAGTTGAAAATGACTCGACCGAGATCGGAAG	chr6D	311299989	GG	GC	GG	GC	GC	GC	GC	GC	GG	GC	GG	GC	GC	GG	GC	GC	GC	GC	GG	GG	GG	GC	GG	GC	GG	GC	GG	GC	GG	GC	GC	GC	GG	GG	GG	GC	GC	GG	GG	GC	GC	GC	GC	GG	GG
1216547|F|0-49:A>G-49:A>G	A/G	TGCAGAGTTTCCCTCTGGATAGCAGCACAATCCCAAGCGCCAATCAAAGACCATCATCACTGGAGCCAC	chr6D	382728399	AG	AA	AG	AA	AA	AA	AA	AA	AG	AA	AG	AA	AA	AG	AA	AA	AA	AA	AG	AG	AG	AA	AG	AA	AG	AA	AA	AA	AG	AA	AA	AA	AG	AG	AG	AA	AA	AG	GG	AA	AA	AA	AA	AG	AA
1299160|F|0-67:T>G-67:T>G	T/G	TGCAGAGAAGCTCACCAAGCACATGTGGATTTTCATGCTCACGGTTTTCCTGCTCATCTTTATCGATTC	chr6A	610285874	TG	GG	TG	GG	GG	GG	GG	GG	TG	GG	TG	GG	NN	TG	TG	GG	GG	GG	TG	TG	TG	GG	TG	GG	TG	GG	GG	GG	TG	GG	GG	GG	TG	TG	TG	GG	GG	TG	TG	GG	GG	GG	GG	TG	GG
3027238|F|0-11:T>G-11:T>G	T/G	TGCAGGGCCCCTCTTGATTGATGGCTTGACACTTGACACGACCGAGATCGGAAGAGCGGTTCAGCAGGA	chr6B	687043493	TG	TT	TG	TT	TT	TT	TT	TT	TG	TT	TG	TT	TT	TT	TG	NN	TT	TT	TG	TG	TG	TT	TG	TT	TG	TT	TT	TT	TG	TT	TT	TT	TG	TG	TG	TT	TT	TG	TG	TT	TT	TT	TT	TG	TT
993060|F|0-8:T>C-8:T>C	T/C	TGCAGCACTACCACGCCGAGCGCGTATACGTCTGACTTGGCCGACACGGCGCCCGTCCGCTGGTACTCC	chr4A	660791285	TC	CC	TC	CC	TC	CC	CC	TC	CC	CC	CC	CC	CC	TC	TC	CC	TC	CC	CC	TC	TC	CC	CC	CC	TC	TC	CC	CC	TC	CC	TC	CC	CC	TC	CC	CC	TC	CC	CC	CC	TC	CC	TC	CC	TC
3025386|F|0-15:C>T-15:C>T	C/T	TGCAGATCCGCCTCGCTAACTCCCTTCGACCCAATCCTCCGAGATCGGAAGAGCGGTTCAGCAGGAATG	chr1A	548315191	CT	TT	TT	TT	TT	TT	CT	NN	CT	CT	TT	TT	TT	TT	TT	TT	CT	CT	CT	CT	CT	TT	TT	CT	CT	CT	TT	TT	TT	TT	CT	CT	CT	CT	CT	CT	CT	CT	CT	TT	TT	TT	CT	TT	TT
4733846|F|0-26:A>G-26:A>G	A/G	TGCAGCCCGCTGACCTGGTCGTCCTGAAACAGCAGGATCACGCCGCCGAGATCGGAAGAGCGGTTCAGC	chr6B	624496140	AG	AA	AG	AA	AA	AA	AA	AA	AG	AA	AG	AA	AA	AG	AG	AA	AA	AA	AG	AG	AG	AA	AG	AA	AG	AA	AA	AA	AG	AA	AA	AA	AG	AA	AG	AA	AA	AG	AG	AA	AA	AA	AA	AG	NN
5358303|F|0-7:T>C-7:T>C	T/C	TGCAGGCTGTGCGGCTCAACCCGAGATCGGAAGAGCGGTTCAGCAGGAATGCCGAGACCGATCTCGTAT	NA	NA	TC	CC	TC	CC	CC	CC	CC	CC	TC	CC	TC	NN	CC	TC	TC	CC	CC	CC	TC	TC	TC	CC	TC	CC	TC	CC	CC	CC	TC	CC	CC	CC	TC	TC	TC	CC	CC	TC	TC	CC	CC	CC	CC	TC	CC
3935292|F|0-21:G>T-21:G>T	G/T	TGCAGCACCTCCAAACACGCTGGTGAGCCGAGATCGGAAGAGCGGTTCAGCAGGAATGCCGAGACCGAT	NA	NA	GT	GG	GT	GG	GG	GG	GG	GG	GT	GG	GT	GG	GG	GT	GT	GG	GG	GG	GT	GT	GT	GG	GT	GG	GT	GG	GG	GG	GT	GG	GG	GG	GT	GT	GT	GG	GG	GT	GT	GG	GG	GG	GG	GT	GG
1022241|F|0-48:A>G-48:A>G	A/G	TGCAGAGGGCCGAGATTCAAGAATCCCAAGATCCCACCTTTACCTGATACTACCGAGATCGGAAGAGCG	chr6A	580282269	AG	GG	AG	GG	GG	GG	GG	GG	AG	GG	AG	GG	GG	AG	AG	GG	GG	GG	AG	AG	AG	GG	AG	GG	AG	GG	GG	GG	AG	GG	GG	GG	AG	AG	AG	GG	GG	AG	AG	GG	GG	GG	GG	AG	GG
1032533|F|0-7:C>T-7:C>T	C/T	TGCAGTTCAAAAATAAATAGGTAAATTGCTATAGATGTAATGGAGCAAAAACAGCCGAGATCGGAAGAG	chr6A	52713367	CT	TT	CT	TT	TT	TT	TT	TT	CT	TT	CT	TT	TT	CT	CT	TT	TT	NN	CT	CT	CT	TT	CT	TT	CT	TT	TT	TT	CT	TT	TT	TT	CC	CT	CT	TT	TT	CT	CT	TT	TT	TT	TT	CT	TT
1228610|F|0-44:T>G-44:T>G	T/G	TGCAGCTGTGGAAGTGGGAGCTCCTCGCGCTGGCGCTCGTCTGCTGCCGCCTCGTCTCCGAGATCGGAA	NA	NA	TG	GG	GG	GG	TG	TG	GG	GG	GG	TG	GG	GG	GG	TG	TG	GG	GG	TG	TG	GG	NN	GG	GG	GG	GG	GG	GG	TG	GG	GG	TG	GG	TT	TG	GG	TG	TG	TG	GG	TG	GG	GG	TG	TG	GG
1238633|F|0-18:A>G-18:A>G	A/G	TGCAGCGGACGGGGCTTCAGCCAGAGACGGGGGCGATGCCACGAGCTGCTCCGAGATCGGAAGAGCGGT	chr6A	303359665	NN	AA	AG	AA	AA	AG	AA	AA	AA	AA	AG	AG	AG	AG	AA	AA	AG	AG	AG	AG	AA	AA	AG	AG	AG	AA	AA	AA	AA	AG	AG	AA	AA	AG	AG	AA	AA	AA	AG	AA	AA	AA	AG	AA	AG
3021539|F|0-28:A>T-28:A>T	A/T	TGCAGCGCAAAAATGTCAGTTTCAAAACAAGATGTCCGAGATCGGAAGAGCGGTTCAGCAGGAATGCCG	chr7D	8257634	AA	AA	AA	AT	AA	AT	AT	AA	AT	AT	AA	AA	AT	AT	AT	AT	AA	AT	AT	AA	AA	AA	AT	AT	AA	AT	AT	AT	AT	AA	AA	AA	AT	AA	AT	AA	AT	TT	AT	AT	AA	AT	AA	AT	AA
5412015|F|0-18:G>A-18:G>A	G/A	TGCAGTTTCCCATCCGCGGCAGACACACCGAGATCGGAAGAGCGGTTCAGCAGGAATGCCGAGACCGAT	NA	NA	GA	GA	AA	GA	AA	AA	AA	AA	GA	GA	AA	AA	AA	AA	AA	GA	GA	GA	AA	GA	AA	GA	GA	GA	GA	GA	GA	GA	AA	AA	GA	GA	AA	NN	AA	AA	AA	GA	AA	GA	GA	AA	GA	AA	AA
1153363|F|0-31:T>C-31:T>C	T/C	TGCAGCTCCCGCTGTAACTTGACCTTGGCGTTGACGGCCTCGGCCAGTTCGTCCATCTCGCCGTCCGAG	chr1B	449393932	TC	CC	CC	CC	TC	TC	CC	CC	CC	TC	CC	CC	CC	TC	TC	CC	CC	TC	TC	CC	CC	CC	CC	CC	TC	CC	CC	TC	CC	CC	TC	CC	TC	TC	TC	TC	TC	TC	CC	TC	CC	CC	TC	TC	CC
4261382|F|0-15:G>C-15:G>C	G/C	TGCAGGATTCCAGGTGTGCCACTCGCTGGGAGGAGGCACTGGCTCCGAGATCGGAAGAGCGGTTCAGCA	chr7A	663529702	GC	GG	GC	GC	GG	GC	GG	GC	GG	GC	GC	GC	GG	GC	GG	GC	GG	GC	GC	GC	GC	GC	GG	GG	GC	GC	GC	GC	GG	GC	GC	GG	GC	GG	GG	GG	GG	GG	GG	GC	GC	GG	GC	GG	GG
1154166|F|0-20:T>G-20:T>G	T/G	TGCAGAGCCAGAACAGGGGATCTTGTGTGGGTTGGAGGCTGTCCGCGAGGAGGGCCTGCACGGGAGACG	chr4A	477783385	TT	TT	TG	TT	TT	TT	TT	TT	TG	TT	TG	TT	TT	TG	TG	TT	TT	TT	TG	TG	TG	TT	TT	TT	TG	TT	TT	TT	TG	TT	TT	TT	TG	TG	TG	TT	TT	TG	TG	TT	TT	TT	TT	TG	TT
1024789|F|0-15:C>T-15:C>T	C/T	TGCAGGCCCTGGCGGCGCGCGCTCAGGACCACGCGCCTCCGCCTGCTGGGACGACGGCCCGAGATCGGA	chr5D	422432511	CC	CT	CC	CC	CT	CC	CT	NN	CT	CC	CC	TT	CT	CC	CT	CC	CT	CC	CC	CC	CC	CC	CT	CT	CC	CC	CC	CT	CT	CC	CC	CT	CC	CT	CT	CT	CT	CC	CT	CC	CT	CC	CC	CT	CT
998527|F|0-29:G>A-29:G>A	G/A	TGCAGCGACGCGCTCTGCTTCTGCGCCGCGTCCAGCTTCGCCGCCGCGCCGAGATCGGAAGAGCGGTTC	chr6D	291384133	GG	GA	GG	GA	GG	GA	GA	GG	GG	GA	GG	GA	GA	GG	GG	GA	GA	GA	GG	GG	GG	GA	GG	GA	GG	GA	GA	GA	GG	GG	GA	GA	GG	GG	GG	GA	GG	GG	GG	GA	GA	GA	GA	NN	AA
1021169|F|0-31:G>A-31:G>A	G/A	TGCAGCAGTACGCCTCCACCCCAAACGTTTCGCATGCACTCCAGGTCCAAGCATGCCACCTTCACGTGG	chr4D	52005521	GG	GA	GG	GA	GG	GA	GA	GA	GA	GG	GG	GA	GA	GG	GG	GA	GG	GA	GA	GG	NN	GG	GG	GG	GG	GA	GA	GA	GG	GA	GG	GA	GG	GG	GG	GG	GG	GA	GG	GA	GG	GA	GG	GA	GG
1019010|F|0-14:G>A-14:G>A	G/A	TGCAGCCTTCGCGTGCACTCCTCTTATTATACGCTTGCATGCTTCGCAACAGTGCGCCGTAACAAAAGG	chr3D	455754688	GG	GA	GG	GG	GA	GG	GA	AA	GG	GA	GA	GG	GA	GA	GA	NN	GA	GG	GA	GG	GA	GG	GG	GA	GG	GG	GG	GA	GG	GA	GG	GA	GA	GA	GA	GA	GG	GG	GA	GA	GG	GA	GG	GA	GA
1043422|F|0-23:T>C-23:T>C	T/C	TGCAGTTACCAAACATTTACACGTGTATTTGTTCTACTCCCGCTGATCCAAATTATTTGTCGTAGCTAT	chrUn	260327837	TC	TC	TT	TC	TT	TC	TT	TT	TT	CC	TC	TT	TT	TT	TC	TC	TT	TC	TT	TC	TC	TT	TT	TC	TT	TT	TC	TC	TC	TC	TT	TT	TC	TT	TC	TT	TT	TT	TC	TT	TC	TT	TT	TC	TC
5578469|F|0-5:C>T-5:C>T	C/T	TGCAGCTCACCGCCTCAGGCACCGAGATCGGAAGAGCGGTTCAGCAGGAATGCCGAGACCGATCTCGTA	NA	NA	CT	CT	CC	CC	CC	CC	CT	CC	CT	CT	CC	CC	CC	CC	CC	CC	CT	CC	CC	CT	CC	CC	CT	CC	CC	CC	NN	CT	CC	CT	CC	CC	CC	CT	CT	CC	CC	CC	CC	CC	CT	CT	CC	CC	CC
4733827|F|0-8:A>C-8:A>C	A/C	TGCAGCAGAGAGTAGGTGGGCCGAGATCGGAAGAGCGGTTCAGCAGGAATGCCGAGACCGATCTCGTAT	NA	NA	AC	AA	AA	AC	AA	AC	AA	AC	AA	AC	AA	AC	AC	AA	AC	AC	AA	AC	AC	AC	AC	AC	AA	AA	AC	AC	AC	AC	AA	AC	AC	AA	AA	AA	AC	AA	AA	AC	AA	AC	AC	AA	AA	AA	AA
5411431|F|0-8:C>T-8:C>T	C/T	TGCAGCGGCGGGAATGGGATCTGCCGAGATCGGAAGAGCGGTTCAGCAGGAATGCCGAGACCGATCTCG	NA	NA	TT	TT	TT	CT	TT	CT	CT	TT	TT	CT	CT	CT	CT	CT	CT	CT	TT	CT	CT	TT	TT	TT	CT	CT	TT	CT	CT	CT	CT	TT	TT	CT	CT	TT	CT	TT	TT	CT	CT	CT	CT	CT	TT	CT	TT
3939963|F|0-6:G>A-6:G>A	G/A	TGCAGCGCCCTCGCCGAAAGCGTGAAGCGCTGGGCGCCGAGATCGGAAGAGCGGTTCAGCAGGAATGCC	chr6D	455435468	GA	GG	GA	GG	GG	GG	GG	GG	GA	GG	GG	GG	GG	GA	GA	GG	GG	GG	GA	GA	GA	GG	GA	GG	GA	GG	GG	GG	GA	GG	GG	GG	GA	GA	GA	GG	GG	GA	GA	GG	GG	GG	GG	GA	GG
1021176|F|0-55:G>A-55:G>A	G/A	TGCAGAGTTTCCCTCTAGATAGCAGCACAATCCCAAGCGCCAATCAAAGGCCATCGTCACTAGAGCCAC	chr6B	572506401	GA	GG	GA	GG	GG	GG	GG	GG	GA	GG	GA	GG	GG	GA	GG	GG	GG	GG	GA	GA	GA	GG	GA	GG	GA	GG	GG	GG	GA	GG	GG	GG	GA	GA	GA	GG	GG	GA	GA	GG	GG	GG	GG	GA	GG
1006332|F|0-27:C>G-27:C>G	C/G	TGCAGATGGAGAGAGGGAATCACGAATCAGGCCAAGGAAAATCAGGTAGTAGCAGCCGAGATCGGAAGA	chr4A	729677674	CC	CG	CG	CC	CG	CG	CC	CG	CG	CC	CC	CC	CG	CC	CG	CC	CC	CC	CG	CG	CC	CC	CC	CG	CC	CC	CC	CC	CC	CG	CC	CG	CG	CC	CC	CG	CC	CC	CG	CG	CG	CC	CC	CC	CC
13119722|F|0-5:G>C-5:G>C	G/C	TGCAGGGACAGGCTGCCGAGGAGCAGCACGCGGATCTCCCACTCCCCCCACAGTCGCCGAGATCGGAAG	NA	NA	CC	GC	CC	GC	GC	GC	GC	GC	CC	GC	CC	GC	GC	CC	GC	GC	GC	GC	CC	CC	CC	GC	CC	GC	CC	GC	GC	GC	CC	GC	GC	GC	CC	CC	CC	GC	GC	CC	CC	GC	GC	GC	GC	CC	GC
2280698|F|0-32:G>A-32:G>A	G/A	TGCAGCTTCACCTTGATGGTGTCGAACGGGTGGCCGACGACCAGCTGCGCCGCGCCGCCCACCGTGCCG	chr1D	274467046	GG	GG	GA	GA	GG	GA	GA	GG	GA	GA	GA	GG	GA	GA	GG	GA	GG	GG	GG	GG	GA	GG	GA	GG	GA	GA	GA	GG	GG	GG	GA	GG	GA	GG	GA	GG	GG	GA	GG	GA	GG	GG	GA	GA	GG
4005631|F|0-10:A>G-10:A>G	A/G	TGCAGAACACACATCGAGTGTCGTGTCCAGCGATGGACAACAATATACAATGAGCTGCACAGAAACCCG	chr6D	389650832	GG	AG	GG	AG	AG	AG	AG	AG	GG	AG	GG	GG	AG	GG	GG	AG	AG	AG	GG	GG	GG	AG	NN	AG	GG	AG	AG	AG	GG	AG	AG	AG	GG	GG	AG	AG	AG	GG	GG	AG	AG	AG	AG	AG	AG
4004334|F|0-6:A>T-6:A>T	A/T	TGCAGTACAGTCGGCACCCACCTGGCCGTTGCGAATGGGGTAGCTCAAGCTGTATGTGCTGCTGGAACG	chr6D	269697570	TT	AT	TT	AT	AT	AT	AT	AT	TT	AT	TT	AT	AT	TT	AT	AT	AT	AT	TT	TT	TT	AT	TT	AT	TT	AT	AT	AT	TT	AT	AT	AT	TT	TT	AT	AT	AT	TT	TT	AT	AT	AT	AT	TT	AT
4993012|F|0-11:T>C-11:T>C	T/C	TGCAGCTCACGTCGTCCCGTTCACAGGCCCGAGATCGGAAGAGCGGTTCAGCAGGAATGCCGAGACCGA	NA	NA	TC	TT	TC	TT	TT	TT	TT	TT	TC	TT	TC	TT	TT	TC	TC	TT	TT	TT	TC	TC	TC	TT	TC	TT	TC	TT	TT	TT	TC	TT	TT	TT	TC	TT	TC	TT	TT	TC	TC	TT	TT	TT	TT	TC	TT
5580291|F|0-18:C>T-18:C>T	C/T	TGCAGCGGGCGATGTGGGCGACGCGGAAAGGGCCCGAGATCGGAAGAGCGGTTCAGCAGGAATGCCGAG	chr6D	380576733	CT	CC	CT	CC	CC	CC	CC	CC	CT	CC	CT	CC	CC	CT	CT	CC	CC	CC	CT	CT	CT	CC	CT	CC	CT	CC	CC	CC	CT	CC	CC	CC	CT	CT	CT	CC	CC	CT	CT	CC	NN	CC	CC	CT	CC
4396559|F|0-23:G>A-23:G>A	G/A	TGCAGACAAGGTTTTGTGTCGAGGAAGGATTGGCCGAGATCGGAAGAGCGGTTCAGCAGGAATGCCGAG	chr5D	23346318	GG	GG	GA	GA	GA	GG	GA	GG	GA	GG	GG	GG	GA	GA	GA	GA	GA	GG	GG	GG	GG	GG	GG	GG	GG	GG	GG	GA	GA	GG	GG	GA	GG	GA	GA	GA	GA	GG	GA	GG	GA	GA	GG	GA	GA
1088304|F|0-8:G>C-8:G>C	G/C	TGCAGCGGGTGAACTTCCCCACGCGCTTGAATTGATCCGCGAGAAGCCAACACCAGTGCAGTGGCGAAG	chr2A	401591130	GG	GC	GG	GC	GG	GC	GC	CC	GC	GG	GG	GC	GC	GG	GG	GC	GG	GC	GC	GG	GG	GG	GG	GG	GG	GC	GC	GC	GG	GC	GG	GC	GG	GG	GG	GG	GG	GC	GG	GC	GG	GC	GG	GC	GG
1724620|F|0-45:A>C-45:A>C	A/C	TGCAGTGCCGCCAGGCGCAACTCAACTGACTATGCGTGCCAGAGCACGCTCAGCGATTGTATCGACTCC	chr6B	687306494	AC	AA	AC	AA	AA	AA	AA	AA	AC	AA	AC	AA	AA	AC	AC	AA	AA	AA	AC	AC	AC	AA	AC	AA	AC	AA	AA	AA	AC	AA	AA	AA	AC	AA	AC	AA	AA	AC	AA	AA	AA	AA	AA	AC	AA
3938299|F|0-7:G>A-7:G>A	G/A	TGCAGTTGGGCCGTCGCTGTCCGAGATCGGAAGAGCGGTTCAGCAGGAATGCCGAGACCGATCTCGTAT	NA	NA	GG	GG	GA	GG	GA	GA	GA	NN	GA	GG	GA	GG	GA	GG	GG	GG	GG	GA	GG	GA	GA	GG	GG	GG	GA	GG	GG	GA	GA	GA	GA	GG	GA	GA	GA	GA	GA	GG	GG	GA	GG	GG	GA	GA	GA
3958291|F|0-5:A>C-5:A>C	A/C	TGCAGAGGCGTAGGTATAGCTAGCGGAGGTCCTCACGCCGAGATCGGAAGAGCGGTTCAGCAGGAATGC	chr7A	700272329	CC	AC	AC	CC	AC	AC	AC	CC	AC	CC	AC	AA	AC	CC	CC	CC	CC	AC	CC	CC	AC	CC	CC	CC	AC	CC	CC	AC	CC	AC	CC	CC	CC	CC	AC	AC	NN	CC	CC	AC	AC	CC	CC	AC	AC
4404710|F|0-7:C>T-7:C>T	C/T	TGCAGTCCAGTGGTTGGCCTTGACCGAGATCGGAAGAGCGGTTCAGCAGGAATGCCGAGACCGATCTCG	NA	NA	TT	TT	CT	TT	CT	CT	TT	CT	CT	TT	TT	CT	CT	TT	CT	TT	CT	TT	CT	TT	CT	CT	CT	CT	CT	TT	TT	TT	CT	CT	TT	TT	CT	CT	CT	CT	TT	TT	CT	TT	TT	TT	TT	CT	TT
4990605|F|0-12:C>G-12:C>G	C/G	TGCAGACGCACTCATTGTCCATCCGAGATCGGAAGAGCGGTTCAGCAGGAATGCCGAGACCGATCTCGT	NA	NA	CG	GG	GG	GG	CG	CG	GG	GG	GG	CG	GG	GG	GG	CG	CG	GG	GG	CG	CG	GG	GG	GG	GG	GG	GG	GG	GG	CG	GG	GG	CG	GG	CG	CG	GG	CG	CG	CG	GG	CG	GG	GG	CG	CG	GG
4538370|F|0-21:T>C-21:T>C	T/C	TGCAGAAACTTGGAAGCGACTTAAGCCGAGATCGGAAGAGCGGTTCAGCAGGAATGCCGAGACCGATCT	NA	NA	TC	TC	TC	TT	TC	TC	TT	TT	TC	TC	TC	TT	TC	TC	TC	TT	TC	TT	TC	TC	TC	TC	TC	TC	TC	TT	TT	TC	TC	TC	TC	TT	TC	TC	TC	TC	TC	TT	TC	TT	TT	TT	TC	TT	TT
4398238|F|0-14:A>C-14:A>C	A/C	TGCAGGCAGAATTCAAAAGCACCCGAGATCGGAAGAGCGGTTCAGCAGGAATGCCGAGACCGATCTCGT	NA	NA	AC	AC	CC	AC	CC	CC	CC	AC	CC	AC	CC	AC	CC	AC	AC	AC	AC	CC	AC	CC	CC	AC	AC	AC	CC	AC	AC	AC	CC	CC	CC	AC	CC	CC	CC	CC	AC	AC	AC	CC	AC	AC	CC	CC	CC
4538147|F|0-19:A>G-19:A>G	A/G	TGCAGGTTAGACGCCCGCTAGATCCGAGATCGGAAGAGCGGTTCAGCAGGAATGCCGAGACCGATCTCG	NA	NA	AA	AA	AA	AA	AG	AG	AG	AA	AG	AA	AG	AA	AG	AA	AA	AA	AA	AG	AA	AG	AG	AA	AA	AA	AG	AA	AA	AA	AG	AG	AG	NN	AG	AG	AG	AG	AA	AA	AA	AG	AA	AA	AG	AA	AG
4536278|F|0-10:A>G-10:A>G	A/G	TGCAGGTTCTAATTGATGGAGCACCGAGATCGGAAGAGCGGTTCAGCAGGAATGCCGAGACCGATCTCG	NA	NA	AG	AG	AG	GG	AG	GG	GG	AG	AG	GG	GG	GG	GG	GG	GG	GG	AG	GG	GG	AG	AG	AG	GG	GG	AG	GG	GG	GG	GG	AG	AG	GG	GG	AG	GG	GG	GG	GG	GG	GG	GG	GG	AG	GG	AG
3573495|F|0-13:G>A-13:G>A	G/A	TGCAGACATTCAAGGCCCAGCCGCTCGTCGCCGATCCGCCGAGATCGGAAGAGCGGTTCAGCAGGAATG	chr3D	563859723	GA	GA	GA	GG	GA	GG	GG	GA	GA	GA	GG	GA	GA	GG	GA	GG	GA	GA	GA	GA	GA	GG	GG	GG	GG	GA	GG	GA	GA	GG	GG	GA	GG	GG	GA	GA	GA	GG	GG	GA	GG	GG	GG	GA	GG
3948182|F|0-19:C>A-19:C>A	C/A	TGCAGAAGGACGAGCATCCCGCGCCGCCACCGAGATCGGAAGAGCGGTTCAGCAGGAATGCCGAGACCG	chr7A	332927087	CA	CA	NN	CC	CA	CC	CC	NN	CA	CA	CA	CC	CC	CC	CC	CC	CA	CC	CC	CA	CA	CC	CA	CC	CC	CC	CC	CA	CC	CA	CA	CC	CC	CA	CA	CC	CA	CC	CC	CC	CA	CA	CA	CC	CA
3025068|F|0-8:A>G-8:A>G	A/G	TGCAGATTATCACTGCCTAGCCCGACTGGCCGCACACTGGAGCACCGAGATCGGAAGAGCGGTTCAGCA	chr1A	578815386	AA	AA	AG	AA	AA	AA	AG	AA	AG	AA	NN	AG	AG	AG	AA	NN	AG	AA	AG	AA	AA	AG	AA	AA	AG	AA	AA	AA	AA	AA	AG	AG	AA	AG	AA	AA	AG	AG	AA	AA	AA	AG	AA	AA	AA
4396452|F|0-14:T>C-14:T>C	T/C	TGCAGAAGGCTACCTAGCACCGAGCCGAGATCGGAAGAGCGGTTCAGCAGGAATGCCGAGACCGATCTC	NA	NA	TC	CC	TC	TC	CC	TC	CC	TC	CC	TC	TC	TC	CC	TC	TC	TC	CC	TC	TC	TC	TC	TC	CC	CC	TC	TC	TC	TC	CC	TC	TC	CC	TC	CC	TC	CC	CC	TC	TC	TC	TC	CC	TC	CC	CC
4406964|F|0-6:A>G-6:A>G	A/G	TGCAGGATGACGGGGCTGTGGCACTCGCCGAGATCGGAAGAGCGGTTCAGCAGGAATGCCGAGACCGAT	NA	NA	AG	AG	GG	GG	AG	GG	AG	AG	GG	AG	AG	AG	AG	GG	AG	GG	AG	AG	GG	GG	AG	GG	GG	AG	GG	GG	GG	AG	AG	AG	GG	AG	AG	AG	AG	GG	GG	AG	AG	AG	NN	GG	GG	AG	AG
4539333|F|0-5:A>G-5:A>G	A/G	TGCAGAACAGAGCCCATCCCGTACACCGAGATCGGAAGAGCGGTTCAGCAGGAATGCCGAGACCGATCT	NA	NA	GG	AG	AG	GG	AG	GG	AG	GG	AG	GG	AG	GG	AG	GG	AG	GG	AG	AG	AG	AG	GG	AG	AG	AG	AG	GG	GG	AG	AG	AG	GG	GG	GG	GG	AG	AG	GG	GG	GG	GG	AG	GG	GG	GG	AG
32017858|F|0-28:T>C-28:T>C	T/C	TGCAGTTGGAAGCGGGATAGTTCTTGGGTCACCGAGATCGGAAGAGCGGTTCAGCAGGAATGCCGAGAC	chr6D	230787035	CC	TC	CC	TC	TC	TC	TC	TC	CC	TC	CC	TC	TC	CC	TC	TC	TC	TC	CC	CC	CC	TC	CC	TC	CC	TC	TC	TC	CC	TC	TC	TC	CC	CC	TC	TC	TC	CC	CC	TC	TC	TC	TC	CC	TC
12855062|F|0-9:T>C-9:T>C	T/C	TGCAGGTTGTCCTAACAGCGACCCGAGATCGGAAGAGCGGTTCAGCAGGAATGCCGAGACCGATCTCGT	NA	NA	TT	TC	TT	TC	TC	TC	TC	TC	TT	TC	TT	TC	TC	TT	TT	TC	TC	TC	TT	TT	TT	TC	TT	TC	TT	TC	TC	TC	TT	TC	TC	TC	TT	TT	TC	TC	TC	TT	TT	TC	TC	TC	TC	TT	TC
3020451|F|0-52:C>T-52:C>T	C/T	TGCAGATTCCCAACAGTGCTTAAGCTCCTCGAGGCCACTGGATGCTGACCAACGGGCAACTTCAGATTC	chr6D	327003526	CT	CC	CT	CC	CC	CC	CC	CC	CT	CC	CC	CC	CC	CT	CT	CC	CC	CC	CT	CT	CT	CC	CT	CC	CT	CC	CC	CC	CT	CC	CC	CC	CC	CT	CT	CC	CC	CT	CT	CC	CC	CC	CC	CT	CC
4008232|F|0-19:A>G-19:A>G	A/G	TGCAGAAAATTCCAACGACAGTGCGCCGAGATCGGAAGAGCGGTTCAGCAGGAATGCCGAGACCGATCT	NA	NA	GG	AG	GG	AG	GG	AG	AG	AG	AG	GG	NN	AG	AG	GG	GG	AG	GG	AG	AG	GG	GG	GG	GG	GG	GG	AG	AG	AG	GG	AG	GG	AG	GG	GG	GG	GG	GG	AG	GG	AG	GG	AG	GG	AG	GG
3021033|F|0-20:A>G-20:A>G	A/G	TGCAGCTCCCAGATCATACCACTAAAAAAATCTAATACCGAGATCGGAAGAGCGGTTCAGCAGGAATGC	NA	NA	AG	NN	AG	GG	GG	GG	GG	GG	AG	GG	AG	GG	GG	AG	AG	GG	GG	GG	AG	AG	AG	GG	AG	GG	AG	GG	GG	GG	AG	GG	GG	GG	AG	AG	AG	GG	GG	AG	AG	GG	GG	GG	GG	AG	GG
3950172|F|0-14:G>A-14:G>A	G/A	TGCAGCAGTACTTTGTTTATGGGCCGAGATCGGAAGAGCGGTTCAGCAGGAATGCCGAGACCGATCTCG	NA	NA	GG	GG	GA	GA	GA	GG	GA	GG	GA	GG	GG	GG	GA	GA	GA	GA	GA	GG	GG	GG	GG	GG	GG	NN	GG	GG	GA	GA	GA	GG	GG	GA	GG	GA	GA	GA	GG	GG	GA	GG	GA	GA	GG	GA	GA
1108167|F|0-18:A>T-18:A>T	A/T	TGCAGTAAAAAAATGATCAGTGTGAACCATTCAGGACTGCTCCATGTGCAGGCATGAGTTTTATCAAGG	chr2B	736405435	AT	AT	AA	AT	AA	AA	AA	AT	AT	AT	AT	AA	AA	AA	AA	AA	AT	AA	AT	AT	AT	AA	AA	AA	AA	AT	AT	AA	AA	AA	AT	AT	AA	AA	AT	AT	AA	AT	AA	AA	AA	AA	AA	AA	AA
12005642|F|0-8:T>C-8:T>C	T/C	TGCAGCCATCGCTAACCACCGAGATCGGAAGAGCGGTTCAGCAGGAATGCCGAGACCGATCTCGTATGC	NA	NA	TC	CC	TC	TC	TC	TC	CC	TC	TC	CC	CC	CC	CC	TC	TC	TC	CC	CC	TC	TC	CC	TC	TC	CC	CC	TC	TC	CC	CC	CC	TC	CC	CC	CC	CC	TC	TC	CC	CC	CC	TC	TC	TC	CC	TC
1126888|F|0-11:G>T-11:G>T	G/T	TGCAGCTCCTGGAGAGAGAACCACTCCTTCCCGTCCTTCCCTGCGTCCGCCGAGATCGGAAGAGCGGTT	chr6D	448780424	GG	GT	GG	GT	GT	GT	GT	GT	GG	GT	GG	GT	GT	GG	GG	GT	GT	GT	GG	GG	GG	GT	GG	GT	GG	GT	GT	GT	GG	GT	GT	GG	GG	GG	GG	GT	GG	GG	GG	GT	GT	GT	GG	GG	GT
3960610|F|0-14:T>C-14:T>C	T/C	TGCAGATGCCCAACTGCCCGCGCTTGTGCCCGAGATCGGAAGAGCGGTTCAGCAGGAATGCCGAGACCG	NA	NA	TT	TT	TC	TT	TC	TT	TC	NN	TC	TT	TT	TT	TC	TC	TT	TT	TT	TT	TC	TT	TC	TT	TC	TT	TT	TT	TT	TT	TC	TT	TT	TC	TT	TT	TC	TC	TC	TC	TC	TT	TT	TT	TT	TC	TT
13119712|F|0-6:A>G-6:A>G	A/G	TGCAGAAGCTCATCTGGGTGAAGAAACCGAGATCGGAAGAGCGGTTCAGCAGGAATGCCGAGACCGATC	NA	NA	GG	AG	GG	AG	AG	AG	AG	NN	GG	AG	GG	AG	AG	GG	AG	AG	AG	AG	GG	GG	GG	AG	GG	AG	GG	AG	AG	AG	GG	GG	AG	AG	GG	GG	GG	AG	AG	GG	GG	AG	AG	AG	AG	GG	AG
987593|F|0-22:T>G-22:T>G	T/G	TGCAGCCCTACCTCCACGAGTCTCGCCATCTTCACGCGATGAAGCGGGCAAGAGGTTCCGAGATCGGAA	chr6D	423752738	TG	TT	TG	TT	TT	TT	TT	TT	TG	TT	TG	TT	TT	TG	TG	TT	TT	TT	TG	TG	TG	TT	TG	TT	TG	TT	TT	TT	TG	TT	TT	TT	TG	TG	TG	TT	TT	TG	TG	TT	TT	TT	TT	TG	TT
6049321|F|0-11:G>A-11:G>A	G/A	TGCAGGGCGCCGCCCTCCTTGGTCCTCCGAGATCGGAAGAGCGGTTCAGCAGGAATGCCGAGACCGATC	NA	NA	GA	GG	GG	GG	GA	GA	GG	GG	GG	GA	GG	GG	GG	GA	GA	GG	GG	GA	GA	GG	GG	GG	GG	GG	GG	GG	GG	GA	GG	GG	GA	GG	GA	GA	GG	GA	GA	GA	GG	GA	NN	GG	GA	GA	GG
4261347|F|0-11:G>T-11:G>T	G/T	TGCAGCGGTGCGGCAAGAGCTGCCGAGATCGGAAGAGCGGTTCAGCAGGAATGCCGAGACCGATCTCGT	NA	NA	GG	GT	GT	GT	GG	GG	GT	GG	GG	GG	GG	GG	GT	GG	GG	GT	GT	GG	GG	GG	GT	GG	GG	GG	GG	GT	GT	GT	GG	GT	GG	GG	GG	GT	GG	GG	NN	GG	GG	GG	GT	GT	GG	GT	GG
990824|F|0-21:T>C-21:T>C	T/C	TGCAGTTCGCTGGCATGGATATCAAGCAGAGACTTGACTGGATGATAAAGACTGTCCGAGATCGGAAGA	chr7A	68211926	TC	TC	CC	TC	CC	CC	CC	TC	TC	TC	CC	TC	CC	TC	TC	TC	TC	TC	TC	CC	TC	TC	TC	TC	CC	TC	TC	TC	CC	CC	TC	TC	CC	CC	TC	CC	TC	TC	TC	CC	TC	TC	TC	CC	CC
4535667|F|0-5:C>T-5:C>T	C/T	TGCAGCGGTAACACCATCCCTCGAGCACCGAGATCGGAAGAGCGGTTCAGCAGGAATGCCGAGACCGAT	NA	NA	CT	CC	CC	CC	CT	CT	CC	CC	CC	CT	CC	CC	CC	TT	CC	CC	CC	CT	CT	CC	CC	CC	CC	CC	CC	CC	CC	CT	CC	CC	CC	CC	CT	NN	CC	CC	CT	CC	CC	CC	CC	CC	CT	CT	CT
2254227|F|0-21:A>C-21:A>C	A/C	TGCAGTGTGGGGAATGCGCCGATGAAGCTCGACAGTGAAGTCTGTGCCGCTTAGGTTGGTAGCGCGTCT	chr7B	635677372	AC	CC	AC	AC	CC	AC	CC	AC	CC	AC	AC	AC	CC	AC	AC	AC	CC	AC	AC	AC	AC	AC	CC	CC	AC	AC	AC	AC	CC	AC	AC	CC	AC	CC	CC	CC	CC	CC	CC	AC	AC	CC	AC	CC	CC
3026919|F|0-10:G>C-10:G>C	G/C	TGCAGCAGCTGTTCGTGGACATGTTCCAGGCCGACCTCGTCGCCGAGATCGGAAGAGCGGTTCAGCAGG	chr7D	110792708	GG	GG	GC	GG	GC	GC	GC	GG	GC	GG	GC	GG	GC	GG	GG	GG	GG	GG	GG	GC	GG	GG	GG	GG	GC	GG	GG	GG	GC	GG	GC	GG	GC	GC	GC	GC	GG	GG	GG	GC	GG	GG	GC	GC	GC
3020974|F|0-10:T>C-10:T>C	T/C	TGCAGGTTCCTGAGCTCATGTCACTCATGGCATGGCATCTTCCGAGATCGGAAGAGCGGTTCAGCAGGA	chr2A	14415778	TT	TC	TC	TT	TC	TT	TC	TT	TC	TT	TC	TT	TC	TT	TC	TT	TC	TC	TC	TC	TT	TC	TC	TC	TC	TT	TT	TC	TC	TC	TT	TT	TT	TT	TC	TC	TT	TT	TT	TT	TC	TT	TT	TT	TC
1022198|F|0-34:A>G-34:A>G	A/G	TGCAGCTCGGCACGGTGACGACCGTTGTGGTGTCATCAGCAGAGGCAGCGCGGGAGGTGATGAAGACGC	chr3D	609286936	AG	NN	AA	AA	AG	AA	AG	AA	AG	AA	AG	AG	AA	AA	AA	AA	AG	AG	AG	AA	AA	AA	AA	AG	AA	AA	AA	AA	AA	AA	AA	AG	AG	AA	AA	AG	AA	AG	AG	AA	AA	AA	AG	AA	AG
3939822|F|0-8:G>C-8:G>C	G/C	TGCAGGAAGACGGTGGCCCACATGGTGATGTGGCCGAGATCGGAAGAGCGGTTCAGCAGGAATGCCGAG	chr7D	12460420	GC	GC	GC	GG	GC	GG	GG	CC	GC	GG	GG	NN	GG	GG	GG	GG	GC	GG	GG	GC	GG	GC	GG	GG	GC	GG	GG	GG	GG	GC	GC	GG	GG	GC	GG	GC	GG	GG	GG	GG	GG	GG	GC	GG	GG
3028366|F|0-11:G>C-11:G>C	G/C	TGCAGCAAGCTGGAGCAGCTCGACGTGTCCAGGAACGTCCTCACCGAGATCGGAAGAGCGGTTCAGCAG	chr1B	8272490	CC	GC	GC	GC	CC	CC	GC	GC	GC	CC	GC	GC	GC	CC	GC	GC	GC	CC	CC	GC	GC	GC	GC	GC	GC	GC	GC	CC	GC	GC	CC	GC	CC	NN	GC	CC	GC	CC	GC	CC	CC	GC	CC	CC	GC
7353478|F|0-8:C>G-8:C>G	C/G	TGCAGGCACCTGACCAGCTCCGAGATCGGAAGAGCGGTTCAGCAGGAATGCCGAGACCGATCTCGTATG	NA	NA	CC	CG	CG	CC	CG	CC	CG	CC	CC	CC	CC	CG	CG	CG	CC	CC	CG	CC	CC	CC	CG	CC	CC	CC	CC	CG	CC	CG	CC	CC	CC	CC	CG	CC	CC	CC	CG	CC	CC	CG	CG	CC	CC	CG	CC
3946718|F|0-22:T>G-22:T>G	T/G	TGCAGCAGGAGCTCGCCGACGTTGTGGGGCTCGACCGAGATCGGAAGAGCGGTTCAGCAGGAATGCCGA	chr7A	546059744	TG	TT	TT	TT	TT	TT	TT	TT	TT	TT	TG	TT	TT	TG	TG	TT	TT	TG	TT	TG	TT	TT	TG	TT	TT	TG	TT	TG	TT	TG	TT	TG	TG	TT	TT	TG	TT	TG	TT	TT	TG	TT	TT	TT	TT
3023304|F|0-24:T>G-24:T>G	T/G	TGCAGCATGCATGCATGCATGGAATAGATTTGGCCAATCGCCGAGATCGGAAGAGCGGTTCAGCAGGAA	chr2A	608883573	TG	TT	TT	TT	TT	TT	TT	TT	TT	TT	TG	TT	TT	TG	TG	TT	TT	TG	TT	TG	TT	TT	TG	TT	TT	TG	TT	TG	TT	TG	TT	TG	TG	TT	TT	TG	TT	TG	TT	TT	TG	TT	TT	TT	TT
4989532|F|0-16:G>C-16:G>C	G/C	TGCAGGCGTACGACCTGTACCGCCTCTACGCCTTCAAGCTCGGCTTCAACGTCCGCCGCCGCTACACCA	chr7D	631855560	GC	CC	CC	CC	GC	GC	CC	CC	CC	GC	CC	CC	CC	GC	GC	CC	CC	GC	GC	CC	CC	CC	CC	CC	CC	CC	CC	GC	CC	CC	GC	CC	GC	GC	CC	GC	GC	GC	CC	GC	CC	CC	GC	GC	CC
3020340|F|0-35:A>G-35:A>G	A/G	TGCAGCCACATTGAGTCCTATGTACTTTACACACTACACACCCGAGATCGGAAGAGCGGTTCAGCAGGA	chr2B	794899341	GG	GG	AG	AG	AG	GG	AG	AG	AG	AG	GG	AG	AG	AG	GG	AG	AG	AG	GG	GG	AG	AG	GG	GG	AG	AG	NN	AG	AG	AG	AG	GG	GG	AG	AG	AG	AG	GG	GG	AG	GG	AG	GG	GG	AG
1037717|F|0-58:C>G-58:C>G	C/G	TGCAGTTCAGGTATTGCCCTGCTGATGCTAATCGCGAGGAGGTTTGCGTCGCTCTGTTCGCCGCGGGTA	chr3B	90063329	CG	CG	CC	CC	CC	CC	CC	CC	CC	CG	CG	CC	CC	CC	CC	CC	CG	CC	CC	CG	CC	CC	CG	CC	CC	CC	CC	CG	CC	CG	CC	CC	CC	CG	CG	CC	CG	CC	CC	CC	CC	CG	CC	CC	CC
3943092|F|0-31:C>T-31:C>T	C/T	TGCAGGCGCCGCCGTATTTGCTCGTTGCACACACTGCCGAGATCGGAAGAGCGGTTCAGCAGGAATGCC	chr7A	83765043	CC	CC	CT	CC	CT	CT	CC	CC	CT	CC	TT	CC	CC	CC	CT	CC	CC	CC	CC	CC	CT	CC	CC	CT	CT	CC	CC	CC	CC	CT	CC	CC	CT	CC	CC	CC	CC	CC	CC	CC	CC	CC	CC	CC	CC
5582978|F|0-26:G>A-26:G>A	G/A	TGCAGCTGGTCTATGACGGCACGGCCGCCGAGATCGGAAGAGCGGTTCAGCAGGAATGCCGAGACCGAT	NA	NA	AA	AA	AA	AA	AA	AA	AA	AA	AA	AA	AA	AA	GA	AA	AA	AA	AA	AA	GA	AA	AA	AA	AA	GA	GA	AA	AA	AA	AA	AA	AA	AA	GA	AA	AA	AA	AA	AA	AA	AA	AA	AA	AA	AA	AA
1020912|F|0-59:T>C-59:T>C	T/C	TGCAGCCCACATGAGAGAAGACACAGGATGAGCAATGGACAGGTTCCACTTAAAACAAGTTTGTCCGAG	chr2B	166292215	TT	TT	TT	TT	TT	TC	TT	TT	TT	TT	TT	TT	TT	TT	TT	TT	TT	TT	TT	TT	TT	TT	NN	TT	TT	TT	TT	TT	TT	TT	TT	TT	TT	TT	TT	TT	TT	TT	TT	TT	TT	TT	TT	TT	TT
3064460|F|0-10:C>T-10:C>T	C/T	TGCAGGATAGCCAATGATGCGTACCAGCGTACGCGTATTCACCCGAGATCGGAAGAGCGGTTCAGCAGG	chr2D	566721717	CC	CC	CC	CC	CC	CC	CC	CC	CC	CC	CC	CC	CC	CC	CC	CC	CC	CC	CC	CC	CC	CC	CT	CC	CC	CC	CC	CC	CT	CC	CC	CC	CC	CC	CC	CC	CC	CC	CC	CC	CC	CC	CC	CC	CC
1014287|F|0-5:T>C-5:T>C	T/C	TGCAGTTTCCCTGGTAGCACGTCGTTGCATTTGGCAGCTCGCAGCGGGGACTTGGATTGCATCCGAGAT	chr1D	16380140	TT	TT	TT	TT	TT	TT	TT	TT	TT	TT	TT	TT	TT	TT	TT	TT	TT	TT	TT	TT	TT	TT	TT	TT	TT	TT	TT	TT	TT	TT	TT	TT	TT	TT	TT	TT	TT	TT	TT	TT	TT	TT	TT	TT	TT
3947868|F|0-22:A>G-22:A>G	A/G	TGCAGGTCGACCTCTCTGGCCAACCGAGATCGGAAGAGCGGTTCAGCAGGAATGCCGAGACCGATCTCG	NA	NA	AA	AA	AA	AA	AA	AA	AA	AA	AA	AA	AA	AA	AA	AA	AA	AA	AA	AA	AA	AA	AA	AA	AA	AA	AA	AA	AA	AA	AA	AA	AA	AA	AA	AA	AA	AA	AA	AA	AA	AA	AA	AG	AA	AA	AA
1151378|F|0-35:A>G-35:A>G	A/G	TGCAGGACGCCTACGGCCGCGACCACCGCGACAAGACGCAGGTGCGCGTGTGGCGCCGCCCGAGATCGG	chr1D	408432432	AA	AA	AA	AA	AA	AA	AA	AA	AA	AA	AA	AA	AA	AA	AA	AA	AA	AA	AG	AA	AA	AA	AA	AA	AA	AA	AA	AA	AA	AA	AA	AA	AA	AA	AA	AA	AA	AA	AA	AA	AA	AA	AA	AA	AA
3029570|F|0-18:G>A-18:G>A	G/A	TGCAGAGGCTTCTCCCTCGAGCCACGAGGCACACCTGTCGCCCGAGATCGGAAGAGCGGTTCAGCAGGA	chr3A	142889812	GG	GG	GG	GG	GG	GG	GG	GG	GG	GG	GG	GG	GG	GG	GG	GG	GG	GG	GG	GG	GG	GG	GG	GG	GG	GG	GG	GG	GG	GG	GG	GG	GG	GG	GG	GG	GG	GG	GG	GG	GG	GG	GG	GG	GG
3020939|F|0-23:A>G-23:A>G	A/G	TGCAGAGCATCGCCATGGACTGAATCATTCTTTTCAGCCGAGATCGGAAGAGCGGTTCAGCAGGAATGC	chr7A	96199346	AA	AA	AA	AA	AA	AA	AA	AA	AA	AA	AA	AA	AA	AA	AA	AA	AA	AA	AA	AA	AA	AA	AA	AA	AA	AA	AA	AA	AA	AA	AA	AA	AA	AA	AA	AA	AA	AA	AA	AA	AA	AA	AA	AA	AA
3026157|F|0-15:A>G-15:A>G	A/G	TGCAGGGCATCAGCAACAGGCAGAAAGGACAGGACGTGCCGAGATCGGAAGAGCGGTTCAGCAGGAATG	chr6D	448804139	AA	AA	AA	AA	AA	AA	AA	AA	AA	AA	AA	AA	AA	AA	AA	AA	AA	AA	AA	AA	AA	AA	AA	AA	AA	AA	AA	AA	AA	AA	AA	AA	AA	AA	AA	AA	AA	AA	AA	AA	AA	AA	AA	AA	AA
1020982|F|0-20:T>C-20:T>C	T/C	TGCAGCTGAGTGCATCGTGGTCTGCTGCTGGACACCGAGCGGCGCATGGGAGCTCCACCAGGAAGCCGA	chr6B	39302769	CC	CC	CC	CC	CC	CC	CC	CC	CC	CC	CC	CC	CC	CC	CC	CC	CC	CC	CC	CC	CC	NN	CC	CC	CC	CC	CC	CC	CC	CC	CC	CC	CC	CC	CC	CC	CC	CC	CC	CC	CC	CC	CC	CC	CC
3028668|F|0-34:G>A-34:G>A	G/A	TGCAGCTGCACCCGAGTCGCCGTTGTTTTCAGCCGTCGCTCCGAGATCGGAAGAGCGGTTCAGCAGGAA	chr2B	144569794	GG	GG	GG	GG	GG	GG	GG	GG	GG	GG	GG	GG	GG	GG	GG	GG	GG	GG	GG	GG	GG	GG	GG	GG	GG	GG	GG	GG	GG	GG	GG	GG	GG	GG	GG	GG	GG	GG	GG	GG	GG	GG	GG	GG	GG
3533759|F|0-33:G>A-33:G>A	G/A	TGCAGAGGAGGACGGCGTAGGACTGGAGTTCCTGTCAGATCCGAGATCGGAAGAGCGGTTCAGCAGGAA	chr2D	616215782	GG	GG	GG	GG	GG	GG	GG	GG	GG	GG	GG	GG	GG	GG	GG	GG	GG	GG	GG	GG	GG	GG	GG	GG	GG	GG	GG	GG	GG	GG	GG	GG	GG	GG	GG	GG	GG	GG	GG	GG	GG	GG	GG	GG	GG
1301039|F|0-37:C>T-37:C>T	C/T	TGCAGGTGTCCAAGGGCATCTCTACCCTCAAACTGTTCGTATACATCCGAGATCGGAAGAGCGGTTCAG	chr1A	548956394	CC	CC	CC	CC	CC	CC	CC	CC	CC	CC	CC	CC	CC	CC	CC	CC	CC	CC	CC	CC	CC	CC	CC	CC	CC	CC	CC	CC	CC	CC	CC	CC	CC	CC	CC	CC	CC	CC	CC	CC	CC	CC	CC	CC	CC
3935882|F|0-19:C>G-19:C>G	C/G	TGCAGACGAGTTGCATATGCCCACTACGTGCGTTCGGCGTGAACGACCGAGATCGGAAGAGCGGTTCAG	NA	NA	CC	CC	CC	CC	CC	CC	CC	CC	CC	CC	CC	CC	CC	CC	CC	CC	CC	CC	CC	CC	CC	CC	CC	CC	CC	CC	CC	CC	CC	CC	CC	CC	CC	CC	CC	CC	CC	CC	CC	CC	CC	CC	CC	CC	CC
4261205|F|0-5:T>C-5:T>C	T/C	TGCAGTATGCAAGGCAAGAAAATTAGCGGCCGAGATCGGAAGAGCGGTTCAGCAGGAATGCCGAGACCG	chr2A	24921674	TT	TT	TT	TT	TT	TT	TT	TT	TT	TT	TT	TT	TT	TT	TT	TT	TT	TT	TT	TT	TT	TC	TT	TT	TT	TT	TT	TT	TT	TT	TT	TT	TT	TT	TT	TT	TT	TT	TT	TT	TT	TT	TT	TT	TT
986760|F|0-35:C>T-35:C>T	C/T	TGCAGTGTTGCGTGAGGCAGCAAAGTCGTGTGATGCGACAAGCGCATGGGCCGCAAAGCGAACCGAGAT	chr6A	4666119	CC	CC	CC	CC	CC	CC	CC	CC	CC	CC	CC	CC	CT	CC	CC	CC	CC	CC	CC	CC	CC	CC	CC	CC	CC	CC	CC	CC	CC	CC	CC	CC	CC	CC	CC	CC	CC	CC	CC	CC	CC	CC	CC	CC	CC
2279449|F|0-36:A>G-36:A>G	A/G	TGCAGCGGGCATAGATCGAATATAATTGAGATCGTCAATGCCTTCCACAGAATCGGCCGCCGAGATCGG	chrUn	215704223	AA	AA	AA	AA	AA	AA	AA	AA	AA	AA	AA	AA	AA	AA	AA	AA	AA	AA	AA	AA	AA	AA	AA	AA	AA	AA	AA	AA	AA	AA	AA	AA	AA	NN	AA	AA	AA	AA	AA	AA	AA	AA	AA	AA	AA
3022868|F|0-19:A>G-19:A>G	A/G	TGCAGAGGGGTCGCACATCAGTGCAGAAAATTTCTGTCCGTTTCCGAGATCGGAAGAGCGGTTCAGCAG	chr6B	537297506	AA	AA	AA	AA	AA	AA	AA	AA	AA	AA	AA	AA	AA	AA	AA	AA	AA	AA	AA	AA	AA	AA	AA	AA	AA	AA	AA	AA	AA	AA	AA	AA	AA	AA	AA	AA	AA	AA	AA	AA	AA	AA	AA	AA	AA
7492007|F|0-5:T>C-5:T>C	T/C	TGCAGTAGCGCGGCGCGGCCCGAGATCGGAAGAGCGGTTCAGCAGGAATGCCGAGACCGATCTCGTATG	NA	NA	CC	CC	CC	CC	CC	CC	CC	CC	CC	CC	CC	CC	CC	CC	CC	CC	CC	CC	CC	CC	CC	CC	CC	CC	CC	CC	CC	CC	CC	NN	CC	CC	CC	CC	CC	CC	CC	CC	CC	CC	CC	CC	CC	CC	CC
4261587|F|0-7:G>C-7:G>C	G/C	TGCAGCTGGAGGTGGAGCCGCCGAGATCGGAAGAGCGGTTCAGCAGGAATGCCGAGACCGATCTCGTAT	NA	NA	GG	GG	GG	GG	GG	GG	GG	NN	GG	GG	GG	GG	GG	GG	GG	GG	GG	GG	GG	GG	GG	GG	GG	GG	GG	GG	NN	GG	GG	GG	GG	GG	GG	GG	GG	GG	GG	GG	GG	GG	GG	GG	GG	GG	GG
1092922|F|0-8:G>T-8:G>T	G/T	TGCAGATGGGCGTGCTGTACGTGTGCCTCTACCTCATCGCTCTCGGCACCGAGATCGGAAGAGCGGTTC	chr1A	14520409	GG	GG	GG	GG	GG	GG	GG	GG	GG	GG	GG	GG	GG	GG	GG	GG	GG	GG	GG	GG	GG	GG	GG	GG	GG	GG	GG	GG	GG	GG	GG	GG	GG	GG	GG	GG	GG	GG	TT	GG	GG	GG	GG	GG	GG
3023286|F|0-11:C>G-11:C>G	C/G	TGCAGGAGTTCCTGTCAGAAATCACAAGCATGAGCCGAGATCGGAAGAGCGGTTCAGCAGGAATGCCGA	NA	NA	GG	GG	GG	GG	GG	GG	GG	NN	GG	GG	GG	GG	GG	GG	GG	GG	GG	GG	GG	GG	GG	GG	GG	GG	GG	GG	NN	GG	GG	GG	GG	GG	GG	GG	GG	GG	GG	GG	GG	GG	GG	GG	GG	GG	GG
3945813|F|0-12:T>G-12:T>G	T/G	TGCAGGGCCTGGTCATGCCGAGATCGGAAGAGCGGTTCAGCAGGAATGCCGAGACCGATCTCGTATGCC	NA	NA	TT	TT	TT	TT	TT	TT	TT	TT	TT	TT	TT	TT	TT	TT	TT	TT	TT	TT	TT	TT	TT	TT	TT	TT	TT	TT	TT	TT	TT	TT	TT	TT	TT	TT	TT	TT	NN	TT	TT	TT	TT	TT	TT	TT	GG
3572070|F|0-7:C>A-7:C>A	C/A	TGCAGAGCCTTGAGATTGCACCAGCAGTCCGAGATCGGAAGAGCGGTTCAGCAGGAATGCCGAGACCGA	chr6A	14388578	CC	CC	CC	CC	CC	CC	CC	CC	CC	CC	CC	CC	CC	CC	CC	CC	CC	CC	CC	CC	CC	CC	CC	CC	CC	CC	CC	CC	CC	CC	CC	CC	CC	CC	CC	CC	CC	CC	CC	CC	CC	CC	CC	CC	CC
1127996|F|0-12:G>A-12:G>A	G/A	TGCAGCTGCGGCGTGGCGTGGGCCGCTTCTGCTCTCTGCTCTCTTCTCTTCCGAGATCGGAAGAGCGGT	NA	NA	GG	GG	GG	GG	GG	GG	GG	GG	GG	GG	GG	GG	GG	GG	GG	GG	GG	GG	GG	GG	GG	GG	GG	GG	GG	GG	GG	GG	GG	GG	GG	GG	GG	GG	GG	GG	GG	GG	GG	GG	GG	GG	GG	GG	GG
1261727|F|0-46:C>T-46:C>T	C/T	TGCAGGCTAGAGTAGAGCACCGATGGTGTAACCGAAACGTGGCTCGCCACCAGTGATTGCGTCGAACCA	chr2B	752843256	CC	CC	CC	CC	CC	CC	CC	CC	CC	CC	CC	CC	CC	CC	CC	CC	CC	CC	CC	CC	CC	CC	CC	CC	CC	CC	CC	CC	CC	CC	CC	CC	CC	CC	CC	CC	CC	CC	CC	CC	CC	CC	CC	CC	CC
1724620|F|0-5:T>C-5:T>C	T/C	TGCAGTGCCGCCAGGCGCAACTCAACTGACTATGCGTGCCAGAGCACGCTCAGCGATTGTATCGACTCC	chr6B	687306494	TT	TT	TT	TT	TT	TT	TT	TT	TT	TT	TT	TT	TT	TT	TT	TT	TT	TT	TT	TT	TT	TT	TT	TT	TT	TT	TT	TT	TT	TT	TT	TT	TT	TT	TT	TT	TT	TT	TT	TT	TT	TT	TT	TT	TT
3023404|F|0-12:T>A-12:T>A	T/A	TGCAGAGTCTCCTGACCAAGAAACAAGCAAAGGCGTTAGTATCGCCGAGATCGGAAGAGCGGTTCAGCA	chr1A	307408977	TT	TT	TT	TT	TT	TT	TT	TT	TT	TT	TT	TT	TT	TT	TT	TT	TT	TT	TT	TT	TT	TT	TT	TT	TT	TT	TT	TT	TT	TT	TT	TT	TT	TT	TT	TT	TT	TT	TT	TT	TT	TT	TT	TT	TT
3064410|F|0-39:A>G-39:A>G	A/G	TGCAGCGATGGAGAAATCGCAACCATGATATGATACAGTAGTAGCCGAGATCGGAAGAGCGGTTCAGCA	chr6A	684289	AA	AA	AA	AA	AA	AA	AA	NN	AA	AA	AA	AA	AA	AA	AA	AA	AA	AA	AA	AA	AA	AA	AA	AA	AA	AA	AA	AA	AA	AA	AA	AA	AA	AA	AA	AA	AA	AA	AA	AA	AA	AA	AA	AA	AA
5325054|F|0-21:T>G-21:T>G	T/G	TGCAGCGTGTGTGTGGCCGCATGGTATGCCGAGATCGGAAGAGCGGTTCAGCAGGAATGCCGAGACCGA	NA	NA	GG	GG	GG	GG	GG	GG	GG	GG	GG	GG	GG	GG	GG	GG	GG	GG	GG	GG	GG	GG	GG	GG	GG	GG	GG	GG	GG	GG	GG	GG	GG	GG	GG	GG	GG	GG	NN	GG	GG	GG	GG	GG	GG	GG	GG
6045362|F|0-17:A>G-17:A>G	A/G	TGCAGATCGACGTCGGCAGCCAACGATCAGGCGGCTTGCTTGGGGGTTCCCGTTCCGAGATCGGAAGAG	chr1B	507496107	GG	GG	GG	GG	GG	GG	GG	GG	GG	GG	GG	GG	GG	GG	GG	GG	GG	GG	GG	GG	GG	GG	GG	GG	GG	GG	GG	GG	GG	GG	GG	GG	GG	GG	GG	GG	GG	GG	GG	GG	GG	GG	GG	GG	GG
983026|F|0-53:A>G-53:A>G	A/G	TGCAGTGTGCCGCCGTGCTTCTGCGAGGAGCTAGATCAACTCATCCAACTGCTAGCGAGGTGGATGGCT	chr7D	593881185	AA	AA	AA	AA	AA	AA	AA	AA	AA	AA	AA	AA	AA	AA	AA	AA	AA	AA	AA	AA	AA	AA	AA	AA	AA	AA	AA	AA	AA	AA	AA	AA	AA	AA	AA	AA	AA	AA	AA	AA	AA	AA	AA	AA	AA
3934681|F|0-23:A>G-23:A>G	A/G	TGCAGCGCCTCCATGAACTCCTTAGTGCCGAGATCGGAAGAGCGGTTCAGCAGGAATGCCGAGACCGAT	NA	NA	AA	AA	AA	AA	AA	AA	AA	AA	AA	AA	AA	AA	AA	AA	AA	AA	AA	AA	AA	AA	AA	AA	AA	AA	AA	AA	AA	AA	AA	AA	AA	AA	AA	AA	AA	AA	AA	AA	AA	AA	AA	AA	AA	AA	AA
4396886|F|0-8:A>G-8:A>G	A/G	TGCAGTTTAAACTGTGGCACCAACTTGGACTCCGAGATCGGAAGAGCGGTTCAGCAGGAATGCCGAGAC	chr1B	545644656	AA	AA	AA	AA	AA	AA	AA	AA	AA	AA	AA	AA	AA	AA	AA	AA	AA	AA	AA	AA	AA	AA	AA	AA	AA	AA	AA	AA	AA	AA	AA	AA	AA	AA	AA	AA	AA	AA	AA	AA	AA	AA	AA	AA	AA
4733646|F|0-5:C>T-5:C>T	C/T	TGCAGCGGGAGGCACCCCACCGAGATCGGAAGAGCGGTTCAGCAGGAATGCCGAGACCGATCTCGTATG	NA	NA	CC	CC	CC	CC	CC	CC	CC	CC	CC	CC	CC	CC	CC	CC	CT	CC	CC	CC	CC	CT	CC	CC	CC	CC	CC	CC	CC	CC	CC	CC	CC	CC	CC	CC	CC	CC	CC	CC	CC	CC	CC	CC	CC	CC	CC
3939623|F|0-28:C>G-28:C>G	C/G	TGCAGGGTCAGAGAAGTTGAGGTGCTCGCTGAGAGTCCTCTCGATGCAGATTCCACCGTCTGCGCCGAG	chr3D	392957146	CC	CC	CC	CC	CC	CC	CC	CC	CC	CC	CC	CC	CC	CC	NN	CC	CC	CC	CC	CC	CC	CC	CC	CC	CC	CC	CC	CC	CC	CC	CC	CC	CC	CC	CC	CC	CC	CC	CC	CC	CC	CC	CC	CC	CC
3939543|F|0-13:G>C-13:G>C	G/C	TGCAGGTGGCCGCGGAGCTGCTGAACGACCGAGATCGGAAGAGCGGTTCAGCAGGAATGCCGAGACCGA	chr3D	551985102	GG	GG	GG	GG	GG	GG	GG	GG	GG	GG	GG	GG	GG	GG	GG	GG	GG	GG	GG	GG	GG	GG	GG	GG	GG	GG	GG	GG	GG	GG	GG	GG	GG	GG	GG	GG	GG	GG	GG	GG	GG	GG	GG	GG	GG
1714669|F|0-26:G>A-26:G>A	G/A	TGCAGCTACGCGGTGCTCATGGACTCGTCCAACTTCACCTTCTCGACGACCTATGCGACCTCGCCGAGA	chr4D	19755134	GG	GG	GG	GG	GG	GG	GG	GG	GG	GG	GG	GG	GG	GG	GG	GG	GG	GG	GG	GG	GG	GG	GG	GG	GG	GG	GG	GG	GG	GG	GG	GG	GG	GG	GG	GG	GG	GG	GG	GG	GG	GG	GG	GG	GG
3938032|F|0-10:T>C-10:T>C	T/C	TGCAGAGGAATGGCAAGAGCTGCCGAGATCGGAAGAGCGGTTCAGCAGGAATGCCGAGACCGATCTCGT	NA	NA	TT	TT	TT	TT	TT	TT	TT	TT	TT	TT	TT	TT	TT	TT	TT	TT	TT	TT	TT	TT	TT	TT	TT	TT	TT	TT	TT	TT	TT	TT	TT	TT	TT	TT	TT	TT	NN	TT	TT	TT	TT	TT	TT	TT	TT
1021437|F|0-25:T>C-25:T>C	T/C	TGCAGCCAGTTGAGCAGCCTGCCGATCTTCTTGGACACGAACACCCAGCCGAGATCGGAAGAGCGGTTC	chr6D	420758783	TT	TT	TT	TT	TT	TT	TT	TT	TT	TT	TT	TT	TT	TT	TT	TT	TT	TT	TT	TT	TT	TT	TT	TT	TT	TT	TT	TT	TT	TT	TT	TT	TT	TT	TT	TT	TT	TT	TT	TT	TT	TT	TT	TT	TT
1022332|F|0-32:C>A-32:C>A	C/A	TGCAGCTCCAGGTCGCACTCGCCGTTGGCGCTCCGCGTGGCGAGCTCCGCCGAGATCGGAAGAGCGGTT	chr5D	353763539	CC	CC	CC	CC	CC	CC	CC	CC	CC	CC	CC	CC	CC	CC	CC	CC	CC	CC	CC	CC	CC	CC	CC	CC	CC	CC	CC	CC	CC	NN	CC	CC	CC	CC	CC	CC	CC	CC	CC	CC	CC	CC	CC	CC	CC
1065149|F|0-48:T>C-48:T>C	T/C	TGCAGGCAGGATCACAATTCAGAAGACACTATCCACGCATTGTTCTAGTCTGTACCTTTTACTGACTTG	chr5B	513739760	TT	TT	TT	TT	TT	TT	TT	TT	TT	TT	TT	TT	TT	TT	TT	TT	TT	TT	TT	TT	TT	TT	TT	TT	TT	TT	TT	TT	TT	TT	TT	TT	TT	TT	TT	TT	TT	TT	TT	TT	TT	TT	TT	TT	TT
1072489|F|0-17:T>A-17:T>A	T/A	TGCAGTTACCAGGTTGATTGGCGAGCCTCTGGGTTTTTTGTTGTTTGCCATCCATGCAAGCCGAGATCG	chr6D	6944619	TT	TT	TT	TT	TT	TT	TT	TT	TT	TT	TT	TT	TT	TT	TT	TT	TT	TT	TT	TT	TT	TT	TT	TT	TT	TT	TT	TT	TT	TT	TT	TT	TT	TT	TT	TT	TT	TT	TT	TT	TT	TT	TT	TT	TT
1077517|F|0-42:G>A-42:G>A	G/A	TGCAGAGAGGGGATTTGGAAAGGTTTGGAGAACTTACAGGAGGAGGACGAGGGTGGCGGCGTTCCGAGA	chr6D	67394477	GG	GG	GG	GG	GG	GG	GG	GG	GG	GG	GG	GG	GG	GG	GG	GG	GG	GG	GG	GA	GG	GG	GG	GG	GG	GG	GG	GG	GG	GG	GG	GG	GG	GG	GG	GG	GG	GG	GG	GG	GG	GG	GG	GG	GG
1099598|F|0-9:A>G-9:A>G	A/G	TGCAGCCGCACACGGAACAAATCGTAAGAATCCAGAGCAAAAAAGCAAGCCCGAGATCGGAAGAGCGGT	chr1A	572353850	AA	AA	AA	AA	AA	AA	AA	AA	AA	AA	AA	AA	AA	AA	AA	AA	AA	AA	AA	AA	AA	AA	AA	AA	AA	AA	AG	AA	AA	AA	AA	AA	AA	AA	AA	AA	AA	AA	AA	AA	AA	AA	AA	AA	AA
1104322|F|0-16:A>G-16:A>G	A/G	TGCAGCAGTGCCCAAGATCCACAACAAGGCATCGCATACACCAAGCACCGCAACCGAGATCGGAAGAGC	chr1B	665250693	AA	AA	AA	AA	AA	AA	AA	AA	AA	AA	AA	AA	AA	AA	AA	AA	AA	AA	AA	AA	AA	AA	AA	AA	AA	AA	AA	AA	AA	AA	AA	AA	AA	AA	AA	AA	AA	AA	AA	AA	NN	AA	AA	AA	AA
12471029|F|0-5:A>C-5:A>C	A/C	TGCAGAGGTGCGGCAAGAGCTGCCGAGATCGGAAGAGCGGTTCAGCAGGAATGCCGAGACCGATCTCGT	NA	NA	AA	AA	AA	AA	AA	AA	AA	AA	AA	AA	AA	AA	AA	AA	AA	AA	AA	AA	AA	AA	AA	AA	AA	AA	AA	AA	AA	AA	AA	AA	AA	AA	AA	AA	AA	AA	NN	AA	AA	AA	AA	AA	AA	AA	AA
2244378|F|0-39:G>A-39:G>A	G/A	TGCAGCATGCATGTTTTACTTACTTTTATCTTCGAAGCCGCCGCACCGTCCGAGATCGGAAGAGCGGTT	chr2D	597825749	GG	GG	GG	GG	GG	GG	GG	GG	GG	GG	GG	GG	GG	GG	GG	GG	GG	GG	GG	GG	GG	GG	GA	GG	GG	GG	GG	GG	GG	GG	GG	GG	GG	GG	GG	GG	GG	GG	GG	GG	GG	GG	GG	GG	GG
2252718|F|0-48:C>A-48:C>A	C/A	TGCAGCTCGTACAGCTAGCAGCGATCGATCTCGGATACGCAGAGGAATCTCCGAACTTGACCCGAGATC	chr5B	10288635	AA	AA	AA	AA	AA	AA	AA	AA	AA	AA	AA	AA	AA	AA	AA	AA	AA	AA	AA	AA	AA	AA	AA	NN	AA	AA	AA	AA	AA	AA	AA	AA	AA	AA	AA	AA	AA	AA	AA	AA	AA	AA	AA	AA	AA
2276741|F|0-53:T>C-53:T>C	T/C	TGCAGTACCACGGCGACCAGCAAAACTCCATGCCTGCCGCGTCGATCAGGCGCTGTTGCTCTCATTCGG	chr2A	52583629	TT	TT	TT	TT	TT	TT	TT	TT	TT	TT	TT	TT	TT	TT	TT	TT	TT	TT	TT	TT	TT	TT	TT	TT	TT	TT	TT	TT	TT	TT	TT	TT	TT	TT	TT	TT	TT	TT	TT	TT	TT	TT	TT	TT	TT
3022138|F|0-21:T>C-21:T>C	T/C	TGCAGTACATAGTACTCTCGATCATCGTCTTCGCCCGAGATCGGAAGAGCGGTTCAGCAGGAATGCCGA	chr7A	25860266	TT	TT	TT	TT	TT	TT	TT	TT	TT	TT	TT	TT	TT	TT	TT	TT	TT	TT	TT	TT	TT	TT	TT	TT	TT	TT	TT	TT	TT	TT	TT	TT	TT	TT	TT	TT	TT	TT	TT	TT	TT	TT	TT	TT	TT
3022845|F|0-12:T>A-12:T>A	T/A	TGCAGTACTACCTGCGCCTCTTCGGCACCTCCCACAACTTCCTCCGAGATCGGAAGAGCGGTTCAGCAG	chr6A	9461899	TT	TT	TT	TT	TT	TT	TT	TT	TT	TT	TT	TT	TT	TT	TT	TT	TT	TT	TT	TT	TT	TT	TT	TT	TT	TT	TT	TT	TT	TT	TT	TT	TT	TT	TT	TT	TT	TT	TT	TT	TT	TT	TT	TT	TT
3023394|F|0-7:C>G-7:C>G	C/G	TGCAGAACATGGTGTTCCTGGACCTGTACTCGAACAGGTTCACCGAGATCGGAAGAGCGGTTCAGCAGG	chr7A	541385304	CC	CC	CC	CC	CC	CC	CC	CC	CC	CC	CC	CC	CC	CC	CC	CC	CC	CC	CC	CC	CC	CC	CC	CC	CC	CC	CC	CC	CC	CC	CC	CC	CC	CC	CC	CC	CC	CC	CC	CG	CC	CC	CC	CC	CC
3222145|F|0-49:A>G-49:A>G	A/G	TGCAGAAGATCTGAGAGCCAAAACCTTGACGGTGCGCATCGAGTTTGCCAAGCTGACCGAGATCGGAAG	chrUn	153408850	AA	AA	AA	AA	AA	AA	AA	AA	AA	AA	AA	AA	AA	AA	AA	AA	AA	AA	AA	AA	AA	AA	AA	AA	AA	AA	AA	AA	AA	AA	AA	AA	AA	AA	AA	AA	AA	AA	AA	AA	AA	AA	AA	AA	AA
3940443|F|0-27:A>G-27:A>G	A/G	TGCAGTGAGAAGAACATCCTCACCGTCAACGGCGAGTTCCCCGAGATCGGAAGAGCGGTTCAGCAGGAA	chr6D	391563084	AA	NN	AA	AA	AA	AA	AA	AA	AA	AA	AA	AA	AA	AA	AA	AA	AA	AA	AA	AA	AA	AA	AA	AA	AA	AA	AA	AA	AA	AA	AA	AA	AA	AA	AA	AA	AA	AA	AA	AA	AA	AA	AA	AA	AA
3956158|F|0-7:G>T-7:G>T	G/T	TGCAGGAGGCTTTGTGGAACACAAACAAGTTGCGTGCGATGGTGCCGAGATCGGAAGAGCGGTTCAGCA	chr6A	608219665	GG	GG	GG	GG	GG	GG	GG	GG	GG	GG	GG	GG	GG	GG	GG	GG	GG	GG	GG	GG	GG	GG	GG	GG	GG	GG	GG	GG	GG	GG	GG	GG	GG	GG	GG	GG	GG	GG	GG	GG	GT	GG	GG	GG	GG
3959653|F|0-20:T>C-20:T>C	T/C	TGCAGGACGGGGAATCTCGATCCACAAATGCACGGTGTTGGTGGACCGAGATCGGAAGAGCGGTTCAGC	chr2D	53646873	TT	TT	TT	TT	TT	TT	TT	TT	TT	TT	TT	TT	TT	TT	TT	TT	TT	TT	TT	TT	TT	TT	TT	TT	TT	TT	TT	TT	TT	TT	TT	TT	TT	TT	TT	TT	TT	TT	TT	TT	TT	TT	TT	TT	TT
4005752|F|0-33:T>G-33:T>G	T/G	TGCAGCTCGTAGGAGGTGCTGGTGATGAGCGCGTAGGCGCCGAGATCGGAAGAGCGGTTCAGCAGGAAT	chr2D	90321392	GG	GG	GG	GG	GG	GG	GG	GG	GG	GG	GG	GG	GG	GG	GG	GG	GG	GG	GG	GG	GG	GG	GG	GG	GG	GG	GG	GG	GG	GG	GG	GG	GG	GG	GG	GG	GG	GG	GG	GG	GG	GG	GG	GG	GG
4990816|F|0-6:A>G-6:A>G	A/G	TGCAGCAGGCGGCGGCCCGCGCGTGGTCGCCGAGATCGGAAGAGCGGTTCAGCAGGAATGCCGAGACCG	NA	NA	GG	GG	GG	GG	GG	GG	GG	GG	GG	GG	GG	GG	GG	GG	GG	GG	GG	GG	GG	GG	GG	GG	GG	GG	GG	GG	GG	GG	GG	GG	GG	GG	GG	GG	GG	GG	GG	GG	GG	GG	GG	GG	GG	GG	GG
5332569|F|0-31:G>T-31:G>T	G/T	TGCAGGTTGACTAGAACTGATGAGCCACATCGCCGAGATCGGAAGAGCGGTTCAGCAGGAATGCCGAGA	chr5D	156574320	GG	GG	GG	GT	GG	GG	GG	GG	GG	GG	GG	GG	GG	GG	GG	GG	GG	GG	GG	GG	GG	GG	GG	GG	GG	GG	GG	GG	GG	GG	GG	GG	GG	GG	GG	GG	GG	GG	GG	GG	GG	GG	GG	GG	GG
5346936|F|0-5:T>C-5:T>C	T/C	TGCAGTGCTCCAGTGCCACCCGAGATCGGAAGAGCGGTTCAGCAGGAATGCCGAGACCGATCTCGTATG	NA	NA	TT	TT	TT	TT	TT	TT	TT	TT	TT	TT	TT	TT	TT	TT	TT	TT	TT	TT	TT	TT	TT	TT	TT	TT	TT	TT	TT	TT	NN	TT	TT	TT	TT	TT	TT	TT	TT	TT	TT	TT	TT	TT	TT	TC	TT
5411538|F|0-21:G>A-21:G>A	G/A	TGCAGTGTAGTGAACGATGCAGGTGTGGCTTCACTGGGGCTGGGATGGTGGGGTTTTATAGCGCGCCGC	chr3D	549104307	GG	GG	GG	GG	GG	GG	GG	GG	GG	GG	GG	GG	GG	GG	GG	GG	GG	GG	GG	GG	GG	NN	GG	GG	GG	GG	GG	GG	GG	GG	GG	GG	GG	GG	GG	GG	GG	GG	GG	GG	GG	GG	GG	GG	GG
7349818|F|0-11:C>T-11:C>T	C/T	TGCAGGTGCGGCGAGACACCGAGATCGGAAGAGCGGTTCAGCAGGAATGCCGAGACCGATCTCGTATGC	NA	NA	CC	CC	CC	CC	CC	CC	CC	CC	CC	CC	CC	CC	CC	CC	CC	CC	CC	CC	CC	CC	CC	CC	CC	CC	CC	CC	CC	CC	CC	CC	CC	CC	CC	CC	CC	CC	CC	CC	CC	CC	CC	CC	CC	CC	CC
983023|F|0-40:C>G-40:C>G	C/G	TGCAGTGTGTATGTGGAAATGTGGAATGCCACCTCACATCCATGCATGGACCTCGCGGCGCGCAGACCC	chr6A	103291960	CC	CC	CC	CC	CC	CC	CC	NN	CC	CC	CC	CC	CC	CC	CC	CC	CC	CC	CC	CC	CC	CC	CC	CC	CC	CC	CC	CC	CC	CC	CC	CC	CC	CC	CC	CC	CC	CC	CC	CC	CC	CC	CC	CC	CC
990090|F|0-10:C>T-10:C>T	C/T	TGCAGCAACGCCCGAGGAGAGCGCAGCTCGTCCCCAAGCACCGCCCATCCCCAAGAACGCCCGAGATCG	chrUn	89942528	CC	CC	CC	CC	CC	CC	CC	CC	CC	CC	CC	CC	CC	CC	CC	CC	CC	CC	CC	CC	CC	CC	NN	CC	CC	CC	CC	CC	CC	CC	CC	CC	CC	CC	CC	CC	CC	CC	CC	CC	CC	CC	CC	CC	CC
993481|F|0-50:C>G-50:C>G	C/G	TGCAGGCGGAGGCGCTTGGCGCCGAGCCCGCCCATGGACCAGTGCGCGTCCCGCGCCCAGCAGAGCAGC	chr7D	22270015	CC	CC	CC	CC	CC	CC	CC	CC	CC	CC	CC	CC	CC	CC	CC	CC	CC	CC	CC	CC	CC	CC	CC	CC	CC	CC	CC	CC	CC	CC	CC	CC	CC	CC	CC	CC	CC	CC	CC	CC	CC	CC	CC	CC	CC
3949974|F|0-9:G>T-9:G>T	G/T	TGCAGCAGCGACGCGGCGCCGCCGAGATCGGAAGAGCGGTTCAGCAGGAATGCCGAGACCGATCTCGTA	NA	NA	GG	GG	GG	GG	GG	GG	GG	GG	GG	GG	GG	GG	GG	GG	GG	GG	GG	GG	GG	GG	GG	GG	GG	GG	GG	GG	GG	GG	GG	GG	GG	GG	GG	GG	GG	GG	GG	GG	GG	GG	GG	GG	GG	GG	GG
4540091|F|0-8:G>C-8:G>C	G/C	TGCAGCAGGATCTGTGTGCACCGAGATCGGAAGAGCGGTTCAGCAGGAATGCCGAGACCGATCTCGTAT	NA	NA	GG	GG	GG	GG	GG	GG	GG	GG	GG	GG	GG	GG	GG	GG	GG	GG	GG	GG	GG	GG	GG	GG	GG	GG	GG	GG	GG	GG	GG	GG	GG	GG	GG	GG	GG	GG	GG	GG	GG	GG	GG	GG	GG	GG	GG
3960740|F|0-11:G>T-11:G>T	G/T	TGCAGCCGACGGACGCGTTCCTCGCGAAGGACCCGAGATCGGAAGAGCGGTTCAGCAGGAATGCCGAGA	chr7D	81910254	GG	GG	GG	GG	GG	GG	GG	GG	GG	GG	GG	GG	GG	GG	GG	GG	GG	GG	GG	GG	GG	GG	GG	GG	GG	GG	GG	GG	GG	GG	GG	GG	GG	GG	GG	GG	GG	GG	GG	GG	GG	GG	GG	GG	GG
3935350|F|0-14:T>G-14:T>G	T/G	TGCAGCTTCTTTATTGTGTCGATCTGCTTCGCCGAGATCGGAAGAGCGGTTCAGCAGGAATGCCGAGAC	chr7D	394830117	TT	TT	TT	TT	TT	TT	TT	TT	TT	TT	TT	TT	TT	TT	TT	TT	TT	TT	TT	TT	TT	TT	TT	TT	TT	TT	TT	TT	TT	TT	TT	TT	TT	TT	TT	TT	TT	TT	TT	TT	TT	TT	TT	TT	TT
4261817|F|0-19:T>G-19:T>G	T/G	TGCAGGAGGCGGCCGAGCTTTTCCGCGAGGGCCGAGATCGGAAGAGCGGTTCAGCAGGAATGCCGAGAC	chr5D	441327700	TT	TT	TT	TT	TT	TT	TT	TT	TT	TT	TT	TT	TT	TT	TT	TT	TT	TT	TT	TT	TT	TT	TT	TT	TT	TT	TT	TT	TT	TT	TT	TT	TT	TT	TT	TT	TT	TT	TT	TT	TT	TT	TT	TT	TT
4396838|F|0-13:T>G-13:T>G	T/G	TGCAGGATTTGATTGATTTAGATTTTCTTTTTCCGAGATCGGAAGAGCGGTTCAGCAGGAATGCCGAGA	chr6B	240382628	TT	TT	TT	TT	TT	TT	TT	TT	TT	TT	TT	TT	TT	TT	TT	TT	TT	TT	TT	TT	TT	TT	TT	TT	TT	TT	TT	TT	TT	TT	TT	TT	TT	TT	TT	TT	TT	TT	TT	TT	TT	TT	TT	TT	TT
4406049|F|0-10:A>C-10:A>C	A/C	TGCAGGCTGCAAGCATTCCCGAGATCGGAAGAGCGGTTCAGCAGGAATGCCGAGACCGATCTCGTATGC	NA	NA	AA	AA	AA	AA	AA	AA	AA	AA	AA	AA	AA	AA	AA	AA	AA	AA	AA	AA	AA	AA	AA	AA	AA	AA	AA	AA	AA	AA	AA	AA	AA	AA	AA	AA	AA	AA	AA	AA	AA	AA	AA	AA	AA	NN	AA
3941925|F|0-13:G>A-13:G>A	G/A	TGCAGGTGCAAACGGAAGTCGAGAATTGGCCGAGATCGGAAGAGCGGTTCAGCAGGAATGCCGAGACCG	chr7D	188986814	GG	GG	GG	GG	GG	GG	GG	GG	GG	GG	GG	GG	GG	GG	GG	GG	GG	GG	GG	GG	GG	GG	GG	GG	GG	GG	GG	GG	GG	GG	GG	GG	GG	GG	GG	GG	GG	GG	GG	GG	GG	GG	GG	GG	GG
4440259|F|0-12:T>C-12:T>C	T/C	TGCAGTACGGCGTTGTGCAGACGCCGAGATCGGAAGAGCGGTTCAGCAGGAATGCCGAGACCGATCTCG	NA	NA	TT	TT	TT	TT	TT	TT	TT	TT	TT	TT	TT	TT	TT	TT	TT	TT	TT	TT	TT	TT	TT	TT	TT	TT	TT	TT	TT	TT	TT	TT	TT	TT	TT	TT	TT	TT	TT	TT	TT	TT	TT	TT	TT	TT	TT
4439617|F|0-5:T>G-5:T>G	T/G	TGCAGTGGACAATGGTGGAAGCAGTAAATGCAACCGAGATCGGAAGAGCGGTTCAGCAGGAATGCCGAG	chr6A	76758168	TT	TT	TT	TT	TT	TT	TT	TT	TT	TT	TT	TT	TT	TT	TT	TT	TT	TT	TT	TT	TT	TT	TT	TT	TT	TT	TT	TT	TT	TT	TT	TT	TT	TT	TT	TT	TT	TT	TT	TT	TT	TT	TT	TT	NN
2373984|F|0-20:T>G-20:T>G	T/G	TGCAGCGTCGTCGCTGGCGGTGGTCTTGAAACAGCAGGACCGCGCGTCCTCGGTGTCGACCTCTTCATC	chr1B	255693367	TT	TT	TT	TT	TT	TT	TT	TT	TT	TT	TT	TT	TT	TT	TT	TT	TT	TT	TT	TT	TT	TT	TT	TT	TT	TT	TT	TT	TT	TT	TT	TT	TT	TT	TT	TT	TT	TT	TT	TT	TT	TT	TT	TT	TT
989458|F|0-53:G>A-53:G>A	G/A	TGCAGCATTCAGATTTTCGTTTGCATGTCAAGCTGCATGGGAATTCGTACTTTGTCCGAGATCGGAAGA	chr6B	159138986	GG	GG	GG	GG	GG	GG	GG	GG	GG	GG	GG	GG	GG	GG	GG	GG	GG	NN	GG	GG	GG	GG	GG	GG	GG	NN	GG	GG	GG	GG	GG	GA	GG	GG	GG	GG	GG	GG	GG	GG	GG	GG	GG	GG	GG
4411452|F|0-13:C>T-13:C>T	C/T	TGCAGCCTGATAGCGAGGCCGTCGACCGAGATCGGAAGAGCGGTTCAGCAGGAATGCCGAGACCGATCT	NA	NA	CC	CC	CC	CC	CC	CC	CC	CC	CC	CC	CC	CC	CC	CC	CC	CC	CC	CC	CC	CC	CC	CC	CC	CC	CC	CC	CC	CC	CC	CC	CC	CC	CC	CC	CC	CC	CC	CC	CC	CC	CC	CC	CC	CC	CC
3959462|F|0-11:C>T-11:C>T	C/T	TGCAGCGCCGCCCGCAGCTCGTACATGAGCCGAGATCGGAAGAGCGGTTCAGCAGGAATGCCGAGACCG	chr5D	376441778	CC	CC	CC	CC	CC	CC	CC	CC	CC	CC	CC	CC	CC	CC	CC	CT	CC	CC	CC	CC	CC	CC	CC	CC	CC	CC	CC	CC	CC	CC	CC	CC	CC	CC	CC	CC	CC	CC	CC	CC	CC	CC	CC	CC	CC
3937407|F|0-6:G>A-6:G>A	G/A	TGCAGCGCTTGCGTGAACACTTCCATGGGCCGAGATCGGAAGAGCGGTTCAGCAGGAATGCCGAGACCG	chr2D	606402383	GG	GG	GG	GG	GG	GG	GG	GG	GG	GG	GG	GG	GA	GG	GG	GG	GG	GG	GG	GG	GG	GG	GG	GG	GG	GG	GG	GG	GG	GG	GG	GG	GG	GG	GG	GG	GG	GG	GG	GG	GG	GG	GG	GG	GG
4261281|F|0-15:C>T-15:C>T	C/T	TGCAGGGTCATGCCCCACGGTCGGCTCCGAGATCGGAAGAGCGGTTCAGCAGGAATGCCGAGACCGATC	NA	NA	CC	CC	CC	CC	CC	CC	CC	CC	CC	CC	CC	CC	CC	CC	CC	CC	CC	CC	CC	CC	CC	CC	CC	CC	CC	CC	CC	CC	CC	CC	CC	CC	CC	CC	CC	CC	CC	CC	CC	CC	CC	CC	CC	CC	CC
3020796|F|0-36:C>T-36:C>T	C/T	TGCAGTTCCAACCTGTTGTAAGTTCCTTGTCTCTTTCGGACCCGAGATCGGAAGAGCGGTTCAGCAGGA	chr2B	694269802	CC	CC	CC	CC	CC	CC	CC	CC	CC	CC	CC	CC	CT	CC	CC	CC	CC	CC	CC	CC	CC	CC	CC	CC	CC	CC	CC	CC	CC	CC	CC	CC	CC	CC	CC	CC	CC	CC	CC	CC	CC	CC	CC	CC	NN
7341769|F|0-8:C>G-8:C>G	C/G	TGCAGCCCCACGGCCTCCCGAGATCGGAAGAGCGGTTCAGCAGGAATGCCGAGACCGATCTCGTATGCC	NA	NA	CC	CC	CC	CC	CC	CC	CC	CC	CC	CC	CC	CC	CC	CC	CC	NN	CC	CC	CC	CC	CC	CC	CC	CC	CC	CC	CC	CC	CC	CC	CC	CC	CC	CC	CC	CC	CC	CC	CC	CC	CC	CC	CC	CC	CC
4262307|F|0-20:C>A-20:C>A	C/A	TGCAGCAGCCACTGGTGATCCACGTCGATGAGGAAGTCCTTGTGGTAGTGCTCCCTCACCTTCTCCCTC	chr7D	126683744	CC	CC	CC	CC	CC	CC	CC	CC	CC	CC	CC	CC	CC	CC	CC	CC	CC	CC	CC	CC	NN	CC	CC	CC	CC	CC	CC	CC	CC	CC	CC	CC	CC	NN	CC	CC	CC	CC	CC	CC	CC	CC	CC	CC	CC
3533508|F|0-7:C>A-7:C>A	C/A	TGCAGACCAAGATCGTTGAGGCGCTGCACCGCGAGGTGTCCGAGATCGGAAGAGCGGTTCAGCAGGAAT	chr2B	713880693	AA	AA	AA	AA	AA	AA	AA	AA	AA	AA	AA	AA	AA	AA	AA	AA	AA	AA	AA	AA	AA	AA	AA	AA	AA	AA	AA	AA	AA	AA	AA	AA	AA	AA	AA	AA	AA	AA	AA	AA	AA	AA	AA	AA	AA
1013195|F|0-31:G>T-31:G>T	G/T	TGCAGTGGCAGGCCGAACACCCACCAGGGGAGCTCGCCAGTCAGCGCGTTCCGAGATCGGAAGAGCGGT	chr3D	450294756	GG	GG	GG	GG	GG	GG	GG	GG	GG	GG	GG	GG	GG	GG	GG	GG	GG	GG	GG	GG	GG	GG	GG	GG	GG	GG	GG	GG	GG	GG	GG	GG	GG	GG	GG	GG	GG	GG	GG	GG	GG	GG	GG	GG	GG
3944969|F|0-15:A>G-15:A>G	A/G	TGCAGCGCGTCCTCTACCACCTCCGAGATCGGAAGAGCGGTTCAGCAGGAATGCCGAGACCGATCTCGT	NA	NA	AA	AA	AA	AA	AA	AA	AA	AA	AA	AA	AA	AA	AA	AA	AA	AA	AA	AA	AA	AA	AA	AA	AA	AA	NN	AA	AA	AA	AA	AA	AA	AA	AA	AA	AA	AA	AA	AA	AA	AA	AA	AA	AA	AA	AA
4405202|F|0-6:C>T-6:C>T	C/T	TGCAGGCCGTGGCCTTGAACCGAGATCGGAAGAGCGGTTCAGCAGGAATGCCGAGACCGATCTCGTATG	NA	NA	CC	CC	CC	CC	CC	CC	CC	CC	CC	CC	CC	CC	CC	CC	CC	CC	CC	CC	CC	CC	CC	CC	CC	CC	CC	CC	CC	CC	CC	CC	CC	CC	CC	CC	CC	CC	CC	CC	CC	CC	CC	CC	CC	CC	CC
3952552|F|0-11:C>A-11:C>A	C/A	TGCAGGTGAGGCGGCAGTCGGAGATCTGGCACCGAGATCGGAAGAGCGGTTCAGCAGGAATGCCGAGAC	chr3D	560942866	CC	CC	CC	CC	CC	CC	CC	CC	CC	CC	CC	CC	CC	CC	CC	CC	CC	CC	CC	CC	CC	CC	CC	CC	CC	CC	CC	CC	CC	CC	CC	CC	CC	CC	CC	CC	CC	CC	CC	CC	CC	CC	CC	CC	CC
1667015|F|0-31:G>C-31:G>C	G/C	TGCAGGCGAGGTGGAGGAGCCTGTTGGACATGTCCTGGTCGAGGATCCTGGCGGCGTCGGAGCCGTTGC	chr5B	109213739	GG	GG	GG	GG	GG	GG	GG	GG	GG	GG	GG	GG	GG	GG	GG	GG	GG	GG	GG	GG	GG	GG	GG	GG	GG	GG	GG	GG	GG	GG	GG	GG	GG	GG	GG	GG	GG	GG	GG	GG	GG	GG	GG	GG	GG
7911417|F|0-9:C>G-9:C>G	C/G	TGCAGGGCGCCATCCCGCCGAGATCGGAAGAGCGGTTCAGCAGGAATGCCGAGACCGATCTCGTATGCC	NA	NA	CC	CC	CC	CC	CC	CC	CC	CC	CC	CC	CC	CC	CC	CC	CC	CC	CC	CC	CC	CC	CC	CC	CC	CC	CC	CC	CC	CC	CC	CC	CC	CC	CC	CG	CC	CC	CC	CC	CC	CC	CC	CC	CC	CC	CC
1695251|F|0-16:G>C-16:G>C	G/C	TGCAGAACTACCTGCTGAGCAACCTGGCCCCGTTCGACCCGACGGCGCCCGAGATCGGAAGAGCGGTTC	chr4D	9070601	GG	GG	GG	GG	GG	GG	GG	GG	GG	GG	GG	GG	GG	GG	GG	GC	GG	GG	GG	GG	GG	GG	GG	GG	GG	GG	GG	GG	GG	GG	GG	GG	NN	GG	GG	GG	GG	GG	GG	GG	GG	GG	GG	GG	NN
1027474|F|0-32:G>T-32:G>T	G/T	TGCAGCTCCGCCGCCTGCGCGCAGGTCAGCCAGGACGGGCAGGGGAACGGCTGCTCCGAGATCGGAAGA	chr7D	587302572	GG	GG	GG	GG	GG	GG	GG	GG	GG	GG	GG	GG	GG	NN	GG	GG	GG	GG	GG	GG	GG	GG	GT	GG	GG	GG	GG	GG	GG	GG	GG	GG	GG	GG	GG	GG	GG	GG	GG	GG	GG	GG	GG	GG	GG
3955772|F|0-10:G>C-10:G>C	G/C	TGCAGGTGCAGGGGTTCGCCCGAGATCGGAAGAGCGGTTCAGCAGGAATGCCGAGACCGATCTCGTATG	NA	NA	GG	GG	GG	GG	GG	GG	GG	GG	GG	GG	GG	GG	GG	GG	GG	GG	GG	GG	GG	GG	GG	GG	GG	GG	GG	GG	GG	GG	GG	GC	GG	GG	GG	GG	GG	GG	GG	GG	GG	GG	GG	GG	GG	GG	GG
3955772|F|0-13:G>C-13:G>C	G/C	TGCAGGTGCAGGGGTTCGCCCGAGATCGGAAGAGCGGTTCAGCAGGAATGCCGAGACCGATCTCGTATG	NA	NA	GG	GG	GG	GG	GG	GG	GG	GG	GG	GG	GG	GG	GG	GG	GG	GG	GG	GG	GG	GG	GG	GG	GG	GG	GG	GG	GG	GG	GG	GG	GG	GG	GG	GG	GG	GG	GG	GG	GG	GG	GG	GG	GG	GG	GG
3955772|F|0-14:T>C-14:T>C	T/C	TGCAGGTGCAGGGGTTCGCCCGAGATCGGAAGAGCGGTTCAGCAGGAATGCCGAGACCGATCTCGTATG	NA	NA	TT	TT	TT	TT	TT	TT	TT	TT	TT	TT	TT	TT	TT	TT	TT	TT	TT	TT	TT	TT	TT	TT	TT	TT	TT	TT	TT	TT	TT	TT	TC	TT	TT	TT	TT	TT	TT	TT	TT	TT	TT	TT	TT	TT	TT
1023097|F|0-5:G>A-5:G>A	G/A	TGCAGGGCGCCGCCCTCCTTGGTCCTCCGATGGGAGGTGGCGCCGAAGCCGAGATCGGAAGAGCGGTTC	chr1D	93104802	GG	GG	GG	GG	GG	GG	GG	GG	GG	GG	GG	GG	GG	GG	GG	GG	GG	GG	GG	GG	GG	GG	GG	GG	GG	GG	GG	GG	GG	GG	GG	GG	GG	GG	GG	GG	GG	GG	GG	GG	GG	GG	GG	GG	GG
1050374|F|0-12:G>A-12:G>A	G/A	TGCAGAGCTCGGGCACGTTCCTCACCATGCTGCTGCTGCTGTCCAAGTACCGAGATCGGAAGAGCGGTT	chr3D	537145442	GG	GG	GG	GG	GG	GG	GG	GG	GG	GG	GG	GG	GG	GG	GG	GG	GG	GA	GG	GG	GG	GG	GG	GG	GG	GG	GG	GG	GG	GG	GG	GG	GG	GG	GG	GG	GG	GG	GG	GG	GG	GG	GG	GG	GG
3944412|F|0-13:A>G-13:A>G	A/G	TGCAGGAGGCTTCACGGCGTCCGAGATCGGAAGAGCGGTTCAGCAGGAATGCCGAGACCGATCTCGTAT	NA	NA	AA	AA	AA	AA	AA	AA	AA	AA	AA	AA	AA	AA	AA	AA	AA	AA	AA	AA	AA	AA	AA	AA	AA	AA	AA	AA	AA	AA	AA	AA	AA	AA	AA	AA	AA	AA	AA	AA	AA	AA	AA	AA	AA	AA	AA
3937716|F|0-9:A>T-9:A>T	A/T	TGCAGGGGCACCCCGAGGGCCGAGATCGGAAGAGCGGTTCAGCAGGAATGCCGAGACCGATCTCGTATG	NA	NA	AA	AA	AA	AA	AA	AA	AA	AA	AA	AA	AA	AA	AA	AA	AA	AA	AA	AA	AA	AA	AA	AA	AA	AA	AA	AA	AA	AA	AA	AA	AA	AA	AA	AA	AA	AA	NN	AA	AA	AA	AA	AA	AA	AA	AA
1015970|F|0-63:A>G-63:A>G	A/G	TGCAGAGATGCCAAGATACATTTCACATTAGAACGACTATTTATAGCTCTGCCACAGTGCCACAGGCGT	chrUn	339519407	AA	AA	AA	AA	AA	AA	AA	AA	AA	AA	AA	AA	AA	AA	AA	AA	AA	AA	AA	AA	AA	AA	AA	AA	AA	AA	AA	AA	AA	AA	AA	AA	AA	AA	AA	AA	AA	AA	AA	AA	AA	AA	AA	AA	AA
1019873|F|0-50:G>T-50:G>T	G/T	TGCAGGTCCTCCCATGTCTCCTCGGTGCAGCACCACCTCGGCTGCGTTGAGGGCAGATGGGAGACGGCA	chr7A	657442003	GG	GG	GG	GG	GG	GG	GG	GG	GG	GG	GG	GG	GG	GG	GG	GG	GG	GG	GG	GG	GG	GG	GG	GG	GG	GG	GG	GG	GG	GG	GG	GG	GG	GG	GG	GG	GG	GG	GG	GG	GG	GG	GG	GG	GG
1020484|F|0-31:G>C-31:G>C	G/C	TGCAGAAGGCGCGTACAGGGTGAGCTCGCTAGAGGAAGAGGCGTCGGCTGTTGTGGAGGAGATCGGGGC	chr1D	270824622	CC	CC	CC	CC	CC	CC	CC	CC	CC	CC	CC	CC	CC	CC	CC	CC	CC	CC	CC	CC	CC	CC	CC	CC	CC	CC	CC	CC	CC	CC	CC	CC	CC	CC	NN	CC	CC	CC	CC	CC	CC	CC	CC	CC	CC
1022654|F|0-6:C>T-6:C>T	C/T	TGCAGGCGGAGGTGGAGAAGGACTCCCCGACGAGCGGCGCAAGTGCACACGGGAGCTTCTCCACGGTGA	chr2A	337714132	CC	CC	CC	CC	CC	CC	CC	CC	CC	CC	CC	CC	CC	CC	CC	CC	CC	CC	CC	CC	CC	CC	CC	CC	CC	CC	CC	CC	CC	CC	CC	CC	CC	CC	CC	CC	CC	CC	CC	CC	CC	CC	CC	CC	CC
1028676|F|0-32:G>T-32:G>T	G/T	TGCAGGCTGCTGCTCTCCGCGCTCCAGCCACGGCACAGGGAGTTTCGCCGATGGCCGAGATCGGAAGAG	chr4A	604636681	GG	GG	GG	GG	GG	GG	GG	GG	GG	GG	GG	GG	GG	GG	GG	GG	GG	GG	GG	GG	GG	GG	GG	GT	GG	GG	GG	GG	GG	GG	GG	GG	GG	GG	GG	GG	GG	GG	GG	GG	GG	GG	GG	GG	GG
1028890|F|0-17:C>T-17:C>T	C/T	TGCAGGTGGAGGTGGTGCTCCTGCTGCTGCCTCCTGCTCCCCGCCGCCAACTCCTCCATGGCCGCCGCG	chr5B	449617881	CC	CC	CC	CC	CC	CC	CC	CC	CC	CC	CC	CC	CC	CC	CC	CC	CC	CC	CC	CC	CC	CC	CC	CC	CC	CC	CC	CC	CC	CC	CC	CC	CC	CC	CC	CC	CC	CC	CC	CC	CC	CC	CC	CC	CC
1029549|F|0-46:G>T-46:G>T	G/T	TGCAGATCCGTCGTCTCCAAGGTGCAGTACTACCTGCCCCTCTTCGGCTCATTGGACAACTTACTCCGA	chr6B	26793558	GG	GG	GG	GG	GG	GG	GG	GG	GG	GG	GG	GG	GG	GG	GG	GG	GG	GG	GG	GG	GG	GG	GG	GG	GG	GG	GG	GG	GG	GG	GG	GG	NN	GG	GG	GG	GG	GG	GG	GG	GT	GG	GG	GG	GG
1031695|F|0-50:G>T-50:G>T	G/T	TGCAGGCCTACTTCAACGCCTACTACGCGTCCATCGGGGTGGCCTTCACGGTCGCCGTCACCGTGATCG	chr3D	410992501	GG	GG	GG	GG	GG	GG	GG	GG	GG	GG	GG	GG	GG	GG	GG	GG	GG	GG	GG	GG	GG	GG	GG	GG	GG	GG	GG	GG	GG	GG	GG	GG	GG	GG	GG	GG	GG	GG	GG	GG	GG	GG	GG	GG	GG
1034888|F|0-62:C>A-62:C>A	C/A	TGCAGACGGAGCACCATGCCGCGGCCATTCGCAACGCCTATGCCGCCATTGACCCCTACTGGCACCTCA	chr7A	708655893	CC	CC	CC	CC	CC	CC	CC	CC	CC	CC	CC	CC	CC	CC	CC	CC	CC	CC	CC	CC	CC	CC	CC	CC	CC	CC	CC	CC	CC	CC	CC	CC	CC	CC	CC	CC	CC	CC	CC	CC	CC	CC	CC	CC	CC
1051580|F|0-21:A>G-21:A>G	A/G	TGCAGTATGGAAGCTCAGGTCACGATCTACCAATCCATTTTCCTTGAGGAACTTGAGAACATAGTACCG	chr5D	27978274	AA	AA	AA	AA	AA	AA	AA	AA	AA	AA	AA	AA	AA	AA	AA	AA	AA	AA	AA	NN	AA	AA	AA	AA	AA	AA	AA	AA	AA	AA	AA	AA	AA	AA	AA	AA	AA	AA	AA	AA	AA	AA	AA	AA	AA
1054071|F|0-38:C>T-38:C>T	C/T	TGCAGCCATACTTTATTACTGCACAAAATGGTGCTCTACAGAATCTCAGGAAGCACTTAGAACCGAGAT	chr5D	179638476	CC	CC	CC	CC	CC	CC	CC	CC	CC	CC	CC	CC	CC	CC	CC	CC	CC	CC	CC	CC	CC	CC	CC	CC	CC	CC	CC	CC	CC	CT	CC	CC	CC	CC	CC	CC	CC	CC	CC	CC	CC	CC	CC	CC	CC
1054627|F|0-10:T>C-10:T>C	T/C	TGCAGCCAAATAAGAAATCATCAATGCTGAAGTTGTTTCCTAAAGTGAGCTTGTCCTTGGCCAAGCTTC	chr5A	55341971	CC	CC	CC	CC	CC	CC	CC	CC	CC	CC	CC	CC	CC	CC	CC	CC	CC	NN	CC	CC	CC	CC	CC	CC	CC	CC	CC	CC	CC	CC	CC	CC	CC	CC	CC	CC	NN	CC	CC	CC	CC	CC	CC	CC	CC
1056393|F|0-62:C>T-62:C>T	C/T	TGCAGACGCTCTGGGGTGTAAAACCTGCCCAACAAGGAGAATGGGATCAACGGGATTGCCCACTGCACA	chr5D	558857186	CC	CC	CC	CC	CC	CC	CC	CC	CC	CC	CC	CC	CC	CC	CC	CC	CC	CC	CC	CC	CC	CC	CC	CC	CC	CC	CC	CC	CC	CC	CC	CC	CC	CC	CC	CC	CC	CC	CC	CC	CC	CC	CC	CC	CC
1057814|F|0-45:A>G-45:A>G	A/G	TGCAGGCTCTAGTTACTAGTATGTCAACCATATGTATGTAAATATAGCTAGTTGTAAAGGTCTAAACAC	chr6D	82630583	AA	AA	AA	AA	AA	AA	AA	AA	AA	AA	AA	AA	AA	NN	AA	AA	AA	AA	AA	AA	AA	AA	AA	AA	AA	AA	AA	AA	AA	AA	AA	AA	AA	AA	AA	AA	AA	AA	AA	AA	AA	AA	AA	AA	AA
1059098|F|0-21:T>G-21:T>G	T/G	TGCAGGTAAGTGTAGGTAACTTCAGTGTACTGTAGCACATAACATTTTGTCAGGAGATCACGCTCAAGA	chr2B	530415631	TT	TT	TT	TT	TT	TT	TT	TT	TT	TT	TT	TT	TT	TT	TT	TT	TT	TT	TT	TT	TT	TT	TT	TT	TT	TT	TT	TT	TT	TT	TT	TT	TT	TT	TT	TT	TT	TT	TT	TT	TT	TT	TT	TT	TT
1059948|F|0-23:T>C-23:T>C	T/C	TGCAGCTCTGTTATGGTTTCACCTTGCTCATGATGCACACCAATATTCCGAGATCGGAAGAGCGGTTCA	chr3A	41617458	TT	TT	TT	TT	TT	TT	TT	TT	TT	TT	TT	TT	TT	TT	TT	TT	TT	TT	TT	TT	TT	TT	TT	TT	TT	TT	TT	TT	TT	TT	TT	TT	TT	TT	TT	TT	TT	TT	TT	TT	TT	TT	TT	TT	TT
1061449|F|0-5:C>T-5:C>T	C/T	TGCAGCAATTGACAAGAACAAGAACTGTAGCAAAGAATGGGGAAGAAAGATCTCACTCACAGGCGACGT	chr4A	465799267	CC	CC	CC	CC	CC	CC	CC	CC	CC	CC	CC	CC	CC	CC	CC	CC	CC	CC	CC	CC	CC	CC	CC	CC	CC	CC	NN	CC	CC	CC	CC	CC	CC	CC	CC	CC	CC	CC	CC	CC	CC	CC	CC	CC	CC
1061667|F|0-39:G>A-39:G>A	G/A	TGCAGTTGTCCTCCTCCTCAGAGCACGACTCTAGAAGAGGATACAATGAGCCGAGATCGGAAGAGCGGT	chr2D	377084862	GG	GG	GG	GG	GG	GG	GG	GG	GG	GG	GG	GG	GG	GG	GG	GG	GG	GG	GG	GG	GG	GG	GG	GG	GG	GG	GG	GG	GG	GG	GG	GG	GG	GG	GG	GG	GG	GG	GG	GG	GG	GG	GG	GG	GG
1069052|F|0-22:C>T-22:C>T	C/T	TGCAGCACCGACAGCTGCACGACGATGTCGCGCGCCCACTTGCCGTACATGGCGTCCAGCAGCGGCACG	chr5D	390371888	CC	CC	CC	CC	CC	CC	CC	CC	CC	CC	CC	CC	CC	CC	CC	CC	CC	CC	CC	CC	CC	CC	CC	CC	CC	CC	CC	CC	CC	CC	CC	CC	CC	CC	CC	CC	CC	CC	CC	CC	CT	CC	CC	CC	CC
1070002|F|0-34:T>C-34:T>C	T/C	TGCAGCATGCATGTGCTCTGGAACCATTGACTAGTCCACCCGACTCCTCTTCCACGTTAAGACGCCGAG	chr7D	635020044	TT	TT	TT	TT	TT	TT	TT	TT	TT	TT	TT	TT	TT	TT	TT	TT	TT	TT	TT	TT	TT	TT	TT	TT	TT	TT	TT	TT	TC	TT	TT	TT	TT	TT	TT	TT	TT	TT	TT	TT	TT	TT	TT	TT	TT
1072588|F|0-28:G>T-28:G>T	G/T	TGCAGTCCGTGTTGGGCATGAACATGCGGTACATCCAGTACAACATCACGGCGGAGGAGAGCACGCTGT	chr4A	646106579	GG	GG	GG	GG	GG	GG	GG	GG	GG	GG	GG	GG	GG	GG	GG	GG	GG	GG	GG	GG	GG	GG	GG	GG	GG	GG	GG	GG	GG	GG	GG	GG	GG	GG	GG	GG	GG	GG	GG	GG	GG	GG	GG	GG	GG
1074846|F|0-59:T>G-59:T>G	T/G	TGCAGTGTGCCGCCGTGCTTCTGCGAGGAGCTAGATCAACTCATCCAACTGCTGGCGAGTTGGATGGCT	chr7D	49288824	TT	TT	TT	TT	TT	TT	TT	TT	TT	TT	TT	NN	TT	TT	TT	TT	TT	TT	TT	TT	TT	TT	TT	TT	TT	TT	TT	TT	TT	TT	TT	TT	TT	TT	TT	TT	TT	TT	TT	TT	TT	TT	TT	TT	TT
1076750|F|0-38:G>A-38:G>A	G/A	TGCAGCCAACGAACAGCAAGCAGGAGCTCTCATACAAGGGCAAGAAACAGAGCCGAGATCGGAAGAGCG	chr3D	412356273	GG	GG	GG	GG	GG	GG	GG	GG	GG	GG	GG	GG	GG	GG	GG	GG	GG	GG	GG	GG	GG	GG	GG	GG	GG	GG	GG	GG	GG	GG	GG	GG	GG	GG	GG	GG	GG	GG	GG	GG	GG	GG	GG	GG	GG
1077736|F|0-47:C>T-47:C>T	C/T	TGCAGGAGATGGAAGACAAGTGGCAGAGGGTGTGGAATGCAGCAGGTCTGGACTTGGACCGAGATCGGA	chr6D	23422050	CC	CC	CC	CC	CC	CC	CC	CC	CC	CC	CC	CC	CC	CC	CC	CC	CC	CC	CC	CC	CC	CC	CC	CC	CC	CC	CC	CC	CC	CC	CC	CC	CC	CC	CC	CC	CC	CC	NN	CC	CC	CC	CC	CC	CC
1080822|F|0-24:G>A-24:G>A	G/A	TGCAGCAGGGTGTTTGTGTAGCACGGACGCGAAGAAGGCGACCATGGAGTAGCAGATGGACATGACGGC	chr1D	40000065	GG	GG	GG	GG	GG	GG	GG	GG	GG	GG	GG	GG	GG	NN	GG	GG	GG	GG	GG	GG	GG	GG	GG	GG	GG	GG	GG	GG	GG	GG	GG	GG	GG	GG	GG	GG	GG	GG	GG	GG	GG	GG	GG	GG	GG
1088962|F|0-36:A>G-36:A>G	A/G	TGCAGGGCCTGCGCTCTCCCCATTGGCCGCGTTCTCACTATACTACGACCAAGAAACAGCGTCGCATTT	chr5A	653716640	AA	AA	AA	AA	AA	AA	AA	AA	AA	AA	AA	AA	AA	AA	AA	AA	AA	AA	AA	AA	AA	AA	AA	AA	AA	AA	AA	AA	AA	AA	AA	AA	AA	AA	NN	AA	AA	AA	AA	AA	AA	AA	AA	AA	AA
1091014|F|0-14:G>T-14:G>T	G/T	TGCAGGCCCTCCTCGTGTGTCTGCCGCGATAACATATCCACCGTCCGCTGACCGATCAGCGATCCGAGA	chr2B	12027208	GG	GG	GG	GG	GG	GG	GG	GG	GG	GG	GG	GG	GG	GG	GG	GG	GG	GG	GG	GG	GG	GG	GG	GG	GG	GG	GG	GG	GG	GG	GG	GG	GG	GG	GG	GG	GG	GG	GG	GG	GG	GG	GG	GG	GG
1115027|F|0-9:G>T-9:G>T	G/T	TGCAGGACCGCGGCGACCCTGCTGCCACAGCCACGGCGATGCTGTCGCGTCCGAGATCGGAAGAGCGGT	chr4D	108851978	GG	GG	GG	GG	GG	GG	GG	GG	GG	GG	GG	GG	GG	GG	GG	GG	GG	GG	GG	GG	GG	NN	GG	GG	GG	GG	GG	GG	GG	GG	GG	GT	GG	GG	GG	GG	GG	GG	GG	GG	GG	GG	GG	GG	GG
1115149|F|0-7:G>A-7:G>A	G/A	TGCAGCTGCTCCACCAAGGTGAGGAGTAGTCTCCTTCAAGGAGTACTCCTCCGAGATCGGAAGAGCGGT	chr5D	376178458	GG	GG	GG	GG	GG	GG	GG	GG	GG	GG	GG	GG	GG	NN	GG	GG	GG	GG	GG	GG	GG	GG	GG	GG	GG	GG	GG	GG	GG	GG	GG	GG	GG	GG	GG	GG	GG	GG	GG	GG	GG	GG	GG	GA	GG
1120100|F|0-14:T>G-14:T>G	T/G	TGCAGTCAAGATCATGAAAACGAAAGAAAGGAACACCATCATCACGAGTTCACGGCTCGACCGAGATCG	chr2A	183335698	TT	TT	TT	TT	TT	TT	TT	TT	TT	TT	TT	TT	TT	TT	TT	TT	TT	TT	TT	TT	TT	TT	TG	TT	TT	TT	TT	TT	TT	TT	TT	TT	TT	TT	TT	TT	TT	TT	TT	TT	TT	TT	TT	TT	TT
1129073|F|0-45:G>A-45:G>A	G/A	TGCAGGGTGTCTAGGGCGCATCTAGGCTTAGTCGTCCCCGTCCTCGTTGGTGAGGTCGACGTACTCCGA	chr3B	73851126	GG	GG	GG	GG	GG	GG	GG	GG	GG	GG	GG	GG	GG	GG	GG	GG	GG	GG	GG	GG	GG	GG	GG	GG	GG	GG	GG	GG	GG	GG	GG	GG	GG	GG	GG	GG	GG	GG	GG	GG	GG	GG	GG	GG	GG
1137761|F|0-22:C>G-22:C>G	C/G	TGCAGAGTGTTAGATCAAAGTACTTTGCATTGATGTTGGGTCCATCGGTCGACCGACCGAGATCGGAAG	chr3B	23412454	CC	CC	CC	CC	CC	CC	CC	CC	CC	CC	CC	CC	CC	CC	CC	CC	CC	CC	CC	CC	CC	CC	CC	CC	CC	CC	CC	CC	CC	CC	CC	CC	CC	CC	CC	CC	CC	CC	CC	CC	CC	CC	CC	CC	CC
1202437|F|0-6:G>T-6:G>T	G/T	TGCAGCGCCGATCTCTGACTCTTCGGCAACGCGCAGAACCTGGTGGCGAGCTCCCTCGGTTTGATCCGA	chr3B	650832364	GG	GG	GG	GG	GG	GG	GG	GG	GG	GG	GG	GG	GG	GG	GT	GG	GG	GG	GG	GG	GG	GG	GG	GG	GG	GG	GG	GG	GG	GG	GG	GG	GG	GG	GG	GG	GG	GG	GG	GG	GG	GG	GG	GG	GG
1209442|F|0-63:A>G-63:A>G	A/G	TGCAGCGAGTCTGTAGGTACGGCCCAGCTAATCGTCGCACGGCTCGGCCATTTTCCTGAGCCGAGATCG	chr7D	27487041	AA	AA	AA	AA	AA	AA	AA	AA	AA	AA	AA	AA	AA	AA	AA	AA	AA	AA	AA	AA	AA	AA	AA	AA	AA	AA	AA	AA	AA	AA	AA	AA	AA	AA	AA	AA	AA	AA	AA	AA	AA	AA	AA	AA	AA
1241626|F|0-9:C>G-9:C>G	C/G	TGCAGCCATCGTCGTACAGCTCGCTTTATTTCCTTCTAGCACGGTAGTACATCCATCTCACCGAGATCG	chr2B	604948843	CC	CC	CC	CC	CC	CC	CC	CC	CC	CC	CC	CC	CC	CC	CC	CC	CC	CC	CC	CC	CC	CC	CC	CC	CC	CC	CC	CC	CC	CC	CC	CC	CC	CC	CC	CC	CC	CC	CC	CC	CC	CC	CC	CC	CC
13117518|F|0-9:T>G-9:T>G	T/G	TGCAGGCGCTCCNTCGGCGTCCGAGATCGGAAGAGCGGTTCAGCAGGAATGCCGAGACCGATCTCGTAT	NA	NA	GG	GG	GG	GG	GG	GG	GG	GG	GG	GG	GG	GG	GG	GG	GG	GG	GG	TG	GG	GG	GG	GG	GG	GG	GG	GG	GG	GG	GG	GG	GG	GG	GG	GG	GG	GG	GG	GG	GG	GG	GG	GG	GG	GG	GG
13878309|F|0-8:A>G-8:A>G	A/G	TGCAGGCGACCCAGACGACCGAGATCGGAAGAGCGGTTCAGCAGGAATGCCGAGACCGATCTCGTATGC	NA	NA	GG	GG	GG	GG	GG	GG	GG	GG	GG	GG	GG	GG	GG	GG	GG	GG	GG	GG	GG	GG	GG	GG	GG	GG	GG	GG	GG	GG	GG	GG	GG	GG	GG	GG	GG	GG	GG	GG	GG	GG	GG	GG	GG	GG	GG
1671641|F|0-44:C>T-44:C>T	C/T	TGCAGCCAGAAATCCTCGTCACAACCGAATTTGATCCCCGCATTCGATCTCACCCGAGATCGGAAGAGC	chr3B	724002098	CC	CC	CC	CC	CC	CC	CC	CC	CC	CC	NN	CC	CC	CC	CC	CC	CC	CC	CC	CC	CC	CC	CC	CC	CC	CC	CC	CC	CC	CC	CC	CC	CC	CC	CC	CC	CC	CC	CC	CC	CC	CC	CC	CC	CC
1694753|F|0-18:C>T-18:C>T	C/T	TGCAGTGATCGATAATAGCCGTACTATCACTTGCATTGATCAGGCGTGAAAGGTGGCGCAGTTTAATAA	chr3A	715352220	TT	TT	TT	TT	TT	TT	TT	TT	TT	TT	TT	TT	TT	TT	TT	TT	TT	TT	TT	TT	TT	TT	TT	TT	TT	TT	TT	TT	TT	TT	TT	TT	TT	TT	TT	TT	TT	TT	TT	TT	TT	TT	TT	TT	TT
1765137|F|0-44:C>T-44:C>T	C/T	TGCAGTGGGCCAAATTCAAAGCCGCCCACCGAGAACATCATGTTCGAGCGAGGCACCGAGATCGGAAGA	chr4B	582837162	CC	CC	CC	CC	CC	CC	CC	CC	CC	CC	CC	CC	CC	NN	CC	CC	CC	CC	CC	CC	CC	CC	CC	CC	CC	CC	CC	CC	CC	CC	CC	CC	CC	CC	CC	CC	CC	CC	CC	CC	CC	CC	CC	CC	CC
1863466|F|0-38:A>G-38:A>G	A/G	TGCAGGGGCGCTTCTACTTCGCGACTCTCGAGGGGCACATAATGCATGCCCGAGATCGGAAGAGCGGTT	chr2B	69066012	AA	AA	AA	AA	AA	AA	AA	AA	AA	AA	AA	AA	AA	AA	AA	AA	AA	AA	AA	AA	AA	AA	AA	AA	AA	AA	AA	AA	AA	AA	AA	AA	AA	AA	AA	AA	AA	AA	AA	AA	AA	AA	AA	AA	AA
2241532|F|0-13:T>G-13:T>G	T/G	TGCAGTACTTGCGTGAATTGACCAGCAAGACAAACCCAATCACAATAAATTTGCTCGAGATAGATGGCT	chr1D	203470567	TT	TT	TT	TT	TT	TT	TT	TT	TT	TT	TT	TT	TT	TT	TT	TT	TT	TT	TT	TT	TT	TT	TT	TT	TT	TT	TT	TT	TT	TT	TT	TT	TT	TT	TT	TT	TT	TT	TT	TT	TT	TT	TT	TT	TT
2241644|F|0-16:C>T-16:C>T	C/T	TGCAGGTTCATGGAGACGTAACGACTCCAGAATGTCGACAGATGAGAACGTGAACCGAGATCGGAAGAG	chr7D	388695295	CC	CC	CC	CC	CC	CC	CC	CC	CC	CC	CC	CC	CC	CC	CC	CC	CC	CC	CC	CC	CC	CC	CC	CC	CC	CC	CC	CC	CC	CC	CC	CC	CC	CC	CC	CC	CC	CC	CC	CC	CC	CC	CC	CC	CC
2242229|F|0-37:G>T-37:G>T	G/T	TGCAGTATCTGTAGTTCTCGAACGTCTTGGCCTTGTAGTCGTACTTGGCAGGGATCTCGCCGAGATCGG	chr4D	497240058	GG	GG	GG	GG	GG	GG	GG	GG	GG	GG	GG	GG	GG	GG	GG	GG	GG	GG	GG	GG	GG	GG	GG	GG	GG	GG	GG	GG	GG	GG	GG	GG	GG	GG	GG	GG	GG	GG	GG	GG	GG	GG	GG	GG	GG
2245045|F|0-14:G>T-14:G>T	G/T	TGCAGCTCCCACACGTTCTGTCCAAGCGATCGATCGTCCGCAGCCTGTCCAACCGAGATCGGAAGAGCG	chr4D	400219515	GG	GG	GG	GG	GG	GG	GG	GG	GG	GG	GG	GG	GG	GG	GG	GG	GG	GG	GG	GG	GG	GG	GG	GG	GG	GG	GG	GG	GG	GG	GG	GG	GG	GG	GG	GG	GG	GG	GG	GG	GG	GG	GG	GG	GG
2246457|F|0-23:G>T-23:G>T	G/T	TGCAGCTCGTGCCCCCGAGCCGCGCATAAGACGGATCAAGAGCATGAACGCGTTCGACATCATCGCCTC	chr7D	479288915	GG	GG	GG	GG	GG	GG	GG	GG	GG	GG	GG	GG	GG	GG	GG	GG	GG	GG	GG	GG	GG	GG	GG	GG	GG	GG	GG	GG	GG	GG	GG	GG	GG	GG	GG	GG	GG	GG	GG	GG	GG	NN	GG	GG	GG
2256906|F|0-10:G>C-10:G>C	G/C	TGCAGTCGGCGGCGCGCACCTGGAGCTTCATCTGCGCGGGCAAGTACCCCATCGACCACCCGTACGCGA	chr5D	355677599	GG	GG	GG	GG	GG	GG	GG	GG	GG	GG	GG	GG	GG	GG	GG	GG	GG	GG	GG	GG	GG	GG	GG	GG	GG	GG	GG	GG	GG	GG	GG	GG	GG	GG	GG	GG	GG	GG	GG	GG	GG	GG	GG	GG	GG
2257062|F|0-19:T>G-19:T>G	T/G	TGCAGTGCAAGCCCTGCAATCCGAAGCAGCCACAGCGCGGCCCCCTGTTCGACCCCAAGGCCTCGTCCA	chr4D	55964686	TT	TT	TT	TT	TT	TT	TT	TT	TT	TT	TT	TT	TT	TT	TT	TT	TT	NN	TT	TT	TT	TT	TT	TT	TT	TT	TT	TT	TT	TT	TT	TT	TT	TT	TT	TT	TT	TT	TT	TT	TT	TT	TT	TT	TT
2277876|F|0-11:T>G-11:T>G	T/G	TGCAGGGCGCCTGTGGCGCCCATGTACGTCTCGATGGTGTCATCGATCGACGGCGCCTTGACCGAGATC	chr2A	182311017	TT	TT	TT	TT	TT	TT	TT	TT	TT	TT	TT	TT	TT	TT	TT	TT	TT	TT	TT	TT	TT	TT	TT	TT	TT	TT	TT	TT	TT	TT	TT	TT	TT	TT	TT	TT	TT	TT	TT	TT	TT	TT	TT	TT	TT
3020968|F|0-21:T>A-21:T>A	T/A	TGCAGCACATACATACACTGCTGTGCTTGAGTTATCCGAGATCGGAAGAGCGGTTCAGCAGGAATGCCG	chr2B	83257945	TT	NN	TT	TT	TT	TT	TT	TT	TT	TT	TT	TT	TT	TT	TT	TT	TT	TT	TT	TT	TT	TT	TT	TT	TT	TT	TT	TT	TT	TT	TT	TT	TT	TT	TT	TT	TT	TT	TT	TT	TT	TT	TT	TT	TT
3021588|F|0-26:T>G-26:T>G	T/G	TGCAGCATGCATGCATGCAAGAGATTTGGCCAATCGCCGAGATCGGAAGAGCGGTTCAGCAGGAATGCC	chr2D	468865742	TT	TT	TT	TT	TT	TT	TT	TT	TT	TT	TT	TT	TT	TT	TT	TT	TT	TT	TT	TT	TT	TT	TT	TT	TT	TT	TT	TT	TT	TT	TT	TT	TT	TT	TT	TT	NN	TT	TT	TT	TT	TT	TT	TT	TT
3022647|F|0-20:T>C-20:T>C	T/C	TGCAGCCTTCGCCACACGCATGAAAACAACCTCCTCAAAGTAGCCGAGATCGGAAGAGCGGTTCAGCAG	chr2D	627352443	TT	TT	TT	TT	TT	TT	TT	TT	TT	TT	TT	TT	TT	TT	TT	TT	TT	TT	TT	TT	TT	TT	TT	TT	TT	TT	TT	TT	TT	TT	TT	TT	TT	TT	TT	TT	TT	TT	TT	TT	TT	TT	TT	TT	TT
3022686|F|0-27:A>G-27:A>G	A/G	TGCAGGGAGACATGCAATTTGGGATTTAAGTCATGTCGTGGTCCGAGATCGGAAGAGCGGTTCAGCAGG	chr7B	272752416	AA	AA	AA	AA	AA	AA	AA	AA	AA	AA	AA	AA	AA	AA	AA	AA	AA	AA	AA	AA	AA	AA	AA	AA	AA	AA	AA	AA	AA	NN	AA	AA	AA	AA	AA	AA	AA	AA	AA	AA	AA	AA	AA	AA	AA
3027027|F|0-27:T>C-27:T>C	T/C	TGCAGATGAGTGTTCCCCGTGGGTTGATAGGAGAGCATCGCCGAGATCGGAAGAGCGGTTCAGCAGGAA	chr6D	25509970	TT	TT	TT	TT	TT	TT	TT	TT	TT	TT	TT	TT	TT	TT	TT	NN	TT	TT	TT	TT	TT	TT	TT	TT	TT	TT	TT	TT	TT	TT	TT	TT	TT	TT	TT	TT	TT	TT	TT	TT	TT	TT	TT	TT	TT
3029175|F|0-23:T>C-23:T>C	T/C	TGCAGCAGCAGCAGCAGCGACAATGGCAGCGATGCCTCCGAGATCGGAAGAGCGGTTCAGCAGGAATGC	NA	NA	TT	TT	TT	TT	TT	TT	TT	TT	TT	TT	TT	TT	TT	TT	TT	TT	TT	TT	TT	TT	TT	TT	TT	TT	TT	TT	TT	TT	TT	TT	TT	TT	TT	TT	TT	TT	TT	TT	TT	TT	TT	TT	TT	TT	TT
3222488|F|0-26:A>T-26:A>T	A/T	TGCAGCAAATTTCCCTATGGATGGAGACGAGGTCTTCGACCGAGATCGGAAGAGCGGTTCAGCAGGAAT	chr6A	501883920	AA	AA	AA	AA	AA	AA	AA	AA	AA	AA	AA	AA	AA	AA	AA	AA	AA	AA	AA	AA	AA	AA	AA	AA	AA	AA	AA	AA	AA	AA	AA	AA	AA	AA	AA	AA	AA	AA	AA	AA	NN	AA	AA	AA	AA
3384876|F|0-21:G>A-21:G>A	G/A	TGCAGCAAGCGTACGTGAACAGTCTAAATGGCCGAGTTATCTTCTGCCGAGATCGGAAGAGCGGTTCAG	NA	NA	AA	AA	AA	AA	AA	AA	AA	AA	AA	AA	AA	AA	GA	AA	AA	AA	AA	AA	AA	AA	AA	AA	AA	AA	AA	AA	AA	AA	AA	AA	AA	AA	AA	AA	AA	AA	AA	AA	AA	AA	AA	AA	AA	AA	AA
3533016|F|0-5:G>A-5:G>A	G/A	TGCAGGATCAAAGAAGGAACGCATCAAGAATGCAACACGGGGTGCCCGAGATCGGAAGAGCGGTTCAGC	chr1A	368713825	GG	GG	GG	GG	GG	GG	GG	GG	GG	GG	GG	GG	GG	GG	GG	GG	GG	GG	GG	GG	GG	GG	GG	GG	GG	GG	GG	GG	GG	GG	GG	GG	GG	GG	GG	GG	GG	GG	GG	GG	GG	GG	GG	GG	GG
3944205|F|0-14:A>T-14:A>T	A/T	TGCAGCTGACCCAGAGCAATGGGGCGGACCTCTAGGCACCGAGATCGGAAGAGCGGTTCAGCAGGAATG	chr6B	145900804	AA	AA	AA	AA	AA	AA	AA	AA	AA	AA	AA	AA	AA	AA	AA	AA	AA	AA	AA	AA	AA	AA	AA	AA	AA	AA	AA	AA	AA	AA	AA	AA	AA	AA	AA	AA	AA	AA	AA	AA	AA	AA	AA	AA	AA
3944876|F|0-33:T>C-33:T>C	T/C	TGCAGTTTTTTGACAGAAAGAAAAGGAAGGAAATGGGCCGAGATCGGAAGAGCGGTTCAGCAGGAATGC	chr1B	328659388	TT	TT	TT	TT	TT	TT	TT	TT	TT	TT	TT	TT	TT	TT	TT	TT	TT	TT	TT	TT	TT	TT	TT	TT	TT	TT	TT	TT	TT	TT	TT	TT	TT	TT	TT	TT	TT	TT	TT	TT	TT	TT	TT	TT	TT
3958972|F|0-11:T>G-11:T>G	T/G	TGCAGGCGCGCTGGCATTGCAGAGGTGTTCCAGCTCCGAGATCGGAAGAGCGGTTCAGCAGGAATGCCG	chr3A	688433968	TT	TT	TT	TT	TT	TT	TT	TT	TT	TT	TT	TT	TT	TT	TT	TT	TT	TT	TT	TT	TT	TT	TT	TT	TT	TT	TT	TT	TT	TT	TT	TT	TT	TT	TT	TT	TT	TT	TT	TT	TT	TT	TT	TT	TT
3958979|F|0-27:G>T-27:G>T	G/T	TGCAGCAGGGGCAGCGATGGCGTGGATGCCGAGGATTCCACGCCGAGATCGGAAGAGCGGTTCAGCAGG	chr7D	93877388	GG	GG	GG	GG	GG	GG	GG	GG	GG	GG	GG	GG	GG	GG	GG	GG	GG	GG	GG	GG	GG	GG	GG	GG	GT	GG	GG	GG	GG	GG	GG	GG	GG	GG	GG	GG	GG	GG	GG	GG	GG	GG	GG	GG	GG
39689270|F|0-13:T>A-13:T>A	T/A	TGCAGCGTTCCTCTGATACCTGTCCCGCAGGCCCCGAGCGTCCGCCGCAAGCGCGTGGGCCTGTGCGCG	chr2A	761287661	AA	AA	AA	AA	AA	AA	AA	AA	AA	AA	AA	AA	TA	AA	AA	AA	AA	AA	AA	AA	AA	AA	AA	AA	AA	AA	AA	AA	AA	AA	AA	AA	AA	AA	AA	AA	AA	AA	AA	AA	AA	AA	AA	AA	AA
4003375|F|0-26:C>T-26:C>T	C/T	TGCAGCGGAGGAGGCGCCCGCGGCCGCCGCAAAGGAGCCGAGATCGGAAGAGCGGTTCAGCAGGAATGC	NA	NA	TT	TT	TT	TT	TT	TT	TT	TT	TT	TT	TT	TT	TT	TT	TT	TT	TT	TT	TT	TT	TT	TT	TT	TT	TT	TT	TT	TT	TT	TT	TT	TT	TT	TT	TT	TT	TT	TT	TT	TT	TT	TT	TT	TT	TT
4261557|F|0-21:C>A-21:C>A	C/A	TGCAGGTGGTGGGGGTTGACGCCGAGGAAGTGCGCGTACTGCTCCGAGATCGGAAGAGCGGTTCAGCAG	chr5D	456341638	CC	CC	CC	CC	CC	CC	CC	CC	CC	CC	CC	CC	CC	CC	CC	CC	CC	CC	CC	CC	CC	CC	CC	CC	CC	CC	CC	CC	CC	CC	CC	CC	CC	CC	CC	CC	CC	CC	CC	CC	CC	CC	CC	CC	CC
4261624|F|0-27:C>T-27:C>T	C/T	TGCAGCACAGCCACTGTCCGACCCGTACCCGCGGCCCGAGATCGGAAGAGCGGTTCAGCAGGAATGCCG	chr2B	699288338	CC	CC	CC	CC	CC	CC	CC	CC	CC	CC	CC	CC	CC	CC	CC	CC	CC	CC	CC	CC	CC	CC	CC	CC	CC	CC	CC	CC	CC	CC	CC	CC	CC	CC	CC	CC	CC	CC	CC	CC	CC	CC	CC	CC	CC
4261894|F|0-8:C>A-8:C>A	C/A	TGCAGCTGCCGCTTCACCCACTTCACGATGTCCTCGTCCTCGCCGAGATCGGAAGAGCGGTTCAGCAGG	chr2D	506403192	CC	CC	CC	CC	CC	CC	CC	CC	CC	CC	CC	CC	CC	CC	CC	CC	CC	CC	CC	CC	CC	CC	CC	CC	CC	CC	CC	CC	CC	CC	CC	CC	CC	CC	CC	CC	CC	CC	CC	CC	CC	CC	CC	CC	CC
4262883|F|0-5:C>A-5:C>A	C/A	TGCAGCTTCTCCTCCTCCGCCAGGAGCCTGCGGAGCCGAGATCGGAAGAGCGGTTCAGCAGGAATGCCG	chr7A	163311825	CC	CC	CC	CC	CC	CC	CC	CC	CC	CC	CC	CC	CC	CC	CC	CC	CC	CC	CC	CC	CC	CC	CC	CC	CC	CC	CC	CC	CC	CC	CC	CC	CC	CC	CC	CC	CC	CC	CC	CC	CC	CC	CC	CC	CC
4993624|F|0-14:C>T-14:C>T	C/T	TGCAGGTGCCGCAGCGGCAGCACGCTGGCCTTGCCGAGGTGGCCCAGCTCCGAGATCGGAAGAGCGGTT	chr4A	598226882	TT	TT	TT	TT	TT	TT	TT	TT	TT	TT	TT	TT	TT	TT	TT	TT	TT	TT	TT	TT	TT	TT	TT	TT	TT	TT	TT	TT	TT	TT	TT	TT	TT	TT	TT	TT	TT	TT	TT	TT	TT	TT	TT	TT	TT
5331744|F|0-15:A>G-15:A>G	A/G	TGCAGCAGCACCAGCAGACGGCGCCGAGATCGGAAGAGCGGTTCAGCAGGAATGCCGAGACCGATCTCG	NA	NA	AA	AA	AA	AA	AA	AA	AA	AA	AA	AA	AA	AA	AA	AA	AA	AA	AA	AA	AA	AA	AA	AA	AA	AA	AA	AA	AA	AA	AA	AA	AA	AA	AA	AA	AA	AA	AA	AA	AA	AA	AA	AA	AA	AA	AA
5363219|F|0-27:T>C-27:T>C	T/C	TGCAGCAACCAGACCTCGTGCTCTGCCTACGCCGAGATCGGAAGAGCGGTTCAGCAGGAATGCCGAGAC	chr3B	367676320	TT	TT	TT	TT	TT	TT	TT	TT	TT	TT	TT	TT	TT	TT	TT	TT	TT	TT	TT	TT	TT	TT	TT	TT	TT	TT	TT	TT	TT	TT	TT	TT	TT	TT	TT	TT	TT	TT	TT	TT	TT	TT	TT	TT	TT
5363657|F|0-25:T>G-25:T>G	T/G	TGCAGCTGGCCGCCGAGGAGGAACCTGCGCCGAGATCGGAAGAGCGGTTCAGCAGGAATGCCGAGACCG	chr2D	608920141	TT	TT	TT	TT	TT	TT	TT	TT	TT	TT	TT	TT	TG	TT	TT	TT	TT	TT	TT	TT	TT	TT	TT	TT	TT	TT	TT	TT	TT	TT	TT	TT	TT	TT	TT	TT	NN	TT	TT	TT	TT	TT	TT	TT	TT
5366905|F|0-5:C>G-5:C>G	C/G	TGCAGCAGCCTCGTGGTCTGGACTNCGCCGAGATCGGAAGAGCGGTTCAGCAGGAATGCCGAGACCGAT	NA	NA	GG	GG	CG	GG	GG	GG	GG	NN	GG	GG	GG	GG	GG	GG	GG	GG	GG	GG	GG	GG	GG	GG	GG	GG	GG	GG	GG	GG	GG	GG	GG	GG	GG	GG	GG	GG	GG	GG	GG	GG	GG	GG	GG	GG	GG
5367428|F|0-11:T>G-11:T>G	T/G	TGCAGGTAGCATGACCCGTCGCCGAGATCGGAAGAGCGGTTCAGCAGGAATGCCGAGACCGATCTCGTA	NA	NA	TT	TT	TT	TT	TT	TT	TT	TT	TT	TT	TT	TT	TT	TT	TT	TT	TT	TT	TT	TT	TT	TT	TT	TT	TT	TT	TT	TT	TT	TT	TT	TT	TT	TT	TT	TT	TT	TT	TT	TT	TT	TT	TT	TT	TT
5370994|F|0-21:T>C-21:T>C	T/C	TGCAGAGGAGGAGGCGGCCGTTGCGGAAGTCCCGAGATCGGAAGAGCGGTTCAGCAGGAATGCCGAGAC	chr1D	490502972	TT	TT	TT	TT	TT	TT	TT	TT	TT	TT	TT	TT	TT	TT	TT	TT	TT	TT	TT	TT	TT	TT	TT	TT	TT	TT	TT	TT	TT	TT	TT	TT	TT	TT	TT	TT	TT	TT	TT	TT	TT	TT	TT	TT	TT
5372588|F|0-26:A>G-26:A>G	A/G	TGCAGCAGGCTGCCGAGGACGGACCCACCGAGATCGGAAGAGCGGTTCAGCAGGAATGCCGAGACCGAT	NA	NA	AA	AA	AA	AA	AA	AA	AA	AA	AA	AA	AA	AA	AA	AA	AA	AA	AA	AA	AA	AA	AA	AA	AA	AA	AA	AA	AA	AA	AA	AA	AA	AA	AA	AA	AA	AA	AA	AA	AA	AA	AA	AA	AA	AA	AA
5411521|F|0-14:C>G-14:C>G	C/G	TGCAGCTCCCCGTACGGGTCCATGATCCTCGCGAGGCAGAGCGTGTCCAGCAACGCCATGTCCACGCTT	chr2B	712007919	GG	GG	GG	GG	GG	GG	GG	GG	GG	GG	GG	GG	CG	GG	GG	GG	GG	GG	GG	GG	GG	GG	GG	GG	GG	GG	GG	GG	GG	GG	GG	GG	GG	GG	GG	GG	GG	GG	GG	GG	GG	GG	GG	GG	GG
5412068|F|0-9:C>G-9:C>G	C/G	TGCAGCCTGCTGTTGTTCTTCCAACTGAAGATCCGAGATCGGAAGAGCGGTTCAGCAGGAATGCCGAGA	NA	NA	GG	GG	GG	GG	GG	GG	GG	GG	GG	GG	GG	GG	NN	GG	GG	GG	GG	GG	GG	GG	GG	GG	GG	GG	GG	GG	GG	GG	GG	GG	GG	GG	GG	GG	GG	GG	GG	GG	GG	GG	GG	GG	GG	GG	GG
5582341|F|0-8:G>T-8:G>T	G/T	TGCAGCATGAGANAGTGATCAAGAGGGTGACCCGAGATCGGAAGAGCGGTTCAGCAGGAATGCCGAGAC	NA	NA	TT	TT	TT	TT	TT	TT	TT	TT	TT	TT	TT	TT	TT	TT	TT	TT	TT	TT	TT	TT	TT	TT	TT	TT	TT	TT	TT	TT	TT	TT	TT	TT	TT	TT	TT	TT	TT	TT	TT	TT	TT	TT	TT	TT	TT
7350395|F|0-6:G>T-6:G>T	G/T	TGCAGAGCTTGGCGGACACCGAGATCGGAAGAGCGGTTCAGCAGGAATGCCGAGACCGATCTCGTATGC	NA	NA	GG	GG	GG	GG	GG	GG	GG	GG	GG	GG	GG	GG	GG	GG	GG	GG	GG	GG	GG	GG	GG	GG	GG	GG	GG	GG	GG	GG	GG	GT	GG	GG	GG	GG	GG	GG	GG	GG	GG	GG	GG	GG	GG	GG	GG
7352128|F|0-7:A>G-7:A>G	A/G	TGCAGTGAGCTGGCGTCATCCGAGATCGGAAGAGCGGTTCAGCAGGAATGCCGAGACCGATCTCGTATG	NA	NA	AA	AA	AA	AA	AA	AA	AA	AA	AA	AA	AA	AA	AA	AA	AA	AA	AA	AA	AA	AA	AA	AA	AA	AA	AA	AA	AA	AA	AA	AA	AA	AA	AA	AA	AA	AA	AA	AA	AA	AA	AA	AA	AA	AA	AA
7352289|F|0-7:C>A-7:C>A	C/A	TGCAGCTCGCTTTCGGTTCCGAGATCGGAAGAGCGGTTCAGCAGGAATGCCGAGACCGATCTCGTATGC	NA	NA	CC	CC	CC	CC	CC	CC	CC	CC	CC	CC	CC	CC	CC	CC	CC	CC	CC	CC	CC	CC	CC	CC	CC	CC	CC	CC	CC	CC	CC	CC	CC	CC	CC	CC	CC	CC	CC	CC	CC	CC	CC	CC	CC	CC	CC
7352772|F|0-12:A>G-12:A>G	A/G	TGCAGCGCCTCCAGCCCGCCGAGATCGGAAGAGCGGTTCAGCAGGAATGCCGAGACCGATCTCGTATGC	NA	NA	GG	GG	GG	GG	GG	GG	GG	GG	GG	GG	GG	GG	GG	GG	GG	GG	GG	GG	GG	GG	GG	GG	GG	GG	GG	GG	GG	GG	GG	GG	GG	GG	GG	GG	GG	GG	NN	GG	GG	GG	GG	GG	GG	GG	GG
977822|F|0-11:T>G-11:T>G	T/G	TGCAGATTCAGTGCTTAATGAAACCGATTCATGCAGAGAGCGACGCCAACCCGAGATCGGAAGAGCGGT	chr1B	517160150	TT	TT	TT	TT	TT	TT	TT	TT	TT	TT	TT	TT	TT	TT	TT	TT	TT	TT	TT	TT	TT	TT	TT	TT	TT	TT	TT	TT	TT	TT	TT	TT	TT	TT	TT	TT	TT	TT	TT	TT	TT	TT	TT	TT	TT
979032|F|0-42:C>G-42:C>G	C/G	TGCAGCGATCAACAACAGGAGACGTATGGTTTACTTCGCTTTCTTCCCTGTTAGCCGAGATCGGAAGAG	chr3D	492117511	CC	CC	CC	CC	CC	CC	CC	CC	CC	CC	CC	CC	CC	CC	CC	CC	CC	CC	CC	CC	CC	CC	CC	CC	CC	CC	CC	CC	CC	CC	CC	CC	CC	CC	CC	CC	CC	CC	CC	CC	CC	CC	CC	CC	CC
986316|F|0-28:G>T-28:G>T	G/T	TGCAGCTGGCGGGACGCGGACCAGGTGCGGGACACGCTCCAGGACAGCGACCTGAAGTGGGAGCCGCCG	chr2D	644138557	GG	GG	GG	GG	GG	GG	GG	GG	GG	GG	GG	GG	GG	GG	GG	GG	GG	GG	GG	GG	GG	GG	GG	GG	GG	GG	GG	GG	GG	GG	GG	GG	GG	GG	GG	GG	GG	GG	GG	GG	GG	GG	GG	GG	GG
994828|F|0-28:G>T-28:G>T	G/T	TGCAGGTGTGGAGTGGACGCACGAAATCGCGGCAGGGACGGCGTTCGCATGCCGAGATCGGAAGAGCGG	chr7A	174923598	GG	GG	GG	GG	GG	GG	GG	NN	GT	GG	GG	GG	GG	GG	GG	GG	GG	GG	GG	GG	GG	GG	GG	GG	GG	GG	GG	GG	GG	GG	GG	GG	GG	GG	GG	GG	GG	GG	GG	GG	GG	GG	GG	GG	GG
998108|F|0-27:A>T-27:A>T	A/T	TGCAGTCCTTGAGCGAGACAGGCGAGAACGTGCCGCCGCCAGCGATCCCCGAGATCGGAAGAGCGGTTC	chr7A	595994578	AA	AA	AA	AA	AA	AA	AA	AA	AA	AA	NN	AA	AA	AA	AA	AA	AA	AA	AA	AA	AA	AA	AA	AA	AA	AA	AA	AA	AA	AA	AA	AA	AA	AA	AA	AA	AA	AA	AA	AA	AA	AA	AA	AA	AA
998862|F|0-29:A>G-29:A>G	A/G	TGCAGCTCTTCCCGCACCTCAGCAGCCCTACGCACACAGTGCAACATATCCATGCCAAGTGAGAACGTC	chr7B	128822278	AA	AA	AA	AA	AA	AA	AA	AA	AA	AA	AA	AA	AA	AA	AA	AA	AA	AA	AA	AA	AA	AA	AA	AA	AA	AA	AA	AA	AA	AA	AA	AA	AA	AA	AA	AA	AA	AA	AA	AA	AA	AA	AA	AA	AA
4395991|F|0-16:C>T-16:C>T	C/T	TGCAGCAGATTGAAGACGACTGCTGGAGACCGAGATCGGAAGAGCGGTTCAGCAGGAATGCCGAGACCG	chr5A	549378828	TT	CC	TT	TT	CC	TT	CC	TT	CC	TT	TT	TT	CC	TT	CC	TT	TT	CC	TT	CC	TT	TT	TT	TT	TT	TT	TT	TT	CC	TT	TT	CC	CC	TT	TT	TT	CC	CC	CC	TT	CC	CC	TT	TT	CC
1092666|F|0-12:A>G-12:A>G	A/G	TGCAGAAGTGGAAGAACTGGACGAGGCTTCTGCGCCTGCACTCGGCCTCGCACGCCGAGTCGCTGCACG	chr6A	611545509	AA	GG	AA	GG	GG	GG	GG	GG	AA	GG	AA	GG	GG	AA	AA	GG	GG	GG	AA	AA	AA	GG	AA	GG	AA	GG	GG	GG	AA	GG	GG	GG	AA	AA	AG	GG	GG	AA	AA	GG	GG	GG	GG	AA	GG
13116344|F|0-9:G>C-9:G>C	G/C	TGCAGACGAGCAGGGCGATGTGGCCATCACCACAAAGGAAAATGACCCGAGATCGGAAGAGCGGTTCAG	NA	NA	CC	GG	CC	GG	GG	GG	GG	GG	CC	GG	CC	GG	GG	CC	GC	GG	GG	GG	CC	CC	CC	GG	CC	GG	CC	GG	GG	GG	CC	GG	GG	GG	CC	NN	GC	GG	GG	CC	CC	GG	GG	GG	GG	CC	GG
6037762|F|0-5:T>C-5:T>C	T/C	TGCAGTGACATCGATCAATCCTCTGTACCCGAGATCGGAAGAGCGGTTCAGCAGGAATGCCGAGACCGA	NA	NA	CC	TT	CC	TT	TT	TT	TT	TT	CC	TT	CC	TT	TT	CC	TC	TT	TT	TT	CC	CC	CC	TT	CC	TT	CC	TT	TT	TT	CC	TT	TT	TT	CC	CC	CC	TT	TT	CC	CC	TT	TT	TT	TT	NN	TT
1019765|F|0-47:A>G-47:A>G	A/G	TGCAGCTCCCGTCGTCGTTGCCACCATGGCCGCCGCTACAGCCTCTCAGACGTGAACCCTGCTGCATCT	chr4B	578340694	AA	AA	AA	AA	AA	GG	GG	NN	GG	GG	AA	GG	GG	AA	GG	AA	GG	GG	GG	GG	AA	AA	AA	GG	GG	GG	AA	GG	GG	GG	AA	AA	AA	AA	AA	AA	AA	AA	GG	GG	GG	GG	AA	GG	AA
1045541|F|0-16:T>C-16:T>C	T/C	TGCAGTTCCGTGGAGTTGTGTAATCAACAGCTTCTTCTAGATGACAGCCGAGATCGGAAGAGCGGTTCA	chr4A	668854110	TT	CC	TT	CC	TT	CC	CC	TT	CC	CC	CC	CC	CC	TT	TC	CC	TT	CC	TT	TT	TT	CC	CC	CC	TT	TT	CC	CC	TT	CC	TT	CC	CC	TT	CC	CC	TT	CC	CC	CC	TT	CC	TT	CC	TT
1714015|F|0-23:G>C-23:G>C	G/C	TGCAGTGTCTGCGTAATATATCTGTCGAGTGCGCAGGAGCACGTACGGAAATGTCCGAGATCGGAAGAG	chr5A	580934990	CC	GG	CC	GG	CC	CC	GG	GG	GG	CC	NN	GG	GG	CC	GC	GG	CC	GG	CC	CC	GG	CC	CC	CC	CC	GG	GG	CC	GG	GG	CC	CC	GG	CC	CC	CC	GG	GG	CC	CC	GG	GG	CC	GG	GG
3945537|F|0-21:C>T-21:C>T	C/T	TGCAGGGAGGTTGCATGCATGCTAATACGGATCGATCGGTGGGCCGAGATCGGAAGAGCGGTTCAGCAG	chr1A	592499382	TT	CC	CC	CC	CC	CC	TT	CC	TT	TT	CC	CC	CC	CC	CC	CC	TT	TT	TT	TT	TT	CC	CC	TT	TT	TT	CC	TT	CC	CC	TT	NN	TT	TT	CC	TT	TT	TT	TT	TT	CC	CC	TT	CC	CC
4992580|F|0-13:T>C-13:T>C	T/C	TGCAGACCGAACGTCGTCCACCGAGATCGGAAGAGCGGTTCAGCAGGAATGCCGAGACCGATCTCGTAT	NA	NA	TT	CC	TT	CC	CC	CC	CC	CC	TT	CC	TT	CC	CC	TT	TT	CC	CC	CC	TT	TT	TT	CC	TT	CC	TT	CC	CC	CC	TT	CC	CC	CC	TT	TT	TC	CC	CC	TT	TT	CC	CC	CC	CC	TT	CC
4440334|F|0-5:C>G-5:C>G	C/G	TGCAGCCGCATGACGTGGAAGGCTTCCGAGATCGGAAGAGCGGTTCAGCAGGAATGCCGAGACCGATCT	NA	NA	CC	GG	CC	GG	GG	GG	GG	GG	CC	GG	CC	GG	GG	CC	CC	GG	GG	GG	CC	CC	CC	GG	CC	GG	CC	GG	GG	GG	CC	GG	GG	GG	CC	CC	CC	GG	GG	CC	CC	GG	GG	GG	GG	CC	GG
7492666|F|0-6:T>C-6:T>C	T/C	TGCAGGTGCATGACTTGGAGGGTCTCCGAGATCGGAAGAGCGGTTCAGCAGGAATGCCGAGACCGATCT	NA	NA	CC	TT	CC	TT	TT	TT	TT	TT	CC	TT	CC	TT	TT	CC	TC	TT	TT	TT	CC	CC	CC	TT	CC	TT	CC	TT	TT	TT	CC	TT	TT	TT	CC	CC	TC	TT	TT	CC	CC	TT	TT	TT	TT	CC	TT
1076071|F|0-58:T>C-58:T>C	T/C	TGCAGTGGAGGATCAATGGATCAATCTCCATCACTTGTACATGAGAGTCTGGTGCATTTTGCATGGCCG	chr6A	112907129	TT	CC	TT	CC	CC	CC	CC	CC	TT	CC	TT	CC	CC	TT	TC	CC	CC	CC	TT	TT	TT	CC	TT	CC	TT	CC	CC	CC	TT	CC	CC	CC	TT	TT	TT	CC	CC	TT	TT	CC	CC	CC	CC	TT	CC
1207181|F|0-8:A>G-8:A>G	A/G	TGCAGCAGAGAGACGGCGCTGGGGAGCTGGAACGACACGTTGTTCATGCTCGCGCCCAGCCGAGATCGG	chr5A	19540756	GG	AA	GG	GG	AA	GG	GG	GG	AA	GG	GG	GG	AA	AA	AA	GG	GG	AA	GG	AA	GG	AA	AA	GG	GG	GG	GG	GG	AA	GG	GG	AA	AA	GG	NN	GG	GG	AA	AA	GG	AA	AA	GG	GG	AA
4440092|F|0-16:T>C-16:T>C	T/C	TGCAGAACTGCTTCTTTCCAAAACCCGAGATCGGAAGAGCGGTTCAGCAGGAATGCCGAGACCGATCTC	NA	NA	TT	CC	TT	CC	CC	CC	CC	CC	TT	CC	TT	CC	CC	TT	TC	CC	CC	CC	TT	TT	TT	CC	TT	CC	TT	CC	CC	CC	TT	CC	CC	CC	TT	TT	TC	CC	CC	TT	TT	CC	CC	CC	CC	TT	CC
1092191|F|0-20:C>G-20:C>G	C/G	TGCAGAGAAGGTACGTGTTGCTGGCGGCAACTACGAGCGCGCTGGCGACGAGGCACCGAGATCGGAAGA	chr6A	572285526	CC	GG	CC	GG	GG	GG	GG	GG	CC	GG	CC	GG	GG	CC	CC	GG	GG	GG	CC	CC	CC	GG	CC	GG	CC	GG	GG	GG	CC	GG	GG	GG	CC	CC	CC	GG	GG	CC	CC	GG	GG	GG	GG	CC	GG
1214918|F|0-10:C>T-10:C>T	C/T	TGCAGCTTCCCTGGTAGCACGTCGTTGCATCTGGCCGCTCGCAGCGGGGACTTGGATTGCATCCGAGAT	chr1A	16933203	TT	CC	TT	CC	TT	CC	TT	TT	CC	CC	CC	TT	CC	CC	CC	CC	TT	TT	CC	TT	CC	CC	CC	TT	TT	CC	CC	TT	CC	CC	CC	TT	NN	TT	CT	TT	TT	TT	TT	CC	TT	CC	CC	CC	TT
4003558|F|0-13:A>G-13:A>G	A/G	TGCAGCTTCAAGGAACACATCCGCGTCTGTGCCACGGAGGCGGTGGAGTGCTATTTCAAACTCCTTTTG	NA	NA	GG	AA	GG	AA	AA	AA	AA	AA	GG	AA	GG	AA	AA	GG	GG	AA	AA	AA	GG	GG	GG	AA	GG	AA	GG	AA	NN	AA	GG	AA	AA	AA	GG	GG	GG	AA	AA	GG	GG	AA	AA	AA	AA	GG	AA
4993486|F|0-15:C>T-15:C>T	C/T	TGCAGAATGTCCAGGCAGCTGGAACCGAGATCGGAAGAGCGGTTCAGCAGGAATGCCGAGACCGATCTC	NA	NA	CC	TT	TT	CC	TT	TT	CC	TT	CC	TT	TT	CC	TT	TT	CC	CC	CC	TT	TT	CC	CC	TT	TT	CC	CC	TT	CC	CC	TT	CC	TT	CC	TT	TT	CC	CC	TT	TT	TT	TT	TT	CC	TT	CC	CC
994750|F|0-47:T>C-47:T>C	T/C	TGCAGTCTGGCAGACTCACCAATGGAGTTAACTCAAGTGACCAAAAGTCTGTTGGTGCCGATAGTATTT	chr4A	17889469	CC	CC	TT	CC	TT	TT	TT	TT	TT	CC	TT	TT	TT	CC	TT	CC	CC	TT	CC	CC	TT	TT	CC	TT	CC	CC	CC	TT	CC	CC	CC	CC	TT	CC	CC	CC	TT	TT	CC	TT	TT	CC	CC	TT	TT
1088969|F|0-27:A>G-27:A>G	A/G	TGCAGCCTCCTCGCGTTTTTTGTTGGCAGAATTTGTGCGATGCTTCAGAGGCCGAGATCGGAAGAGCGG	NA	NA	GG	GG	AA	AA	GG	AA	AA	GG	AA	AA	AA	GG	AA	AA	AG	AA	GG	GG	GG	GG	AA	GG	AA	GG	AA	AA	AA	GG	GG	GG	AA	GG	AA	AA	AG	GG	GG	AA	GG	AA	GG	GG	AA	AA	GG
5412102|F|0-27:G>C-27:G>C	G/C	TGCAGGTGGTGATGGTGGAGGTGCTCGGCAGGCTCGCCGAGATCGGAAGAGCGGTTCAGCAGGAATGCC	chr4B	4892979	CC	CC	GG	CC	GG	GG	GG	GG	CC	CC	GG	CC	GG	GG	CC	CC	GG	GG	GG	CC	GG	CC	CC	CC	GG	GG	CC	CC	GG	GG	GG	CC	GG	CC	GC	GG	GG	CC	CC	CC	CC	CC	GG	GG	CC
980915|F|0-66:G>A-66:G>A	G/A	TGCAGCAACGAGTGCAGGAAGTGCTGCATGGAGGAGGAGATAGACGAGGTGGAGGTGGAGCTCATGGTG	chr3A	517095336	GG	GG	GG	AA	GG	GG	AA	AA	AA	GG	AA	AA	AA	GA	GG	AA	GG	AA	GG	GG	AA	GG	AA	GG	AA	GG	AA	GG	AA	AA	GG	GG	NN	GG	AA	AA	GG	GG	AA	GG	AA	GG	GG	AA	GG
1021045|F|0-43:G>A-43:G>A	G/A	TGCAGGGGGCGGGCCGCCGCATTGCCCGCACCCATGCCCAGTCGCTGCCTAGAACAAACACACGGTTCC	chr5A	514260436	AA	AA	GG	GG	AA	GG	GG	GG	AA	GG	GG	GG	AA	AA	AA	GG	GG	AA	GG	AA	GG	GG	GG	GG	GG	GG	GG	GG	AA	AA	GG	AA	AA	GG	GG	GG	AA	AA	AA	GG	AA	AA	GG	GG	AA
1032267|F|0-15:C>T-15:C>T	C/T	TGCAGATCTGTTGGTCCGTTGCGCTGCGTGCATCTCTAGAGGTTCAGATTACAGCGCCGAGATCGGAAG	chr1B	584320517	CC	TT	TT	TT	CC	CC	TT	TT	TT	CC	TT	TT	TT	CC	CC	TT	TT	CC	CC	TT	TT	TT	TT	TT	TT	TT	TT	CC	TT	TT	CC	TT	CC	CC	TT	CC	CC	CC	CC	CC	TT	TT	CC	CC	CC
1100769|F|0-9:G>T-9:G>T	G/T	TGCAGACAAGGAGCGGGGGATTAACTGGGGTGATGGGCGTTGGTTTACCGAGATCGGAAGAGCGGTTCA	chr6A	448025285	GG	TT	GG	TT	TT	TT	TT	TT	GG	TT	GG	TT	TT	GG	GT	TT	TT	TT	GG	GG	GG	TT	GG	TT	GG	TT	NN	TT	GG	TT	TT	TT	GG	GG	GG	TT	TT	GG	GG	TT	TT	TT	TT	GG	TT
1090902|F|0-13:T>C-13:T>C	T/C	TGCAGAAGGGTGCTCTGGCTGGAGGCCAGAGACGAGGAACCGCGACGGAGACGCCCGAGATCGGAAGAG	chr6A	468258651	TT	CC	TT	CC	CC	CC	CC	CC	TT	CC	TT	CC	TC	TT	TC	CC	CC	CC	TT	TT	TT	CC	TT	CC	TT	CC	CC	CC	TT	CC	CC	CC	TT	TT	TT	CC	CC	TT	TT	CC	CC	CC	CC	TT	CC
4909371|F|0-15:G>T-15:G>T	G/T	TGCAGCCATCCCGACGGCGACGACGGCGATCCGAGATCGGAAGAGCGGTTCAGCAGGAATGCCGAGACC	chr6A	54086182	GG	TT	GG	TT	TT	TT	TT	NN	GG	TT	GG	NN	TT	GG	GG	TT	TT	TT	GG	GG	GG	TT	GG	TT	GG	TT	TT	TT	GG	TT	TT	TT	GG	GG	GT	TT	TT	GG	GG	TT	TT	TT	TT	GG	TT
1000407|F|0-28:C>T-28:C>T	C/T	TGCAGCTACAGAGGCCAAGATCCGCTGCCGCTGCCCGTGATCCGCTTCGCGCAGACCGTCCGAGATCGG	chr3A	478681812	CC	CC	CC	TT	CC	CC	TT	TT	TT	CC	TT	TT	TT	TT	CC	TT	CC	TT	CC	CC	TT	CC	TT	CC	TT	CC	TT	CC	TT	TT	CC	CC	TT	CC	TT	TT	CC	CC	NN	CC	TT	CC	CC	TT	CC
1127091|F|0-14:C>T-14:C>T	C/T	TGCAGCCTTCATCGCCGCCATTTTCGCCGTCCTGGTTCTGCCTTCCATGGGCCGCTGCCCGTCGCTCGG	chrUn	257171245	TT	TT	CC	TT	TT	CC	TT	TT	TT	TT	CC	CC	CC	CC	TT	TT	CC	CC	CC	CC	TT	TT	CC	CC	CC	TT	TT	TT	TT	TT	CC	TT	TT	CC	TT	CC	TT	TT	CC	TT	TT	CC	CC	TT	CC
1002891|F|0-17:A>G-17:A>G	A/G	TGCAGATCGGTATCGTTAGTTTGGACTGAAGGCACCTAGCCCTAGACCGAACGGTGGGGTTACTGCTCG	chr2D	14379312	AA	GG	GG	GG	GG	AA	GG	GG	GG	GG	GG	AA	GG	GG	AA	GG	GG	AA	GG	GG	GG	AA	GG	GG	GG	GG	GG	GG	AA	GG	GG	AA	AA	GG	AG	GG	AA	AA	AA	AA	GG	AA	GG	GG	AA
5050362|F|0-20:A>C-20:A>C	A/C	TGCAGCTTCTCCACGGCAACATCGCCGAGATCGGAAGAGCGGTTCAGCAGGAATGCCGAGACCGATCTC	NA	NA	AA	CC	AA	CC	AA	CC	AA	AA	AA	CC	CC	CC	CC	CC	CC	CC	CC	AA	CC	AA	CC	AA	CC	AA	AA	CC	CC	AA	CC	CC	CC	CC	AA	CC	AC	AA	NN	AA	AA	CC	CC	CC	CC	CC	AA
5357940|F|0-36:C>G-36:C>G	C/G	TGCAGCTACGGCTCGTCATCTGACGGGGACGGCGCCCCGCCGAGATCGGAAGAGCGGTTCAGCAGGAAT	chr6A	594405678	CC	GG	CC	GG	GG	GG	GG	NN	CC	NN	CC	GG	GG	CC	CG	GG	GG	GG	CC	CC	CC	GG	CC	GG	CC	GG	GG	GG	CC	GG	GG	GG	CC	CC	CC	GG	GG	CC	CC	GG	GG	GG	GG	CC	GG
1863632|F|0-7:T>C-7:T>C	T/C	TGCAGTTTTGAATGTATGATATGATCGACCGTACCAGTGGCAGATGGGGACGCTTGTTTTTCCGAGATC	chr1A	531561531	CC	CC	TT	TT	CC	TT	TT	CC	TT	TT	TT	CC	TC	TT	CC	TT	CC	CC	CC	CC	TT	CC	TT	CC	TT	TT	TT	CC	CC	CC	TT	CC	TT	TT	TC	CC	CC	TT	TT	TT	CC	CC	TT	TT	CC
996087|F|0-39:C>T-39:C>T	C/T	TGCAGAGGAAAGCGTCCGTGCCATGCCATAGGGTGCTTGCAAGACAAGCCTTGCGAAGCTACAATGGCC	chr4B	552833548	TT	TT	TT	TT	TT	CC	CC	TT	CC	CC	TT	CC	CC	TT	CC	TT	CC	CC	CC	CC	TT	TT	TT	CC	CC	CC	TT	CC	CC	CC	TT	TT	TT	TT	TT	TT	TT	TT	CC	CC	CC	CC	TT	CC	TT
988980|F|0-5:C>T-5:C>T	C/T	TGCAGCCAGCTCATCTCCTTGCAGTCGGCGATCGTCACCCTGAGCTCTGGGAACCGAGATCGGAAGAGC	chr2D	20188063	CC	TT	TT	CC	TT	NN	TT	TT	TT	TT	TT	TT	TT	TT	CC	CC	TT	CC	TT	TT	TT	CC	TT	TT	TT	TT	CC	CC	CC	TT	TT	CC	CC	TT	TT	CC	CC	CC	CC	TT	TT	CC	TT	TT	CC
3024473|F|0-23:C>A-23:C>A	C/A	TGCAGCAACGGCTCAGAAGCCAACCCTTGTTCACCACTTTTTCCGAGATCGGAAGAGCGGTTCAGCAGG	NA	NA	CC	CC	AA	CC	AA	AA	AA	CC	AA	AA	AA	AA	AA	CC	CA	CC	CC	AA	CC	CC	AA	AA	CC	AA	CC	CC	CC	AA	CC	AA	CC	CC	AA	CC	CA	AA	AA	AA	CC	AA	AA	CC	CA	AA	AA
1217190|F|0-19:C>T-19:C>T	C/T	TGCAGTTCCAAGCAAGCTGCCTCGCGCCTCTTCTCTGTGCCTATGGGTGCGCCTTAAACCGCCGAGATC	chr5A	454808351	CC	TT	CC	CC	TT	CC	CC	CC	TT	CC	CC	CC	TT	TT	TT	CC	CC	TT	CC	TT	CC	CC	NN	CC	CC	CC	CC	CC	TT	CC	CC	TT	TT	CC	CT	CC	CC	CC	TT	CC	TT	TT	CC	CC	TT
3064926|F|0-17:T>G-17:T>G	T/G	TGCAGGCAAGTAGTGGTTGTGGCACGATGGCAAGCAAGTCCAGCGCCGAGATCGGAAGAGCGGTTCAGC	chr1A	507936918	TT	TT	GG	GG	TT	GG	GG	TT	GG	GG	GG	TT	GG	GG	TG	GG	TT	TT	TT	TT	GG	TT	GG	TT	GG	GG	NN	TT	TT	TT	GG	TT	GG	GG	TG	TT	TT	GG	GG	GG	TT	TT	GG	GG	TT
1091147|F|0-19:A>G-19:A>G	A/G	TGCAGACCATCGTGCTGAGAGTGACCATTCACTGCCATGGCTGCAAGAAGAAGGTCCGAGATCGGAAGA	chr7B	719146553	AA	AA	GG	AA	GG	GG	GG	AA	AA	AA	GG	GG	GG	GG	GG	AA	AA	AA	GG	AA	GG	AA	AA	AA	AA	AA	AA	AA	GG	AG	AA	AA	GG	GG	GG	GG	GG	AA	GG	GG	AA	NN	AA	GG	AA
3064809|F|0-32:C>G-32:C>G	C/G	TGCAGGGTGGTGTCGTCGCCCAAGAACGGGACCAAGCTGGACCGAGATCGGAAGAGCGGTTCAGCAGGA	chr2A	4811950	CC	CC	CC	GG	CC	GG	GG	CC	CC	CC	GG	CC	CG	GG	CG	GG	CC	GG	CC	CC	CC	GG	GG	GG	GG	CC	GG	CC	CC	GG	GG	CC	GG	GG	CC	CC	CC	GG	GG	CG	GG	GG	GG	CC	GG
5970883|F|0-7:T>C-7:T>C	T/C	TGCAGGATGGTGACGGCCCTGAGCCGAGATCGGAAGAGCGGTTCAGCAGGAATGCCGAGACCGATCTCG	NA	NA	TT	CC	CC	CC	TT	TT	CC	CC	CC	TT	CC	TC	TC	TT	TC	CC	TC	TT	TT	CC	CC	CC	CC	CC	CC	CC	CC	TT	CC	CC	TT	CC	TT	TT	CC	TT	TT	TT	CC	TT	CC	CC	TT	TT	CC
1023449|F|0-41:A>T-41:A>T	A/T	TGCAGTGGAGGCGCACGGTGGACGACCTGCTGGCGCTGGGCAAGCTCAACAACTGCCTCGCCGTGTGCG	chr7A	692026550	TT	AA	AA	TT	AA	AA	AA	TT	AA	TT	AA	AA	AA	TT	TT	TT	TT	AA	TT	AA	AA	TT	NN	TT	AA	TT	TT	AA	TT	AA	TT	TT	TT	TT	AT	AA	TT	TT	TT	AA	AA	TT	TT	AA	AA
1064602|F|0-35:G>A-35:G>A	G/A	TGCAGCCACATGCCGTACAGACCATGCATGCCGCTGGACACAATCCAGGCATCTACTTGCATGTAGTAG	chr4A	11986460	GG	AA	GG	AA	GG	GG	GG	GG	GG	AA	GG	GG	GG	NN	GA	AA	AA	NN	AA	AA	GG	AA	AA	AA	AA	AA	AA	GG	AA	AA	AA	AA	GG	AA	AA	AA	GG	GG	AA	GG	NN	AA	AA	GG	GG
7358392|F|0-10:C>G-10:C>G	C/G	TGCAGCAGCTCCGCCACGTCCGAGATCGGAAGAGCGGTTCAGCAGGAATGCCGAGACCGATCTCGTATG	NA	NA	CC	GG	GG	GG	CC	CC	GG	GG	GG	CC	GG	GG	GG	CC	GG	GG	GG	CC	CC	GG	NN	GG	GG	GG	GG	GG	GG	CC	GG	GG	CC	GG	CC	CC	GG	CC	CC	CC	GG	CC	GG	GG	CC	CC	GG
1065763|F|0-22:A>G-22:A>G	A/G	TGCAGTGACTGCCTCCGTGTGCAGGTAGTGTCTGAGAGCGGGGATGGCGACGCACTTCGTGCTCAACAC	chr3B	623654495	GG	AA	GG	GG	AA	GG	AA	AA	GG	AA	AA	GG	AA	AA	AG	GG	AA	GG	AA	GG	AA	GG	GG	AA	GG	GG	GG	AA	GG	AA	GG	AA	AA	AA	GG	AA	GG	GG	AA	AA	GG	AA	NN	AA	AA
3957744|F|0-35:C>T-35:C>T	C/T	TGCAGCCGCCGATCTATCTCCATCTGAATCACCGCCGCCACCAGACCCGAGATCGGAAGAGCGGTTCAG	chr4D	220375714	CC	CC	CC	CC	TT	TT	CC	CC	CC	CC	CC	CC	TT	CC	CT	CC	CC	CC	CC	TT	TT	CC	CC	TT	CC	CC	CC	TT	CC	CC	CC	TT	CC	CC	CT	CC	TT	CC	CC	CC	TT	CC	CC	CC	TT
3534116|F|0-9:G>A-9:G>A	G/A	TGCAGAGATGAACCCGAGCAACCCTGCTTCTAGGCCGTCCACCTTCCCGAGATCGGAAGAGCGGTTCAG	chr3B	25942617	GG	AA	GG	GG	AA	GG	AA	AA	GG	AA	AA	GG	AA	AA	GA	GG	AA	AA	GG	GG	AA	GG	GG	AA	GG	AA	GG	AA	AA	AA	GG	NN	AA	AA	GA	GG	GG	AA	AA	AA	GG	AA	GG	AA	AA
4990893|F|0-14:G>C-14:G>C	G/C	TGCAGGGTCAGGGGGCCGTTGCTCTGCTCCGAGATCGGAAGAGCGGTTCAGCAGGAATGCCGAGACCGA	chr4A	715641649	GG	NN	GG	GC	GG	CC	CC	GG	GG	CC	CC	CC	CC	CC	GC	GC	GG	CC	CC	GG	GG	GG	CC	CC	GG	CC	GC	CC	CC	GG	GG	CC	CC	GG	CC	CC	NN	CC	CC	CC	CC	CC	GG	CC	GG
7487676|F|0-24:G>A-24:G>A	G/A	TGCAGGAGTACAGTGGGCCCCACCGAGAAAATGACTGGGTTCGTTTGAAGTAAAGCGTCCGAGATCGGA	chr7B	107095913	GG	AA	GG	GG	AA	GG	AA	NN	AA	GG	GG	GG	AA	GG	AA	GG	AA	GG	GG	GG	GG	GG	AA	AA	GG	GG	GG	GG	AA	GG	GG	AA	GG	AA	GA	AA	AA	GG	AA	GG	GA	AA	GG	AA	AA
1238980|F|0-8:T>C-8:T>C	T/C	TGCAGGTGTCGGCCCTGTGCAGTGACCAGATGCACGTCATACTGGCGGAGGAGCTGGCCCGCGTGGCAA	chr7A	22088450	CC	CC	TT	CC	TT	TT	CC	CC	TT	CC	TT	CC	TT	CC	TT	CC	TT	CC	TT	CC	TT	TT	TT	TT	TT	CC	CC	CC	CC	TT	CC	CC	TT	TT	TC	TT	CC	CC	TT	CC	CC	CC	CC	TT	CC
1255350|F|0-7:A>G-7:A>G	A/G	TGCAGCGAGCAAGGCGAAGGCGCATGGGCAAACCGTGGAGCAGCAGCACTTGCTCCGAGATCGGAAGAG	NA	NA	GG	AA	AA	GG	AA	AA	AA	GG	AA	GG	AA	AA	GG	GG	AG	GG	GG	GG	GG	GG	AA	AA	GG	GG	GG	GG	GG	AA	GG	AA	GG	GG	GG	GG	AA	AA	GG	GG	GG	AA	AA	AA	GG	AA	AA
1080426|F|0-49:G>A-49:G>A	G/A	TGCAGGCAGACGCTCACTTCAGCGTGCTTAGCATTGTAATTTGCAATACGAGCTCAGATATACAGCCGA	chr7A	700066970	AA	GG	GG	AA	GG	GG	GG	AA	GG	AA	GG	GG	GG	AA	AA	AA	AA	GG	AA	AA	GG	AA	AA	AA	GG	AA	AA	GG	AA	GG	AA	AA	AA	AA	GA	GG	AA	AA	AA	GG	GG	AA	AA	GG	GG
3022660|F|0-34:C>A-34:C>A	C/A	TGCAGCACAGCTAATTATGTCCACGATCACTAGCCTGCACCGAGATCGGAAGAGCGGTTCAGCAGGAAT	chr7A	722180496	AA	CC	CC	AA	CC	CC	CC	AA	CC	AA	CC	CC	CA	AA	AA	AA	AA	AA	AA	NN	CC	CC	AA	AA	AA	AA	AA	CC	AA	CC	AA	AA	AA	AA	CA	CC	AA	AA	AA	CC	CC	CC	AA	CC	CC
1065786|F|0-61:C>G-61:C>G	C/G	TGCAGTCCTGGTTCCCATCTTTAATCTGCATGCATTGCCGCTGATGGCCGTTCTGTTGGGTCACTGGAC	chr7A	94688834	GG	GG	CC	GG	CC	CC	CC	GG	CC	GG	CC	GG	CC	GG	GG	GG	GG	GG	GG	CC	GG	GG	GG	GG	CC	GG	GG	GG	CC	GG	CC	GG	CC	CC	CG	CC	GG	GG	GG	CC	GG	GG	CC	CC	CC
1002944|F|0-55:G>T-55:G>T	G/T	TGCAGAGGAGCTGCGGACGGCGGCGGCCACCGCCATGGGTTGGGCCAAGCACATCGCTCCGAGATCGGA	chr6D	2341758	TT	GG	TT	TT	GG	TT	TT	GG	GG	GG	GG	GG	GG	GG	TT	TT	GG	TT	TT	GG	TT	TT	GG	TT	GG	TT	TT	TT	TT	TT	GG	GG	GG	TT	GT	GG	GG	GG	TT	GG	TT	GG	GG	TT	GG
1001332|F|0-12:G>C-12:G>C	G/C	TGCAGGAAAGGTGGTGCCAACGGGGCGAGGATGCTGTCATGGATGCCACCATGCGCATGACCATATTCG	chr3B	675030662	GG	CC	CC	GG	CC	GG	CC	CC	GG	CC	CC	GG	CC	CC	CC	GG	CC	GG	CC	GG	CC	GG	GG	CC	GG	GG	GG	CC	GG	CC	GG	CC	CC	CC	GC	CC	GG	GG	CC	CC	GG	CC	GG	CC	CC
1056314|F|0-15:T>G-15:T>G	T/G	TGCAGATTGCGCACATGCTATATATTGATTCATTGAATTTTCTTCTTCTTCTTCTTTATTTGTCCGAGA	chr7A	35630453	GG	GG	TT	GG	TT	TT	TT	GG	GG	GG	TT	GG	TG	NN	TG	GG	TT	GG	TT	TT	TT	GG	TT	TT	TT	GG	GG	GG	GG	TT	GG	GG	TT	TT	TG	TT	GG	GG	TT	GG	GG	GG	GG	TT	TT
3954213|F|0-21:T>C-21:T>C	T/C	TGCAGCACCTACTCGTGGCGGTGGACAGGTACGACCTCCGAGATCGGAAGAGCGGTTCAGCAGGAATGC	chrUn	83577020	CC	TT	TT	CC	TT	TT	TT	CC	TT	CC	TT	TT	TT	CC	CC	CC	CC	CC	CC	CC	TT	TT	CC	CC	CC	CC	CC	TT	CC	TT	CC	CC	CC	CC	TC	TT	CC	CC	CC	TT	TT	TT	CC	TT	TT
39662060|F|0-17:C>T-17:C>T	C/T	TGCAGGTCCCCCGCGTTCTCGTGAGCTAGCCATGGAATGGATCATGGATGGATGGAATCGCTGCTCCGA	chr2D	69257940	CC	TT	TT	CC	TT	CC	TT	CC	CC	CC	CC	TT	TT	TT	CC	CC	TT	CC	TT	NN	TT	CC	CC	CC	CC	TT	CC	CC	CC	CC	CC	CC	CC	CC	CT	CC	CC	CC	CC	TT	TT	CC	CC	TT	CC
3023978|F|0-6:C>A-6:C>A	C/A	TGCAGTCTCCAGTTTGGCGTTACTGTTAGAGTTAGATCTTGACCGAGATCGGAAGAGCGGTTCAGCAGG	chr7A	20403281	CC	CC	AA	CC	AA	AA	CC	CC	AA	CC	AA	CC	AA	CC	AA	CC	AA	CC	AA	CC	AA	AA	AA	AA	AA	CC	CC	CC	CC	AA	CC	CC	AA	AA	CA	AA	CC	CC	AA	CC	CC	CC	CC	AA	CC
990824|F|0-37:C>A-37:C>A	C/A	TGCAGTTCGCTGGCATGGATATCAAGCAGAGACTTGACTGGATGATAAAGACTGTCCGAGATCGGAAGA	chr7A	68211926	CC	CC	AA	CC	AA	AA	AA	CC	CC	CC	AA	CC	AA	CC	CA	CC	CC	CC	CC	AA	CC	CC	CC	CC	AA	CC	CC	CC	AA	AA	CC	CC	AA	AA	CA	AA	CC	CC	CC	AA	CC	CC	CC	AA	AA
1125215|F|0-27:C>T-27:C>T	C/T	TGCAGTAGCAGCACATGATTCTAAAGACTTTGTGAGAGAACAAGATGGGTCCTCAACCATGCTCTAAAT	chr2B	767024523	CC	TT	TT	TT	TT	TT	NN	TT	TT	TT	CC	TT	TT	TT	CC	TT	TT	CC	CC	CC	CC	TT	CC	TT	TT	TT	TT	TT	TT	CC	TT	TT	CC	TT	CT	TT	TT	CC	TT	TT	CC	CC	TT	CC	CC
2254227|F|0-48:G>C-48:G>C	G/C	TGCAGTGTGGGGAATGCGCCGATGAAGCTCGACAGTGAAGTCTGTGCCGCTTAGGTTGGTAGCGCGTCT	chr7B	635677372	GG	CC	GG	GG	CC	GG	CC	GG	CC	GG	GG	GG	CC	GG	GG	GG	CC	GG	GG	GG	GG	GG	CC	CC	GG	GG	GG	GG	CC	GG	GG	CC	GG	CC	CC	CC	CC	CC	CC	GG	GC	NN	GG	CC	CC
3958210|F|0-11:G>A-11:G>A	G/A	TGCAGGGCGTTGTTGATGATATCACCGAGATCGGAAGAGCGGTTCAGCAGGAATGCCGAGACCGATCTC	NA	NA	AA	GG	GG	GG	GG	GG	GG	GG	GG	GG	AA	GG	GG	AA	GA	GG	GG	GG	AA	AA	GG	GG	AA	GG	GG	AA	GG	AA	GG	GG	GG	AA	AA	GG	GG	AA	GG	AA	GG	GG	AA	GG	GG	GG	GG
1094631|F|0-27:G>C-27:G>C	G/C	TGCAGAGATGCTTCTTACCTTGATCGCGGTGCTTGCTTCGGCGTGGCCCGCGGCGGCATCGCAACCACC	chr6B	460206599	GG	GG	CC	CC	CC	CC	GG	CC	GG	GG	GG	CC	CC	CC	CC	CC	GG	CC	CC	GG	NN	CC	GG	CC	CC	CC	CC	GG	CC	GG	CC	CC	CC	GG	GG	CC	GG	CC	CC	CC	GG	GG	CC	CC	GG
1098973|F|0-7:C>G-7:C>G	C/G	TGCAGTACCAAGGAAGAGCAAACGAGGAGAGTTGGCAGCGATGGGCGGCTGCAAAAGATTGCCTCGGCC	chr2D	63536670	CC	GG	GG	CC	GG	CC	GG	CC	CC	CC	CC	GG	GG	GG	CC	CC	GG	CC	GG	CC	GG	CC	CC	CC	CC	GG	CC	CC	CC	CC	CC	CC	CC	CC	CG	CC	CC	CC	CC	GG	GG	CC	CC	GG	NN
2262703|F|0-20:C>T-20:C>T	C/T	TGCAGGCCCCGCTTGCTTGGCGGCTTCACACTTCGAAGTTGACAGGACCGAGATCGGAAGAGCGGTTCA	chr6B	687021610	CC	TT	TT	TT	TT	TT	CC	NN	CC	CC	CC	TT	TT	TT	CT	TT	CC	TT	TT	CC	CC	TT	TT	CC	CC	TT	TT	CC	TT	CC	TT	TT	TT	CC	TT	TT	TT	TT	TT	TT	CC	CC	TT	TT	CC
3064666|F|0-23:A>G-23:A>G	A/G	TGCAGGGGGCCCTGGTGGCTCACACCCTGCTGCGCCGAGATCGGAAGAGCGGTTCAGCAGGAATGCCGA	chr2B	550996028	GG	AA	AA	AG	AA	AA	AA	AA	AA	AA	GG	AA	AA	GG	AG	AA	AA	GG	AG	GG	AA	AA	GG	AA	AA	GG	AA	GG	AA	GG	AA	GG	GG	AA	AA	GG	NN	GG	AA	AA	GG	AA	AA	AA	AA
1116522|F|0-12:G>C-12:G>C	G/C	TGCAGAACCATAGAAAGAAAATGCATGTGAGCAGCAGGACGGCTGCTGACACCGAGATCGGAAGAGCGG	chr5B	532933730	GG	CC	GG	GG	CC	GG	CC	GG	CC	GG	GG	CC	CC	GG	GG	GG	CC	GG	GG	GG	GG	GG	CC	CC	GG	GG	GG	CC	CC	GG	GG	CC	GG	CC	CC	CC	CC	GG	CC	GG	CC	GG	GG	CC	CC
1020159|F|0-21:G>A-21:G>A	G/A	TGCAGCACGATTGGCCATGGAGGATCCCTCAGTCGGAGTCATGGAGGAAATCCGCCGAGATCGGAAGAG	chr5D	433701292	AA	GG	AA	AA	GG	AA	GG	AA	GG	AA	AA	GG	GG	AA	GA	AA	GG	AA	AA	AA	AA	AA	GG	GG	AA	AA	AA	GG	GG	AA	AA	GG	AA	GG	GG	GG	GG	AA	GG	AA	GG	AA	AA	GG	GG
3028104|F|0-40:T>C-40:T>C	T/C	TGCAGGTGGGATAAGACGTACAGCTTCGCCTACCACCCGATGTCCGAGATCGGAAGAGCGGTTCAGCAG	chr5B	492093143	TT	CC	TT	TT	CC	TT	CC	TT	CC	TT	TT	CC	CC	TT	TT	TT	CC	TT	TT	TT	TT	TT	CC	CC	TT	TT	TT	CC	CC	TT	TT	CC	TT	CC	CC	CC	CC	TT	CC	TT	CC	TT	TT	CC	CC
3020828|F|0-8:T>G-8:T>G	T/G	TGCAGAGGTACTGTCACAGTCCAACTTCACCTGCCATCCGAGATCGGAAGAGCGGTTCAGCAGGAATGC	chr5B	515186754	TT	GG	TT	TT	GG	TT	GG	TT	GG	TT	TT	GG	GG	TT	TG	TT	GG	TT	TT	TT	TT	TT	GG	GG	TT	TT	TT	GG	GG	TT	TT	GG	TT	GG	GG	GG	GG	TT	GG	TT	GG	TT	TT	GG	GG
989092|F|0-5:A>G-5:A>G	A/G	TGCAGACCTACGGGGTGGGGGCCGAAGGGTGGCGAAGGCGCTGGATGGGACTTGGTGCAGGTCTCCGAG	chr5B	487460716	AA	GG	AA	AA	GG	AA	GG	AA	GG	AA	AA	GG	GG	AA	AA	AA	GG	AA	AA	AA	NN	AA	GG	GG	AA	AA	AA	GG	AG	AA	AA	GG	AA	GG	GG	GG	GG	AA	GG	AA	GG	AA	AA	GG	GG
3025235|F|0-5:C>G-5:C>G	C/G	TGCAGCGAGATGAGTCTGCTTCTGCTCGTCTTGGTTGTACCGAGATCGGAAGAGCGGTTCAGCAGGAAT	chr2B	672746933	GG	CC	CC	CC	CC	CC	CC	CC	CC	CC	GG	CC	CC	GG	CG	CC	CC	GG	CC	GG	CC	CC	NN	CC	CC	GG	CC	GG	CC	GG	CC	GG	GG	CC	CC	GG	CC	GG	CC	CC	GG	CC	CC	CC	CC
1250327|F|0-15:A>T-15:A>T	A/T	TGCAGCATGGTTTGGAGGGGTCTCGGTATGTGTTCCTTGGTACCATCCGAGATCGGAAGAGCGGTTCAG	chr3D	175011879	TT	AA	TT	AT	AA	TT	AA	AA	AT	AA	AA	TT	AA	AA	AT	AT	AA	AT	AA	TT	AA	TT	TT	AA	TT	AT	TT	AA	TT	AA	TT	AA	AA	AA	TT	AA	TT	AA	AA	AA	TT	AA	AT	AA	NN
3941868|F|0-31:C>A-31:C>A	C/A	TGCAGATCAGTTGTAGTTGAACAGACGGGGACGGAGCAGGCCTTCCGAGATCGGAAGAGCGGTTCAGCA	chr6B	476708552	CA	CC	AA	CC	CC	CC	CC	CC	CA	CC	AA	CC	CC	AA	CA	CC	CC	CC	CA	CA	NN	CC	CA	CC	AA	CC	CC	CC	AA	CC	CC	CC	AA	CA	CA	CC	CC	AA	AA	CC	CC	CC	CC	AA	CC
3955080|F|0-32:G>A-32:G>A	G/A	TGCAGGAAGGCCTCGTCGGGCGAGCGAGCGACGGACTCGCCGAGATCGGAAGAGCGGTTCAGCAGGAAT	chr2D	637901803	GG	GG	AA	GA	GG	GG	GA	GG	AA	GG	GG	GG	GA	GA	GG	GA	GA	GA	GG	GG	AA	GG	GG	GG	GG	GA	GA	GG	GG	AA	GG	GG	GG	NN	GG	NN	AA	GG	GG	GG	GG	GA	GG	GG	GA
7352304|F|0-9:A>G-9:A>G	A/G	TGCAGGCGCAGTTCGGGTTACCGAGATCGGAAGAGCGGTTCAGCAGGAATGCCGAGACCGATCTCGTAT	NA	NA	AA	GG	AG	GG	GG	GG	GG	GG	GG	GG	AA	GG	GG	GG	AA	GG	GG	GG	AA	AA	GG	GG	AG	GG	GG	AA	GG	AG	GG	GG	GG	AG	AG	AG	GG	AG	GG	AA	AA	GG	NN	AA	GG	GG	GG
3021844|F|0-26:T>G-26:T>G	T/G	TGCAGCCTAGATTCTCTCCCCGCTGCTCCATGCTTGTCCCGAGATCGGAAGAGCGGTTCAGCAGGAATG	chr3B	821827764	GG	TT	TT	TT	TT	TT	TT	TT	TT	TT	GG	TT	TT	GG	NN	TT	TT	GG	TT	NN	TT	TT	TG	TT	TT	TG	TT	GG	TT	GG	TT	GG	TG	TT	TT	TG	TT	GG	TT	TT	GG	TT	TT	TT	TT
1031274|F|0-33:C>A-33:C>A	C/A	TGCAGTGGACGCAAATGCCAGTTATGGTGGAGACTGATTGCTTGGTCGGCTATAATATGTTAACAGGAC	chr6A	610795493	CC	AA	CC	CC	AA	CC	AA	CC	CA	CC	CC	CC	AA	CC	CA	CC	AA	CC	CC	CC	CC	CC	CA	NN	CC	CC	CC	CC	CA	CC	CC	AA	CC	CA	CA	AA	AA	CC	CA	CC	AA	CA	CC	CA	AA
1863359|F|0-32:C>G-32:C>G	C/G	TGCAGCGACGAGATCGAGAGCCTCGAGCGGGACATCGGCGACCGAGCATCGGAGAGATGGACTGCCGCC	chr7A	608482626	CC	CG	CC	CC	CG	CC	GG	CG	CC	CG	CC	CC	GG	CC	CG	CC	CG	CC	CG	CC	CC	CC	CC	GG	CC	CC	CC	CG	CC	NN	CC	GG	CG	GG	CG	CG	CC	CC	GG	CG	CC	CG	CC	GG	CG
4992173|F|0-14:C>T-14:C>T	C/T	TGCAGGCTCGCCGCCGTGGCGAGGGACCAGGCTGAACCGAGATCGGAAGAGCGGTTCAGCAGGAATGCC	chr7B	582709177	CC	CT	CC	CC	TT	CC	TT	CC	TT	CC	CC	CC	TT	CC	CT	CC	CT	CC	CC	CC	CC	CC	CT	CT	CC	CC	CC	CC	TT	CC	CC	CT	CC	TT	TT	TT	CT	CT	CT	CC	CT	CC	CC	TT	TT
4397739|F|0-8:A>T-8:A>T	A/T	TGCAGCGGAGGGTGAAGATGCCGAGATCGGAAGAGCGGTTCAGCAGGAATGCCGAGACCGATCTCGTAT	NA	NA	TT	AT	AA	AT	AA	AA	AA	AT	AA	AT	AA	AT	AA	TT	AT	AT	AT	AA	AT	AA	AA	AT	AA	AT	AA	AT	TT	AT	AA	AA	AA	AT	AA	AA	AT	AA	AT	AT	AA	AA	AT	AT	AA	AA	AA
1072040|F|0-44:A>G-44:A>G	A/G	TGCAGCCTAAGTTTGGCCTCCCCGTCGTTATGAAGCTGCTGGATATATGAAATGGAACCGAGATCGGAA	chr2A	74097204	AG	AA	AA	AA	AA	AG	AA	AG	AG	AG	AG	AA	AA	AA	AG	AG	AA	AG	AA	AG	AA	AG	AA	AG	AG	AA	AG	AG	AG	GG	AG	AA	AA	GG	AA	AG	AG	AG	AG	AA	AA	AG	AG	AA	AG
985696|F|0-16:C>T-16:C>T	C/T	TGCAGAGCAACCTGGCCGTGGCGGAGATCTCCAAGATCGCGTCCTCGCTCCTGCCGTTCGGGGAGGAGG	chr1D	424743133	CT	CC	CC	CC	CT	CT	CC	CC	CC	CT	CC	CC	CC	CT	CC	CC	CC	CT	CT	CC	CC	CC	CC	CC	CC	CC	CC	CT	CC	CC	CT	CC	CT	CC	CC	CT	CT	CT	CT	CT	CC	CC	CC	CT	TT
14925124|F|0-19:G>C-19:G>C	G/C	TGCAGAACTGCTTTTTTCTGGACGCCGAGATCGGAAGAGCGGTTCAGCAGGAATGCCGAGACCGATCTC	NA	NA	CC	GC	CC	GC	GC	GC	GC	GC	CC	GC	CC	GG	GC	CC	GC	GC	GC	GC	CC	CC	CC	GC	CC	GC	CC	GC	CC	GC	CC	GC	GG	GC	CC	CC	CC	GC	GG	CC	CC	GC	GC	GG	GC	CC	GG
1201814|F|0-12:T>C-12:T>C	T/C	TGCAGGAGCTCCTTGAGGATCTTCAGGTCGTCGCCCCTCGCCGCGGCGTGCATTGCCCGAGATCGGAAG	chr2A	719360218	TC	TC	TC	TC	TC	TC	TC	TT	TC	CC	CC	CC	TC	CC	TC	TC	TC	TC	TC	CC	TC	CC	CC	TC	CC	TC	CC	TC	TC	TC	TC	TT	TC	CC	TC	TC	CC	TC	CC	TC	CC	TC	TC	TC	TC
3948986|F|0-18:C>G-18:C>G	C/G	TGCAGCAGCAGAGAAAATCTCTCCTCCATGTCCGAGATCGGAAGAGCGGTTCAGCAGGAATGCCGAGAC	chr6D	6321125	CC	CC	CC	CG	CG	CC	CG	CC	CC	CG	GG	CG	CG	GG	CG	CG	CG	CG	CG	CC	CG	CC	CC	CG	CG	CC	CG	CC	CC	CG	CG	CG	CG	CC	CC	CC	CC	CC	CC	CC	CC	CC	CG	CG	CC
4396239|F|0-20:C>A-20:C>A	C/A	TGCAGCCTGGAGCCTGGAGACGCGCCGAGATCGGAAGAGCGGTTCAGCAGGAATGCCGAGACCGATCTC	NA	NA	CA	CC	CC	CA	CC	CC	CC	CA	CC	CA	CC	CC	CC	CC	AA	CA	CC	CC	CA	CA	CC	CA	CA	CA	CC	CC	AA	CC	CA	CC	CA	CC	CA	CA	CA	CC	AA	CA	CC	CC	CC	CA	CA	CC	CC
4989986|F|0-16:C>A-16:C>A	C/A	TGCAGTCGGAGCATCCCGAGAGCCTACCGAGATCGGAAGAGCGGTTCAGCAGGAATGCCGAGACCGATC	NA	NA	CA	AA	AA	AA	CA	CA	AA	AA	AA	CA	AA	AA	AA	CA	CA	AA	AA	CA	CA	AA	AA	AA	AA	AA	AA	AA	AA	CA	AA	AA	CA	AA	CA	CA	AA	CA	CA	CC	AA	CA	AA	AA	CC	CA	AA
3934575|F|0-20:T>C-20:T>C	T/C	TGCAGTGTGGTCTTGGGCTGTAATAAGCACCGAGATCGGAAGAGCGGTTCAGCAGGAATGCCGAGACCG	chr5A	549360955	TC	TT	TC	TC	TT	TC	TT	TC	TT	TC	TC	TT	TT	TC	TC	TT	TT	TC	TC	TC	TT	CC	NN	TT	TT	TC	TT	TT	TT	TT	TC	TT	TC	TT	TT	TT	TT	TC	TT	TC	TT	TC	TC	TT	TT
1108898|F|0-6:A>G-6:A>G	A/G	TGCAGGAAGACGTGCGTGCCACGGATGAGGAGAGCCAGCCTCACTTCCTGATCGTGACGTACCCGAGAT	chr1D	118510487	AG	AA	AA	AA	AG	AA	AA	NN	AA	AG	AA	AA	AA	GG	AG	AA	AA	AG	AG	AA	AA	AA	AA	AA	AA	AA	AA	AG	AA	AA	AG	AA	AG	AG	AA	AG	AG	AG	AA	AG	AA	AA	AG	AG	AA
3949983|F|0-38:G>C-38:G>C	G/C	TGCAGGCGGCGCAGGACGGCATCGTCCTCCTCAAGAACGACGCCGAGATCGGAAGAGCGGTTCAGCAGG	chr6D	389369516	GC	CC	GC	CC	CC	CC	CC	CC	GC	CC	GC	CC	CC	GC	GC	CC	CC	CC	GC	GC	GC	CC	GC	CC	GC	CC	CC	CC	GC	CC	CC	CC	GC	GC	GC	CC	NN	GC	GC	CC	CC	CC	CC	GC	CC
1001467|F|0-57:C>T-57:C>T	C/T	TGCAGATTGATCTCTGGTGATGGAAACAAGTTGGGGAAGAGAGATCCCTTCTCTTCCCAGCAGCGGCCA	chr6A	16628334	CT	CC	CT	CC	CC	CC	CC	CC	CT	CC	CT	CC	CC	CT	CT	CC	CC	CC	CC	CT	CT	CC	CT	CC	CT	CC	CC	CC	CT	CC	CC	CC	CT	CT	CT	CC	CT	TT	CT	TT	TT	CC	CC	CC	CC
1017688|F|0-8:T>C-8:T>C	T/C	TGCAGTTTTGACCAACTGTAAGGATGGATAACAGATGAAACTAACTCAACTACACTGAAGGAGCTACAT	chr7A	651736994	TT	TC	TT	TC	TC	TC	TC	CC	TT	TC	TT	TC	TC	TT	TC	TC	TC	TC	TT	TT	TT	TC	TT	TC	TT	TC	TT	TC	TT	TC	TC	TC	TT	TT	TT	TC	TC	TT	TT	TC	CC	TC	TC	TT	TC
13120339|F|0-42:G>C-42:G>C	G/C	TGCAGAGAAGACAGGGGACGCCATCAAAGCAGAGGAGCGGCAGGGGATGAGCAAGGGAAGCGTCAAGAT	chr6D	399220352	CC	GC	CC	GC	GC	GC	GC	GC	CC	GC	CC	GC	GC	CC	NN	GC	GC	GC	CC	CC	CC	GC	CC	GC	CC	GC	GC	GC	CC	GC	GC	GC	CC	CC	CC	GC	GC	CC	CC	GC	GC	GC	GC	CC	GC
1202048|F|0-61:G>C-61:G>C	G/C	TGCAGGGTGCATGCATGCGTGCGCGCACACAGAGAAGCTAGCGAGCGGCCGAGCATGCATGGAGCGATG	chr2A	766295275	GC	GG	GC	GG	GC	GG	GG	GC	GG	GG	GG	GG	GG	GC	GC	GG	GC	GG	GG	GC	GC	GG	GG	GG	GC	GC	GG	GG	GC	GG	GC	GG	GG	CC	GG	GG	CC	GG	GG	GG	GC	GG	GC	GG	CC
5346324|F|0-22:C>T-22:C>T	C/T	TGCAGGACGACGACGTTGCCCGCGCCGACCGAGATCGGAAGAGCGGTTCAGCAGGAATGCCGAGACCGA	chr4A	13746221	CC	CC	CC	CC	CC	CT	TT	CC	CT	CT	CC	CT	CT	CC	CT	CC	CT	CT	CT	CT	CC	CC	CC	CT	CT	CT	CT	CT	CT	CT	CC	CC	CC	CC	CC	CC	CC	CC	CT	CT	CT	CT	CC	CT	CC
993171|F|0-10:C>T-10:C>T	C/T	TGCAGACTGGCATTTACCATGCCGTTTTTCCTTATTGGCCGACGGTGTCACCGTCCCGAGATCGGAAGA	chr2D	166613412	TT	CT	TT	CC	TT	CT	CT	TT	CT	TT	TT	CT	CT	TT	TT	CC	TT	CT	CT	TT	TT	TT	TT	TT	TT	CT	CT	CT	TT	CT	TT	CT	TT	TT	TT	TT	TT	CT	TT	CT	TT	CT	TT	CT	TT
1008572|F|0-51:A>G-51:A>G	A/G	TGCAGCGCACGGATGGCCCTGGCGAGGTCCGTGGTGGCGAGCACCTTCGGCATCACCGAGATCGGAAGA	chr7B	587519411	AG	GG	AG	AG	GG	AG	GG	AG	GG	AG	AG	AG	GG	AG	GG	AG	GG	AG	AG	AG	AG	AG	GG	GG	AG	AA	AG	AG	GG	AG	AG	GG	AG	GG	GG	GG	GG	GG	GG	AG	GG	NN	AG	GG	GG
4993251|F|0-15:T>A-15:T>A	T/A	TGCAGGGCGCGGAGGTTCCGCTGGTAACAAGTTCCGAGATCGGAAGAGCGGTTCAGCAGGAATGCCGAG	NA	NA	AA	NN	AA	TA	TA	TA	TA	TA	AA	TA	AA	TA	TA	AA	AA	TA	TA	TA	AA	AA	AA	TT	AA	TA	AA	TA	TA	TA	AA	TA	TA	TA	AA	AA	TA	TA	TA	AA	AA	TA	TA	TA	AA	AA	TA
1012455|F|0-29:C>A-29:C>A	C/A	TGCAGCCCGTTGGCGTTGCCATTGCGCTCCTTCAGTTTCTTGTTTGCTCCGTGTGAGGAGAGAGAAACC	chr5A	393469078	CA	CC	CA	CA	CC	CA	CC	CA	CC	CA	CA	AA	CC	CA	CA	CA	CC	CA	CA	CA	CC	CA	CC	CC	CA	CA	NN	CA	CC	CA	CA	CC	CA	CC	CC	CC	CC	CA	CC	CA	CC	CA	AA	CC	CC
4733790|F|0-10:C>T-10:C>T	C/T	TGCAGGATCTCGACGACGAGGCCGAGATCGGAAGAGCGGTTCAGCAGGAATGCCGAGACCGATCTCGTA	NA	NA	CT	CC	CC	CC	CT	CT	CC	CC	CC	CT	CC	CC	CC	CT	CC	CC	CC	TT	CT	CC	CC	CC	CC	CC	CC	CC	CC	CT	CC	CC	CT	CC	CT	CT	CC	CT	CT	CT	CC	CT	CC	CC	CT	CT	CC
1211680|F|0-10:C>A-10:C>A	C/A	TGCAGCACGGCCTGACAGTGCAACATCAAACCTTGACGCAGCCACAATGGCCGCGCAAGAGCTTGACCG	chr1A	363655748	CA	CC	CC	CC	CA	CA	CC	NN	NN	AA	CC	CC	CC	CC	CC	CC	CC	CA	CA	CC	CC	CC	CC	CC	CC	CC	CC	CA	CC	CC	CA	CC	AA	CA	CC	CA	AA	CA	CC	CA	CC	CC	CA	CA	CC
2259539|F|0-12:A>G-12:A>G	A/G	TGCAGGGATAGAATCATTTTCCAAGCTTGGGGACTCGATCTACTTCGAGGAGAAAGGCGGCAAACCGAG	chr7A	585063469	AG	AA	GG	AA	GG	GG	GG	NN	GG	AG	GG	AG	GG	AG	AG	AG	AG	GG	AG	GG	GG	AG	AG	AG	GG	AG	AG	AG	GG	GG	GG	AG	GG	GG	GG	GG	AG	AG	AG	GG	AG	AG	GG	GG	GG
14924991|F|0-12:T>G-12:T>G	T/G	TGCAGGATGACCTGGGACTCGCAGATGGGCTTGCCGTTGTGGATGAGCACCGAGATCGGAAGAGCGGTT	chr7A	15005938	GG	TG	GG	TG	TG	TG	TG	TG	GG	TG	GG	TG	TG	GG	TG	TG	TG	TG	GG	GG	GG	TG	GG	TT	GG	TG	TG	TG	GG	TG	TG	TG	GG	GG	TG	TG	TG	GG	GG	TG	TG	TG	TG	GG	TT
4538045|F|0-15:G>A-15:G>A	G/A	TGCAGCATCGAGGATGACGGCCGAGATCGGAAGAGCGGTTCAGCAGGAATGCCGAGACCGATCTCGTAT	NA	NA	GA	GG	GA	GG	GG	GG	GG	GA	GG	GG	NN	GG	GG	GA	GA	GG	GA	GG	GA	GA	GG	GG	GG	GG	GA	GA	GG	GG	GA	GG	GA	GG	GG	GA	GG	GG	GA	GG	GA	GG	GA	GA	GA	GG	GG
3573238|F|0-13:G>A-13:G>A	G/A	TGCAGACAAGTGAGCAGCTGAGGGAGCTCTACGAGTCGCTCTTGTCCGAGATCGGAAGAGCGGTTCAGC	chrUn	100234410	GG	GA	GA	GA	GG	GG	GA	GG	GA	GG	GG	GA	GA	GA	GG	GA	GG	GA	GG	GG	AA	GG	GA	GG	GG	GA	GA	GG	GG	GG	GA	GG	GA	GA	GG	GG	GA	GG	GG	GA	NN	GA	GA	GG	GA
5970895|F|0-10:C>G-10:C>G	C/G	TGCAGGTCAGCTGTAGCTTCCGAGATCGGAAGAGCGGTTCAGCAGGAATGCCGAGACCGATCTCGTATG	NA	NA	GG	GG	CG	GG	GG	GG	CG	CG	CG	GG	GG	CC	CG	CG	GG	GG	CG	GG	CG	GG	GG	CG	GG	GG	CG	GG	GG	GG	GG	GG	CG	CG	GG	CG	GG	GG	CG	CG	GG	GG	GG	CG	CG	GG	GG
3937771|F|0-20:C>T-20:C>T	C/T	TGCAGGGGCATATGGCCCAACTAACCACGTAACTCGGATTTTTCTACCGAGATCGGAAGAGCGGTTCAG	NA	NA	CT	TT	CT	TT	CT	TT	TT	CT	TT	TT	TT	TT	TT	CT	CT	TT	CT	TT	CT	CT	CC	TT	TT	TT	CT	CT	TT	TT	CT	TT	CT	TT	TT	CT	TT	TT	CT	TT	NN	TT	CT	TT	CT	TT	CT
1022049|F|0-50:G>A-50:G>A	G/A	TGCAGGGAGGGAGCACGGCGACCCGTGAAAGAGGGAGCGGCGGCGACGACGTGTAGGAGGCAGGAAGGG	chr4B	322657015	AA	AA	AA	AA	AA	GA	GA	AA	GA	GA	AA	GA	GA	AA	GA	AA	GA	GA	GA	GA	AA	AA	AA	GA	GA	GA	AA	GA	GA	GA	AA	AA	GA	AA	AA	AA	AA	AA	GA	GA	GG	GA	AA	GA	AA
3064458|F|0-21:T>A-21:T>A	T/A	TGCAGGGATGACAGGGTGCAATGGGTGTCAAACGCCCATGGAGTGCCGAGATCGGAAGAGCGGTTCAGC	chr6A	19595817	TT	TT	TT	TA	TT	TA	TA	TT	TT	TT	TT	NN	TA	TA	TT	TA	TT	TA	TA	TT	TT	TT	TA	TA	TT	TA	TA	TA	TA	TT	TT	TT	TA	TT	TA	TT	TA	TA	TA	TA	AA	TA	TT	TA	TT
996221|F|0-68:G>C-68:G>C	G/C	TGCAGTTGCTCCTCTATGGCTCTTCCGCCCACGAGCAGGGCGGTGGGGACGGAGCGGAAAAGGAACAAG	chr1D	344675281	GG	GG	GC	GC	GG	GC	GC	GG	GC	GC	GC	GC	GC	CC	GC	GC	GG	GG	GG	GG	CC	GG	GC	GG	GC	GC	GC	GG	GG	GG	GC	GG	GC	GG	GC	GG	GG	GC	GG	GC	GG	GG	GC	GC	GG
5370711|F|0-5:G>A-5:G>A	G/A	TGCAGGGCAAGCACCGCGCCGCCGTCCGAGATCGGAAGAGCGGTTCAGCAGGAATGCCGAGACCGATCT	NA	NA	GA	AA	AA	GA	AA	AA	AA	AA	AA	AA	AA	AA	AA	GA	GA	GA	GA	GA	GA	GA	AA	AA	GA	AA	GA	GA	GG	AA	GA	AA	GA	GA	GA	GA	GA	AA	GA	GA	GG	AA	AA	AA	GA	AA	AA
3941436|F|0-36:C>T-36:C>T	C/T	TGCAGAGGGACGTCGATCGTTTCCTACCGTCCCTTGCGCATCCTACGGTGGCCGAGATCGGAAGAGCGG	chr7B	136360897	TT	CT	TT	CT	CT	CT	CT	CT	NN	CT	TT	TT	CT	TT	CT	CT	CT	CT	TT	TT	TT	CT	TT	CT	TT	CT	CT	CT	TT	CT	CT	CT	NN	TT	TT	CT	TT	TT	TT	CT	CT	CT	CT	TT	TT
6045352|F|0-14:G>A-14:G>A	G/A	TGCAGAGGGCGGTGGCCCAGTGGACGCTGGACCCGAGATCGGAAGAGCGGTTCAGCAGGAATGCCGAGA	chr6B	579530608	GA	GG	GA	GG	GG	GG	GG	GG	GA	GG	GA	GG	GG	GA	AA	GG	GG	GG	GA	GA	GA	GG	GA	GG	GA	GG	GG	GG	GA	GG	GG	GG	GA	GA	GA	GG	GG	GA	GA	GG	GG	GG	GG	GA	GG
42776951|F|0-17:A>G-17:A>G	A/G	TGCAGAAAGTTTAAACCAAACACCTCCGAGATCGGAAGAGCGGTTCAGCAGGAATGCCGAGACCGATCT	NA	NA	AA	AA	AA	AG	AG	AA	AG	GG	AG	AG	AA	AG	AG	AG	AA	AG	AG	AA	AA	AA	AA	AG	AA	AA	AG	AG	AG	AG	AG	AG	AG	AA	AA	AG	AG	AG	AG	AA	AA	AG	AA	AA	AG	AG	AA
992102|F|0-28:G>C-28:G>C	G/C	TGCAGGTGCTTCACGCGCTGGACGTGGCGAGGACGCAGAGGTACCACGCGTGGGCGGTGGTGATCGCCG	chr6D	298924508	GG	GC	GG	GC	GC	GC	GC	GC	GG	GC	GG	GC	GC	GG	GG	GC	GC	GC	GG	GG	GG	GC	GG	GC	GG	GC	CC	GG	GG	GG	GC	GG	GG	GG	GG	CC	GC	GG	GG	GC	GC	GC	GC	GG	NN
3957711|F|0-28:T>C-28:T>C	T/C	TGCAGAATGAAACGCCATATGATAATGCTCCGAGATCGGAAGAGCGGTTCAGCAGGAATGCCGAGACCG	chr2B	775577241	TT	TT	TT	TC	TT	TT	TC	TC	TT	TT	TT	TC	TC	TT	TC	TC	TT	TT	TT	NN	TT	TT	NN	TT	TT	TC	TT	TT	NN	TT	TT	TC	TT	TT	TT	TT	TT	TC	TC	TC	TC	TC	TT	CC	TC
1134331|F|0-54:A>T-54:A>T	A/T	TGCAGCACGTCCTCTCCTTCCTCCCGGCGCAGGCGGCCGTGCGGACGTGCGTGCAGGCCCGAGATCGGA	chr6A	37450949	AT	TT	AT	TT	TT	TT	TT	TT	TT	TT	AT	TT	TT	TT	AT	TT	TT	TT	AT	AT	AT	TT	AT	TT	AT	TT	TT	TT	AT	TT	TT	TT	AT	AT	AT	TT	TT	AT	AT	TT	TT	TT	TT	TT	TT
4003069|F|0-12:G>A-12:G>A	G/A	TGCAGGTGGTTTGCGCGACGTGAAAATCATCCGAGATCGGAAGAGCGGTTCAGCAGGAATGCCGAGACC	chr6A	358161087	GA	AA	GA	AA	AA	AA	AA	AA	GA	AA	GA	AA	AA	GA	GA	AA	AA	AA	GA	GA	GA	AA	GA	AA	GA	AA	AA	AA	GA	AA	AA	AA	GA	GA	GA	AA	AA	GA	GA	AA	NN	AA	AA	GA	AA
1087804|F|0-33:C>T-33:C>T	C/T	TGCAGTCTAGCAAACTAGTGCCCAGATACTAAACTAGGAACTGGCTGGCCTTAAGAACGATTGCCGATT	chr6D	18528639	CT	CC	CC	CT	CC	CC	CC	CT	CC	CT	CC	CC	CT	CT	CT	CC	CT	CC	CT	CC	NN	CT	CT	CT	CC	CC	CT	CC	CT	CC	CT	CT	TT	CT	CC	CC	TT	CT	CT	CC	CC	CT	TT	CC	CC
1051509|F|0-31:A>G-31:A>G	A/G	TGCAGTTGGTCTTGATGTGATGGGGTTCATCAGAGCTACACAGAACGGGCAGCAGCCACTGCCAAGGCC	chr7D	570485760	AG	AG	AA	AG	AA	AA	AA	AG	AA	AG	AA	AG	AA	AG	AG	GG	AG	AA	AG	AA	AA	AG	GG	AG	AA	AG	AG	AG	AA	NN	AA	AG	AA	AA	AA	AA	AG	AG	AG	AA	AG	AG	AA	AA	AA
3944034|F|0-12:G>A-12:G>A	G/A	TGCAGAGGGAACGGACAATGATCCGAGATCGGAAGAGCGGTTCAGCAGGAATGCCGAGACCGATCTCGT	NA	NA	GG	AA	GG	GA	GG	GA	GA	GA	GG	GG	GG	GA	GA	GG	GG	GA	GG	GG	GG	GG	GG	GA	GA	GG	GG	GA	GA	GG	GG	GG	GA	GG	GA	GG	GG	GG	GA	GG	GG	GA	GG	GA	GA	GA	GG
3949554|F|0-12:C>G-12:C>G	C/G	TGCAGCCAAACACCATGCCCGAGATCGGAAGAGCGGTTCAGCAGGAATGCCGAGACCGATCTCGTATGC	NA	NA	CC	CG	CC	CC	CC	CC	CG	CC	CG	CC	CG	CC	CG	CG	CG	CC	CC	CG	CC	CG	CG	CG	CG	CC	CC	CC	CC	CC	CG	CC	CG	CG	CG	CC	CG	CC	CC	CG	CG	CC	CG	CG	CG	CC	CC
4440020|F|0-15:C>T-15:C>T	C/T	TGCAGTGGTTCACAACAAAATGGATGTCCGAGATCGGAAGAGCGGTTCAGCAGGAATGCCGAGACCGAT	NA	NA	CT	CT	TT	TT	TT	TT	CT	CT	TT	CT	CT	CT	CT	TT	CT	TT	CT	CT	TT	TT	CT	TT	TT	CT	TT	TT	TT	CT	CT	CT	TT	CT	CT	CT	CT	TT	TT	CT	CC	CT	TT	TT	TT	CT	CT
1023913|F|0-14:A>T-14:A>T	A/T	TGCAGAAGAGCCTTAGCCTTTCCGACGAGCAGGTGGAGGCATCACGGATGACGCTGCACCGAGATCGGA	chr4D	4066415	AA	AT	AT	AA	AT	AA	AT	AA	AT	AA	AA	AA	AT	AA	AT	NN	AT	AT	AT	AT	AA	AT	AT	AT	AA	AA	AA	AA	AT	AT	AA	AA	AA	AA	AT	AT	AA	AA	AA	AA	AT	AA	AA	AA	AT
1097886|F|0-13:G>A-13:G>A	G/A	TGCAGCTGGCACGGACCGCCGCGAGGCCAGCGAGGCGCGCGCTGGTGGTGGAGGCCCGCGGGGGCAGGG	chr6D	271010546	GG	GA	GG	GG	GA	GG	GA	GA	GG	GA	GG	GG	GG	GG	GG	GA	GA	GA	GG	GG	GG	GA	GG	GA	GG	GA	GG	GA	GG	GA	GA	GA	GG	GG	GG	GA	GA	GG	GA	GA	GG	GA	GG	GG	AA
17568830|F|0-9:C>A-9:C>A	C/A	TGCAGCGGCCTTCATGCCGCCGAGATCGGAAGAGCGGTTCAGCAGGAATGCCGAGACCGATCTCGTATG	NA	NA	AA	CA	CA	AA	CA	CA	CA	AA	CA	AA	CA	AA	CA	AA	AA	AA	AA	AA	AA	AA	CA	CA	AA	AA	AA	AA	AA	CA	AA	CA	AA	AA	AA	AA	CA	CA	NN	AA	AA	CA	CA	CA	AA	CA	CA
977681|F|0-40:G>C-40:G>C	G/C	TGCAGGACGCACTCTGGGACTCGGACACCGACGACGAGGAGGCGGACGAAACGCCGAGATCGGAAGAGC	chr3A	477431373	GC	GG	GC	GC	GG	GC	GG	GG	GC	GG	GG	GC	GG	GG	GC	CC	GG	GG	GG	GC	GG	GC	GC	GG	GC	GC	GC	GG	GC	GG	GC	GG	GG	GG	GC	GG	GC	GG	GG	GG	GC	GG	GC	GG	GG
1009234|F|0-50:G>A-50:G>A	G/A	TGCAGTTTGGGGTATTCAACCCGCGTTCCGACCACACACAGAGCACGGGCGCCTCCTCTCCTTCTCGCC	chr5A	638284754	GG	GG	GG	GA	GG	GG	GA	GA	GA	GG	GA	GA	GA	GA	GG	GA	GG	GA	GG	GG	GA	GG	GA	GG	GA	GG	GA	GG	GA	GA	GG	GG	GA	GG	GA	GA	GG	GG	GA	GG	NN	GG	GG	GA	GG
11315085|F|0-29:G>A-29:G>A	G/A	TGCAGTACTGGATCTCCGTGCGGCCCCTCGCCGAGATCGGAAGAGCGGTTCAGCAGGAATGCCGAGACC	NA	NA	GA	AA	AA	GA	AA	GA	AA	GA	GA	GA	AA	AA	AA	AA	GA	GA	AA	GA	AA	AA	AA	GA	GA	GA	GA	AA	GA	GA	GA	GA	GA	GA	GA	GA	AA	GA	GA	GA	GA	AA	AA	GA	GA	AA	GG
13120587|F|0-41:T>A-41:T>A	T/A	TGCAGCAGACGCTCAACTTCAGCAGCAGCCACGTCGCCCGCTACCTCACCGAGATCGGAAGAGCGGTTC	chr6B	691788181	AA	TA	AA	TA	TA	TA	TA	TA	AA	TA	AA	TA	TA	NN	TA	TA	TA	TA	AA	AA	AA	TA	AA	TA	AA	TA	TA	TA	AA	TA	TA	TA	AA	AA	AA	TA	TA	AA	AA	TA	TA	TA	TA	AA	TT
3385003|F|0-19:G>A-19:G>A	G/A	TGCAGGTTCCGCTCCGAGAGGTCGAGTGCAGTGACCCTCCCGAGATCGGAAGAGCGGTTCAGCAGGAAT	chr6B	658710719	GG	GA	GG	GA	GA	GA	GA	GA	GG	GA	GG	GA	GA	GG	GG	GA	GA	GA	GG	GG	GG	GA	GG	GA	GG	GA	GA	GA	GG	GA	GA	GA	GG	GG	GA	GA	GA	GG	GG	GA	GA	GA	GA	GG	GA
4993373|F|0-10:T>C-10:T>C	T/C	TGCAGCCCTTTGGTCAGATGCCGAGATCGGAAGAGCGGTTCAGCAGGAATGCCGAGACCGATCTCGTAT	NA	NA	TC	TC	TT	TC	TT	TC	TT	TC	TT	TC	TT	TC	TT	TT	TT	TC	TT	TC	TC	TC	TC	TC	TT	TT	TC	TC	TT	TT	TT	TC	TT	TT	TC	TT	TT	TT	TT	TT	TT	TC	TT	TC	TC	TT	TT
7351423|F|0-11:G>C-11:G>C	G/C	TGCAGTCAATGGCGTCAGCCGAGATCGGAAGAGCGGTTCAGCAGGAATGCCGAGACCGATCTCGTATGC	NA	NA	GG	GG	GC	GC	GG	GC	GC	GG	GC	GC	GC	GG	GC	GC	GC	GC	GG	GG	GG	GG	GC	GG	GC	GG	GC	GC	GC	GG	GG	GG	GC	GG	GC	GG	GC	GG	GG	GC	GG	GC	GG	GG	GC	GC	GG
4003569|F|0-14:C>A-14:C>A	C/A	TGCAGGAGGCATCCCACGATCAGCGGCCCGAGATCGGAAGAGCGGTTCAGCAGGAATGCCGAGACCGAT	NA	NA	CA	CA	CA	CA	CA	CA	AA	AA	CA	AA	CA	AA	AA	CA	CA	CA	CA	AA	CA	CA	AA	CA	AA	AA	AA	CA	CA	AA	NN	AA	CA	AA	AA	AA	AA	CA	CA	AA	AA	AA	CA	CA	CA	AA	CA
4537543|F|0-17:A>G-17:A>G	A/G	TGCAGGTACTGCTTGCCATCGACGCAGCAGTCCGAGATCGGAAGAGCGGTTCAGCAGGAATGCCGAGAC	chr6D	420966545	AA	AG	AA	AG	AG	AG	AG	AG	AA	AG	AA	AG	AG	AA	AA	AA	AG	AG	AA	AA	AA	AG	AA	AG	AA	AG	AG	AG	AA	AG	AG	AG	AA	AA	AG	AG	AG	AA	AA	AG	AG	AG	AG	AA	AG
1051091|F|0-27:A>T-27:A>T	A/T	TGCAGTATGTTGCTTGCATCCCTTGGGACCAAAATGCTGTGAAGTTTTGTGGACAGTCTTCCGAGATCG	chr1D	32481951	AT	AA	NN	AA	AT	AT	AA	AA	AA	TT	AA	AA	AA	AT	AT	AA	AA	AT	AT	AA	AA	AA	AA	AA	AA	AA	AA	AT	AA	AA	AT	AA	AT	AT	AA	AT	AT	AT	AA	AT	AA	AA	AT	AT	AA
5412129|F|0-23:T>C-23:T>C	T/C	TGCAGTTCATCGCCGTTTTCCCATGCCGAGATCGGAAGAGCGGTTCAGCAGGAATGCCGAGACCGATCT	NA	NA	CC	CC	TC	CC	TC	TC	TC	TT	TC	TC	TC	TC	TC	CC	TC	CC	NN	TC	CC	CC	TC	TC	CC	TC	CC	CC	CC	TC	CC	TC	TC	CC	TC	CC	CC	CC	TC	TC	CC	TC	TC	CC	TC	TC	TC
4409190|F|0-8:A>C-8:A>C	A/C	TGCAGCATACCCGCTGCCAGCTCCGAGATCGGAAGAGCGGTTCAGCAGGAATGCCGAGACCGATCTCGT	NA	NA	AC	CC	CC	CC	AC	AC	AC	CC	CC	AC	CC	NN	CC	AC	AC	CC	CC	AC	AC	CC	CC	CC	CC	CC	CC	CC	CC	AC	CC	CC	AC	CC	AC	AC	CC	AC	CC	AC	AC	AC	CC	CC	AC	AC	AC
14925083|F|0-13:A>G-13:A>G	A/G	TGCAGGATCCTCCACCGCGCCATCCTCGACCCGAGATCGGAAGAGCGGTTCAGCAGGAATGCCGAGACC	NA	NA	GG	AG	GG	AG	AG	AG	AG	AG	GG	AG	GG	AG	AG	GG	AG	AG	AG	AG	GG	GG	GG	AG	GG	AG	GG	AG	AG	AG	GG	AG	AG	AG	GG	GG	GG	AG	AG	GG	GG	AG	AG	AG	AG	GG	AG
1167183|F|0-9:T>G-9:T>G	T/G	TGCAGGCGGTTCAGGATTAGCTGCGTGTCCACTGGACGATTCCGCTGCGGTCTTCGAGCCGAGATCGGA	chr7A	700180481	GG	TG	TG	GG	TG	TG	TG	GG	TG	GG	TG	TG	TG	GG	NN	GG	GG	TG	GG	GG	TG	GG	GG	GG	TG	GG	GG	TG	GG	TG	GG	GG	GG	NN	TG	TG	GG	GG	GG	TG	TG	NN	GG	TG	TG
1174987|F|0-26:A>G-26:A>G	A/G	TGCAGATCGTACCTATCCGCCGCGACAAGCAGCTGCGTCCACTGCCACATCGCATCTTCACCATCTCCC	chr2B	740731972	AA	AA	AA	AG	AA	AG	AG	NN	AG	AG	AG	AG	AG	AG	AG	AG	AA	AA	AA	AA	AG	AA	AG	AA	AG	AG	AG	AA	AA	AA	AG	AA	AG	AG	AG	AA	AA	AG	AG	AG	NN	AG	AG	AG	AA
12855074|F|0-6:T>C-6:T>C	T/C	TGCAGTTTACTAAAGAAATCAAACAGACCCAACCGAGATCGGAAGAGCGGTTCAGCAGGAATGCCGAGA	chr1D	149062805	TC	CC	CC	TC	CC	TC	CC	CC	TC	NN	CC	TC	CC	TC	TC	TC	CC	TC	TC	TC	CC	TT	TC	TC	CC	TC	TC	TC	TC	TC	CC	TC	TC	TC	CC	CC	CC	TC	CC	TC	TC	CC	CC	TC	CC
992762|F|0-7:G>A-7:G>A	G/A	TGCAGGGGCCTGGGCGATGAAGACTCCGACGAGCAACGCCAGTGCAAGCACCGAGATCGGAAGAGCGGT	chr3A	713932131	GG	GG	GG	GA	GA	GG	GA	GG	GG	GA	GA	GG	GG	GA	GA	GA	GA	GG	GG	GA	GG	GG	GG	GG	GG	GA	AA	GA	GA	GA	GA	GA	GA	GG	GA	GA	GA	GG	GG	GA	GG	GA	GA	GA	AA
1044305|F|0-26:C>T-26:C>T	C/T	TGCAGGTGCAGATGGGGCTGAATGCTCAGAGCACTCCATAGAGCAGCTGGACCCAAAAACACCGAGATC	chr5B	700774990	CT	TT	CT	TT	CT	CT	CT	TT	CT	CT	CT	CT	TT	CT	CT	TT	CT	CT	CT	CT	CT	CT	CT	CT	CT	CT	TT	TT	CT	TT	TT	TT	TT	CT	CT	CT	TT	CT	CT	TT	CT	CT	TT	TT	TT
7352575|F|0-14:C>A-14:C>A	C/A	TGCAGCCCTACACCCGACCCGAGATCGGAAGAGCGGTTCAGCAGGAATGCCGAGACCGATCTCGTATGC	NA	NA	CA	CC	CA	CA	CC	CA	CC	CA	CC	CA	CA	CC	CC	CA	CA	CA	CC	CA	CA	CA	CA	CA	CC	CC	CA	CA	CA	CC	CC	AA	CA	CC	CA	CC	CC	CC	CC	CA	CC	CA	CC	CA	CA	CC	NN
4004111|F|0-16:G>C-16:G>C	G/C	TGCAGAGCGGGACGATGTTCCGCCCCCTGAGCTCGTCGAGGATCGGCCGAGATCGGAAGAGCGGTTCAG	chr5B	546780922	CC	GC	CC	CC	GC	CC	GC	CC	GC	CC	CC	GC	GC	NN	GC	CC	GC	CC	CC	CC	CC	CC	GC	GC	GC	CC	CC	GC	GC	CC	CC	GC	CC	GC	GC	GC	GC	CC	CC	CC	GG	CC	CC	GC	GC
4009917|F|0-7:G>A-7:G>A	G/A	TGCAGCCGTTGCACTGGCTCTGGCAGCCGAGATCGGAAGAGCGGTTCAGCAGGAATGCCGAGACCGATC	NA	NA	GA	GA	GA	GG	GA	GA	GG	GG	GG	GA	GG	GG	GG	GG	GA	GG	GA	GG	GA	GA	GG	GA	GG	GA	GG	GA	GG	GA	GG	GG	GG	GA	GG	GA	GG	GG	NN	GA	GG	GA	GG	GA	GA	GG	GA
1150191|F|0-9:G>C-9:G>C	G/C	TGCAGTTGAGGAAGATGGGGGCGTCGGTGCTTGCGTCGTTCCTTGCTATGTGGACTGTGGAGGAACAAC	chr5B	655729847	GG	GC	GC	GC	GG	GC	GG	GC	GG	GC	GC	GG	GC	GG	GC	GC	GG	GG	GG	GG	GC	GC	GG	GC	GC	GC	NN	GC	GC	GC	GC	GG	GG	GC	GC	GG	GC	GG	GG	GC	GG	GG	GC	GC	GG
3534007|F|0-13:A>C-13:A>C	A/C	TGCAGGATAGCACACCATCCGCACGCGGGCTGGTGGTCACCGAGATCGGAAGAGCGGTTCAGCAGGAAT	chr6A	421534410	AC	CC	AC	CC	CC	CC	CC	CC	AC	AC	AC	CC	CC	AC	AC	CC	CC	CC	AC	AC	AC	CC	AC	CC	AC	CC	CC	CC	AC	CC	AC	CC	AC	AA	CC	CC	CC	AC	AC	CC	CC	CC	CC	AC	CC
3955399|F|0-6:T>C-6:T>C	T/C	TGCAGCTCCCTACCCGCTGCGCACAGCCGAGATCGGAAGAGCGGTTCAGCAGGAATGCCGAGACCGATC	NA	NA	TT	TC	TT	TC	TC	TC	TC	TC	TT	TC	TT	TC	TC	TT	TC	TC	TC	TC	TT	TT	TT	TC	TT	TC	TT	TC	TC	TC	TT	TC	TC	TC	TT	TT	TT	TT	CC	TT	TT	TC	TC	TC	TC	TT	TC
4539723|F|0-13:A>T-13:A>T	A/T	TGCAGGCTGCGGTAGCTCCGAGATCGGAAGAGCGGTTCAGCAGGAATGCCGAGACCGATCTCGTATGCC	NA	NA	TT	TT	AT	TT	AT	AT	AT	TT	TT	TT	AT	AT	AT	AT	AT	TT	TT	TT	AT	TT	AT	NN	TT	TT	TT	TT	TT	TT	AT	AT	TT	TT	AT	AA	AT	AT	AT	TT	AT	AT	TT	TT	TT	AT	TT
1149490|F|0-25:T>C-25:T>C	T/C	TGCAGCTCGTCGCGTGGGTCGGCGATGACCACGAGCGCTTCCTCTCCAAGTTCAAGGACCGCCTCGACC	chr2B	116348857	TC	CC	CC	CC	CC	CC	CC	CC	CC	CC	TC	CC	CC	TC	TC	CC	CC	TC	CC	TC	CC	CC	TC	CC	TC	TC	CC	TC	CC	CC	CC	TC	TC	CC	CC	TC	CC	TC	CC	CC	TC	CC	CC	CC	CC
1050827|F|0-5:G>A-5:G>A	G/A	TGCAGGCCACAGACCACGGGTTTCTCAGACGCTTCCACGAGCACCATGGGAGGCCACCCCTCCTCGGCG	chr5B	705535332	GA	GA	GA	GG	GG	GG	GA	GG	GA	GG	GA	GG	GA	GG	GA	GG	GG	GA	GG	GG	GG	GG	GG	GA	GA	GG	GG	GA	GG	GA	GA	GA	GA	GG	GG	GG	GG	GG	GG	GA	GA	GG	GG	GG	GA
1069659|F|0-42:A>G-42:A>G	A/G	TGCAGGTACCAGTGCAACGAGTGGGGCGTCGGCATGGAGATCAATAACAACGTCCGAGATCGGAAGAGC	chr6D	420560644	AA	AG	AA	AG	AG	AG	AG	AG	AA	AG	AA	AA	AG	AA	AG	AG	AG	AG	AA	AA	AA	AG	AA	AG	AA	AG	AG	AG	AA	AG	AG	AG	AA	AA	AG	AG	AG	AA	AA	AG	AG	AG	AG	AA	AG
1108678|F|0-6:A>T-6:A>T	A/T	TGCAGAATGTAACACTTCGTCAGGTTCAGCACTGAGGGTCAATGGTGTAGTTAGGCCGAGATCGGAAGA	chr6B	704534388	AA	AT	AA	AT	AT	AT	AT	AT	AA	AT	AA	AT	AT	AA	AT	AT	AT	AT	AA	AA	AA	AT	AA	AT	AA	AT	AT	AT	AA	AT	AT	AA	AA	AA	AT	AT	AA	AA	AA	AT	AT	AT	AT	AA	AT
3533035|F|0-25:G>A-25:G>A	G/A	TGCAGGCACGTAACTTGGTTCCGTCGAGACGAGCTAGCTGATTTCGCCGAGATCGGAAGAGCGGTTCAG	chr6B	217469027	GG	GA	GG	GG	GA	GG	GA	GG	GA	GG	GG	GG	GA	GG	GA	GG	GA	GG	GG	GG	GG	GG	GA	GA	GG	GG	NN	GG	GA	GG	GG	GA	GG	GA	GA	GA	GA	GG	AA	GG	GA	GA	GG	GA	GA
4261283|F|0-8:T>C-8:T>C	T/C	TGCAGGGGTAGCGATGGTTGACGACGAGGGCGACGGGGAGGTCCGAGATCGGAAGAGCGGTTCAGCAGG	chr5A	410752077	TC	TT	TT	TC	TT	TC	TT	TT	TC	TT	NN	TC	TT	TC	TC	TC	TT	TT	TC	TC	NN	TC	TC	TC	TT	TC	TC	TC	CC	TC	TT	TC	TC	TC	TT	TT	TT	TC	TT	TC	TC	TT	TT	TC	TT
5345624|F|0-5:C>T-5:C>T	C/T	TGCAGCAGCCCGCAGTCCTACCGAGATCGGAAGAGCGGTTCAGCAGGAATGCCGAGACCGATCTCGTAT	NA	NA	CT	CT	CT	CT	CT	CC	CC	CT	CT	CC	CT	CT	CC	CC	CT	CC	CT	CC	CT	CT	CT	CT	CC	CC	CT	CC	CC	CC	CC	CT	CT	CT	CC	CT	CC	CT	CC	CC	CC	CC	CT	CT	CT	CC	CT
4990903|F|0-7:G>C-7:G>C	G/C	TGCAGCAGCAGCTCCACGTCGGTGGGGTGGAACCGAGATCGGAAGAGCGGTTCAGCAGGAATGCCGAGA	chr5B	476170081	GC	CC	GC	GC	CC	GC	CC	GC	CC	GC	GC	CC	CC	GC	GC	GC	CC	GC	GC	GC	GC	GC	CC	CC	GC	GC	GC	CC	CC	GC	GC	CC	GC	CC	CC	CC	CC	GC	CC	GC	CC	GC	GC	CC	CC
4990825|F|0-28:G>A-28:G>A	G/A	TGCAGGTCGACCACGTGTAGTTCATGGCGCCGAGATCGGAAGAGCGGTTCAGCAGGAATGCCGAGACCG	NA	NA	GA	AA	AA	AA	GA	GA	NN	AA	AA	AA	AA	AA	AA	GA	GA	AA	AA	GA	GA	AA	AA	AA	AA	AA	AA	AA	NN	GA	AA	AA	GA	AA	GA	GA	AA	GA	AA	GA	AA	GA	AA	AA	GA	GA	AA
4993576|F|0-22:C>T-22:C>T	C/T	TGCAGGAGCTCTTCCCCTCCTGCGCCGTCCTGCCCGAGATCGGAAGAGCGGTTCAGCAGGAATGCCGAG	chr3D	591241553	CT	CT	CC	CC	CC	CC	CC	CC	CT	CT	CC	CC	CC	CC	CT	CC	CT	CT	CC	CT	CC	CC	CC	CT	CT	CC	CC	CT	CT	CT	CC	CT	CT	CC	CT	CT	NN	CC	CC	CC	CT	CC	CC	CT	CT
3956719|F|0-10:T>C-10:T>C	T/C	TGCAGCACGGTAGTGGGCCGAGATCGGAAGAGCGGTTCAGCAGGAATGCCGAGACCGATCTCGTATGCC	NA	NA	CC	TC	TC	TC	CC	CC	TC	TC	TC	CC	TC	TC	TC	CC	TC	TC	TC	TC	CC	TC	TC	TC	TC	TC	TC	TC	TC	CC	TC	TC	CC	TC	CC	CC	TC	CC	CC	CC	TC	CC	TC	TC	CC	CC	TC
5324711|F|0-24:C>G-24:C>G	C/G	TGCAGGAGTGGCGGCTGCTGGAGGCGGCGACGCAGGCGGCGTCGGTGATGCAGCCGAGATCGGAAGAGC	chr7B	616508834	CG	GG	CG	CG	GG	CG	GG	CG	GG	CG	CG	CG	GG	CG	GG	CG	GG	CG	CG	CG	CC	CG	GG	GG	CG	CG	CG	CG	GG	CG	CG	GG	CG	GG	GG	GG	GG	GG	GG	CG	GG	GG	CG	GG	GG
1104732|F|0-29:T>G-29:T>G	T/G	TGCAGGACTACGAGGCGGAGGTATGGTCATCAAAGTACCAGACTGAATTGCCGAGATCGGAAGAGCGGT	NA	NA	TT	TT	TG	TG	TG	TG	TT	TT	TG	TT	TT	TT	TT	TG	TG	TT	TG	TT	TG	TG	TT	TG	TT	TT	TT	TT	TT	TT	TT	TT	TG	TT	TT	TT	TT	TG	TG	TT	TT	TT	TG	TG	TG	TT	TG
3936867|F|0-9:C>T-9:C>T	C/T	TGCAGTCTGCGTTCGAACTTTGGCCGAGATCGGAAGAGCGGTTCAGCAGGAATGCCGAGACCGATCTCG	NA	NA	CT	CC	CT	CC	CT	CC	CC	CC	CC	CT	CT	CC	CC	CT	CT	CC	CT	CC	CC	CT	CT	CT	CT	CT	CT	CC	CC	CC	CT	CC	CT	CC	CT	CT	CT	CT	TT	CC	CT	CC	CT	CC	CT	CC	CT
1215677|F|0-5:A>G-5:A>G	A/G	TGCAGACACGCGGTGGGGAAGTCCGCGGCGAAGCCGATGCGGGAGCTCAGCCGAGATCGGAAGAGCGGT	chr5A	2104451	AG	GG	AG	AG	AG	AG	GG	GG	GG	AG	GG	AG	GG	GG	AG	AG	AG	GG	AG	AG	GG	GG	GG	AG	AG	AG	AG	AG	AG	GG	GG	GG	GG	GG	AG	GG	AG	GG	AG	GG	AA	GG	GG	AG	AG
3022938|F|0-18:A>C-18:A>C	A/C	TGCAGCTTCTATGCAACTATACGACGCCCGAGCAAGCTTCCGAGATCGGAAGAGCGGTTCAGCAGGAAT	chr4A	137100463	AA	AC	AC	AC	AA	AA	AC	AC	AC	AA	AC	AC	AC	AA	AC	AC	AC	NN	AA	AC	AC	AC	AC	AC	AC	AC	AC	AA	CC	AC	AA	AC	AA	AA	AC	AA	AA	AA	AC	AA	AC	AC	AA	AA	AC
3023316|F|0-8:T>G-8:T>G	T/G	TGCAGTGGTGCAAGGACTGAAACGCTTGCATAGCCCGAGATCGGAAGAGCGGTTCAGCAGGAATGCCGA	chr7D	602301893	TT	TT	TG	TT	TG	TT	TG	TT	TG	TT	TT	NN	TG	TT	TT	TT	TT	TT	TG	TT	TT	TT	TG	TT	TT	TT	TT	TT	TG	NN	TT	TG	TT	TT	TG	TG	TG	TG	TG	TT	TG	TT	TT	TG	TT
3024250|F|0-11:C>A-11:C>A	C/A	TGCAGGGATGACGACACCAACGGGTCACTGTATGCTACTCCGAGATCGGAAGAGCGGTTCAGCAGGAAT	chr2B	776409853	CC	CC	CC	CA	CC	CC	CA	CA	CC	CC	CC	CA	CA	CC	CA	CA	CC	CA	CC	CC	CC	CC	CC	CC	CC	CA	CA	CC	CC	CC	CC	CA	CC	CC	CC	CC	CC	CA	CC	CA	CA	CA	CC	CA	CA
991453|F|0-43:G>C-43:G>C	G/C	TGCAGTGGAATTGGCTGTTGCTTCTATTCATGGGGCTCGCACAGGCTATGGAGATTAGATTTCTTCCCA	chr3B	70909818	GC	CC	GC	GC	CC	GC	CC	CC	GC	CC	CC	GC	CC	CC	GC	GC	CC	CC	CC	GC	CC	GC	GC	CC	GC	GC	GC	CC	GC	CC	GC	CC	CC	CC	GC	CC	GG	CC	CC	CC	GC	CC	GC	CC	CC
1045953|F|0-26:G>C-26:G>C	G/C	TGCAGGGTAATTCCCAGAGTGCAACAGTGGGCAGAATCAACCGTCTCTCAACAGTGTCCCAAGATCTAA	chr2D	398779326	GC	NN	GG	GC	GC	GC	GG	NN	GC	GC	GC	GC	GG	GC	GG	GG	GG	GC	GC	GC	GG	GG	GC	GG	GG	GC	GG	GC	GG	GG	GG	GC	GC	GC	GG	GC	GG	GC	GG	GC	GC	GG	GG	GG	GG
3022880|F|0-19:G>A-19:G>A	G/A	TGCAGCTTTGCGCAGGAACGATCACGCCATCACCACTCCGAGATCGGAAGAGCGGTTCAGCAGGAATGC	chr1A	84443064	GA	GG	GA	GA	GG	GA	GG	GA	GG	GA	GA	GG	GG	GA	GG	GA	GG	GA	GA	GA	GA	GA	GG	GG	GA	GA	GA	GA	GG	GA	GA	GG	GA	NN	GG	GG	GG	GG	GG	GA	GA	GG	GA	GG	GG
3934616|F|0-19:A>G-19:A>G	A/G	TGCAGCCTTCTCGCCGCTGATGCTCCGAGATCGGAAGAGCGGTTCAGCAGGAATGCCGAGACCGATCTC	NA	NA	AG	AG	GG	AG	GG	GG	GG	AG	AG	AG	GG	AG	GG	AG	GG	AG	AG	AG	AG	GG	AG	AG	AG	AG	GG	AG	AG	AG	GG	GG	GG	AG	GG	GG	GG	GG	AG	AG	AG	GG	AG	AG	GG	GG	GG
7909099|F|0-16:G>C-16:G>C	G/C	TGCAGTAGACGCTCACGGTGAGCAAGGCGCCGAGATCGGAAGAGCGGTTCAGCAGGAATGCCGAGACCG	NA	NA	CC	GC	CC	GC	GC	GC	GC	GC	CC	GC	CC	GC	GC	CC	GC	GC	GC	GC	CC	CC	CC	GC	CC	GC	CC	GC	GC	GC	CC	GC	GC	GC	CC	CC	GC	GC	GC	CC	CC	GC	GC	GC	GC	CC	GC
3955339|F|0-10:G>C-10:G>C	G/C	TGCAGTTGTGGGACTCCCACCAGCCGAGATCGGAAGAGCGGTTCAGCAGGAATGCCGAGACCGATCTCG	NA	NA	GC	GG	GC	GC	GG	GC	GG	GC	GG	GC	GG	GG	GG	GC	GG	GG	GG	GC	GC	GC	GC	GC	GG	GG	GC	GC	GC	GC	GG	GC	GG	GG	GC	GG	GG	GG	GG	GG	GG	GC	GC	GG	GC	GG	GG
6038472|F|0-7:T>C-7:T>C	T/C	TGCAGCCTGCGCTTCACGGTCCTCAGCCGAGATCGGAAGAGCGGTTCAGCAGGAATGCCGAGACCGATC	NA	NA	CC	TC	CC	TC	TC	TC	TC	CC	CC	TC	CC	TC	TC	CC	TC	TC	TC	TC	CC	CC	CC	TC	CC	TC	CC	TC	TC	TC	CC	TC	TC	TC	CC	CC	TC	TC	TC	CC	CC	TC	TC	TC	TC	CC	TC
5412011|F|0-11:G>A-11:G>A	G/A	TGCAGGCTGACGCGTTTCCCGAGTTCCGAGATCGGAAGAGCGGTTCAGCAGGAATGCCGAGACCGATCT	NA	NA	AA	AA	GA	GA	GA	GA	GA	GA	GA	GA	NN	GA	GA	AA	AA	GA	GA	AA	AA	AA	AA	GA	AA	GA	GA	GA	GA	GA	GA	AA	GG	AA	GA	GA	GA	GA	GA	AA	GA	GA	AA	AA	GA	AA	AA
3024889|F|0-22:G>A-22:G>A	G/A	TGCAGCTCGTCTCCGAGTCTCCGTAACAGACTTGATCAGCCGAGATCGGAAGAGCGGTTCAGCAGGAAT	chr1A	90170701	GA	GG	GG	GG	GA	GA	GG	NN	GG	GA	GG	GG	GG	GA	GA	GG	GG	GA	GA	GG	GG	GG	GG	GG	GG	GG	GG	GA	GG	GG	GA	GG	GA	GA	GG	GA	GA	GA	GG	GA	GG	GG	GA	GA	GG
5412005|F|0-21:G>C-21:G>C	G/C	TGCAGGTTCGCACAGGAGACGGGTCACCTGGGCCGAGATCGGAAGAGCGGTTCAGCAGGAATGCCGAGA	chr2B	527586782	GC	GG	GG	GG	GC	GC	GG	GG	GG	GC	GG	GG	GG	GC	GC	GG	GG	GC	GC	GG	GG	GG	GG	GG	GG	GG	GG	GC	GG	GG	GC	GG	GC	GC	GG	GC	GC	GC	GG	GC	GG	GG	GC	GC	NN
1015484|F|0-15:A>G-15:A>G	A/G	TGCAGCTAGTGACCCATGGAATTAATGCAGGTGCTGGGTGGTGTGTGTGATGGTGACGTACCGAGATCG	chr1B	110126981	GG	AG	AG	AG	GG	GG	AG	AG	AG	GG	AG	AG	AG	GG	AG	AG	AG	GG	GG	AG	AG	AG	AG	AG	AG	AG	NN	GG	AG	AG	GG	AG	GG	GG	AG	GG	GG	GG	AG	GG	AG	AG	GG	GG	AG
4990242|F|0-11:C>T-11:C>T	C/T	TGCAGCACCTCCATCGTCCGCCTCTGTTTGCCGAGATCGGAAGAGCGGTTCAGCAGGAATGCCGAGACC	chr1B	101246852	TT	CT	CT	CT	TT	TT	CT	CT	CT	TT	CT	CT	CT	TT	CT	CT	CT	TT	TT	CT	CT	CT	CT	CT	CT	CT	CT	TT	CT	CT	TT	CT	TT	TT	CT	TT	TT	TT	CT	TT	CT	CT	TT	TT	TT
989465|F|0-6:A>T-6:A>T	A/T	TGCAGCATCCCCCTGCTGCTCGCCGCCAAGGCCAACAACGGTGCACTGATCTCGCCGAGATCGGAAGAG	chr2D	9755482	AA	AA	AA	AA	AA	AT	AA	AA	AT	AA	AT	AT	AT	AA	AT	AA	AA	AA	AT	AT	AA	AT	AA	AT	AT	AA	NN	AT	AT	AA	AA	AA	AA	AA	AT	AA	NN	AA	AA	AT	AT	AA	AA	AT	AA
998569|F|0-40:A>G-40:A>G	A/G	TGCAGCCCAGCTCCTTTTCCTCGCCCGCGCGCGCAGCCCAACAAGCAGGCCGAGATCGGAAGAGCGGTT	chr3D	461506760	AG	AA	AA	AG	AA	AG	AA	AG	AG	AG	AG	AA	AA	AA	AG	AG	AA	AG	AA	AG	AA	AG	AG	AG	AG	AA	AG	AG	AG	AG	AG	AG	AG	AG	AA	AG	AG	AG	AG	AA	NN	AG	AG	AA	AG
2242283|F|0-14:G>A-14:G>A	G/A	TGCAGGACGAGATAGATCGAGTCACCGAAGGCAAACCGACCATCGAGGAAGACGACCTGAGCAGGATGG	chr5D	415747285	GG	GA	GG	GG	GA	GG	GA	GG	GA	GG	GG	GA	GA	GG	GA	GG	GA	GG	GG	GG	GG	GG	GA	GA	GG	GG	GG	GA	GA	GG	GG	GA	GG	GA	GA	GA	GA	GG	GA	GG	GA	GG	GG	GA	GG
7350555|F|0-12:G>A-12:G>A	G/A	TGCAGCCGATCAGGATTGGGCCGAGATCGGAAGAGCGGTTCAGCAGGAATGCCGAGACCGATCTCGTAT	NA	NA	AA	AA	GA	AA	GA	GA	GA	AA	GA	AA	GA	NN	GA	AA	AA	AA	AA	AA	AA	GA	AA	AA	AA	AA	GA	AA	AA	AA	GA	AA	GA	AA	GA	GA	GA	GA	AA	AA	AA	GA	AA	AA	GA	GA	GA
1132885|F|0-14:T>A-14:T>A	T/A	TGCAGCAATCGTCCTCCTCAAAGCGTGGACTACGCAGCGAGCGCCTGGAGTGCAACGCAGCTGCCGAGA	chr7B	60068125	TA	TT	TA	TA	TT	TA	TT	TT	TA	TT	TT	TA	TT	TT	TA	TA	TT	TA	TT	TA	TT	TA	TA	TT	TA	TA	TA	TT	TA	TT	TA	TT	TT	TT	TA	TT	TT	TT	TT	TT	TA	TT	TA	TT	TT
3023476|F|0-19:T>C-19:T>C	T/C	TGCAGGTGCGCAAGCGTGATGTGGTGCTTAAGTTCAGCCGAGATCGGAAGAGCGGTTCAGCAGGAATGC	chr3D	15966155	TC	TT	TC	TC	TT	TC	TT	TT	TC	TT	TT	TT	TT	TT	TC	TC	TT	TT	TC	TC	TT	TC	TC	TT	TC	TT	TC	TT	TT	TT	TC	TT	TT	TT	TC	TC	TC	TT	TT	TT	TC	TC	TC	TT	TT
1046799|F|0-29:G>A-29:G>A	G/A	TGCAGCAGTATCAGTACCAGCAGATGGGCGGCCAGACAGGGGCCAGGGAGCCGCTCCAGTTCACCAACG	chr2D	619710704	GG	GG	GA	GA	GG	GG	GA	GG	GG	GG	GG	GG	GA	GG	GG	GA	GA	GG	GG	GG	AA	GG	GG	GG	GG	GA	NN	GA	GG	GA	GG	GG	GG	GG	GG	GG	GA	GG	GG	GG	GA	GA	GG	GG	GG
1152663|F|0-33:G>T-33:G>T	G/T	TGCAGCCGCATGCCCACCTGGTGACCACGTCCTGGACGCATGCACCAGCCGGCATCCATCACCTCCAGC	chr6B	22235019	GT	GT	TT	TT	GT	TT	TT	TT	GT	GT	GT	TT	TT	TT	TT	TT	GT	GT	TT	GT	GT	TT	GT	GT	TT	TT	NN	GT	GT	GT	GT	TT	TT	TT	GT	TT	GT	TT	TT	TT	TT	GT	GT	TT	GT
4409135|F|0-12:T>A-12:T>A	T/A	TGCAGCCATCCCTCCGCCTCGGATCTCGCCGAGATCGGAAGAGCGGTTCAGCAGGAATGCCGAGACCGA	chr6B	168774068	TA	TT	TA	TA	TT	TA	TT	TA	TT	TA	TA	TT	TT	TA	TA	TA	TT	TA	TA	TA	TA	TA	TT	TT	TT	TA	TA	TT	TT	TT	TT	TT	TA	TA	TT	TT	TT	TA	TA	TA	TT	TA	TA	NN	TT
3022271|F|0-15:A>T-15:A>T	A/T	TGCAGCCCAGCCCAAACTTGTTTCTCTCCCTCACCCGAGATCGGAAGAGCGGTTCAGCAGGAATGCCGA	chr6D	277265908	AT	AA	AA	AT	AT	AT	AA	AA	AA	AA	AT	AT	AA	AT	AA	AT	AA	AA	AA	AA	AA	AA	AT	AA	AA	AA	AT	AA	AT	AT	AA	AA	AA	AA	AT	AA	AA	AA	AA	AA	AA	AT	AA	AA	AA
4407356|F|0-10:G>C-10:G>C	G/C	TGCAGAGAGAGACGAGATGGGCCGAGATCGGAAGAGCGGTTCAGCAGGAATGCCGAGACCGATCTCGTA	NA	NA	GC	GC	GG	GG	GC	GG	GG	GG	GG	GC	GC	GG	GG	GG	GG	GG	GG	GG	GG	GC	GC	GG	GC	GG	GG	GG	GG	GC	GG	GG	GC	GG	GG	GG	GG	GG	GG	GG	GG	GC	GC	GG	GC	GG	GG
3020329|F|0-5:G>A-5:G>A	G/A	TGCAGGGAATAAGTTCAGAAATAATGACAACCACATGCCGAGATCGGAAGAGCGGTTCAGCAGGAATGC	chr2B	782751578	GG	GG	GG	GG	GG	GG	GG	GG	GG	GG	GG	GG	GG	GG	GG	GG	GG	GG	GG	GG	GG	GG	GG	GG	GG	GG	GG	GG	GG	GG	GG	GG	GG	GG	GG	GG	NN	GG	GG	GG	GG	GG	GG	GG	GG
3021953|F|0-6:G>A-6:G>A	G/A	TGCAGAGCTTCGGATAGCTCAAAGTGTGTAATCTGCCCCGAGATCGGAAGAGCGGTTCAGCAGGAATGC	chr1D	409346078	GG	GG	GG	GG	GG	GG	GG	GG	GG	GG	GG	GG	GG	GG	GG	GG	GG	GG	GG	GG	GA	GG	GG	GG	GG	GG	GG	GG	GG	GG	GG	GG	GG	GG	GG	GG	GG	GG	GG	GG	GG	GG	GG	GG	GG
1089586|F|0-37:C>T-37:C>T	C/T	TGCAGCACGAGTTTGGACCGTGCCCAGCGCGTACGGGCGCACAACCGCGGCTGCCGTCACCGACGCCGT	chr6B	227089169	CC	CC	CC	CC	CC	CC	CC	CC	NN	CC	CC	CC	CC	CC	CC	CC	CC	CC	CC	CC	CC	CC	CC	CC	CC	CC	CC	CC	CC	CC	CC	CC	CC	CC	CC	CC	CC	CC	CC	CC	CC	CC	CC	CC	CC
3959046|F|0-23:A>G-23:A>G	A/G	TGCAGCACCAGGCGCCCGCGCCCACACTCGAGGAGAAGGACGCCGAGATCGGAAGAGCGGTTCAGCAGG	chr4A	706676636	AG	AG	AA	AA	AA	AA	AA	AA	AA	AA	AA	AA	AA	AA	AA	AA	AA	AA	AA	AA	AA	AA	AA	AA	AA	AA	AA	AA	AA	AA	AA	AA	AA	AA	AA	AA	AA	AA	AA	AA	AA	AA	AA	AA	AA
3956147|F|0-35:G>T-35:G>T	G/T	TGCAGCTTGGAGACGACGGATCTAGGGCGGAGGTTGGCTCCGAGATCGGAAGAGCGGTTCAGCAGGAAT	chr6D	9798353	GG	GG	GG	GG	GG	GG	GG	GG	GG	GG	GG	GG	GG	GG	GG	GG	GG	GG	GG	GG	GG	GG	GG	GG	GG	GG	GG	GG	GG	GG	GG	GG	GG	GG	GG	GG	GG	GG	GG	GG	GG	GG	GG	GG	GG
4537601|F|0-7:T>C-7:T>C	T/C	TGCAGAATACGTATCCACAGGTAGTCGACCCTGTCTGTCGGGTCGCCATCCATCCTTCCACATTTGAGC	chr2B	725608761	CC	CC	CC	CC	CC	CC	CC	CC	CC	CC	CC	CC	CC	CC	CC	CC	CC	CC	CC	CC	CC	CC	CC	CC	CC	CC	CC	CC	CC	CC	CC	CC	CC	CC	CC	CC	CC	CC	CC	CC	CC	CC	CC	CC	CC
1098802|F|0-13:T>G-13:T>G	T/G	TGCAGATTCGGACTTCGCGGGATGGCACGGCAGTCTCGGATCTCAGCGGACTGGCCGAGATCGGAAGAG	chr4A	708083352	TT	TT	TT	TT	TT	TT	TT	TT	TT	TT	TT	TT	TT	TT	TT	TT	TT	TT	TT	TT	TT	TT	TT	TT	TT	TT	TT	TT	NN	TT	TT	TT	TT	TT	TT	TT	TT	TT	TT	TT	TT	TT	TT	TT	TT
2256869|F|0-40:C>G-40:C>G	C/G	TGCAGAGCGGGCAGTGGAGCACGCACATGTCGATCTTCACCGCGAGCTCCGCCCTCGGGCTGTGCTCCG	chr3A	15780588	CC	CC	CC	CC	CC	CC	CC	CC	CC	CC	CC	CC	CG	CC	CC	NN	CC	CC	CC	CC	CC	CC	CC	CC	CC	CC	CC	CC	CC	CC	CC	CC	CC	CC	CC	CC	CC	CC	CC	CC	CC	CC	CC	CC	CC
7914110|F|0-41:C>T-41:C>T	C/T	TGCAGGACGGGGAATCTCGACCCACAAATGTACGGTGTTGGCGGACCGAGATCGGAAGAGCGGTTCAGC	chr2B	83957331	TT	TT	TT	TT	TT	TT	TT	TT	TT	TT	TT	NN	TT	TT	TT	TT	TT	TT	TT	TT	TT	TT	TT	TT	TT	TT	TT	TT	TT	TT	TT	TT	TT	TT	TT	TT	TT	TT	TT	TT	TT	TT	TT	TT	TT
4997941|F|0-8:T>C-8:T>C	T/C	TGCAGGAATGGAGTGCGAGTGAGACGCCGAGCCGAGATCGGAAGAGCGGTTCAGCAGGAATGCCGAGAC	chr5A	666041466	TT	TT	TT	TT	TT	TT	TT	TT	TT	TT	TT	TT	TT	TT	TT	TT	TT	TT	TT	TT	TT	TT	TT	TT	TT	TT	TT	TT	TT	TT	TT	TT	TT	TT	TT	TT	TT	TT	TT	TT	TT	TT	TT	TT	TT
3960559|F|0-29:C>T-29:C>T	C/T	TGCAGAAACTCTAGTCGGATTCGACGGATCGGCCGAGATCGGAAGAGCGGTTCAGCAGGAATGCCGAGA	chr7A	644848734	CC	CC	CC	CC	CC	CC	CC	CC	CC	CC	CC	CC	CC	CC	CC	CC	CC	CC	CC	CC	CC	CC	CC	CC	CC	CC	CC	CC	CC	CC	CC	CC	CC	CC	CC	CC	CC	CC	CC	CC	CC	CC	CC	CC	CC
3961288|F|0-7:G>C-7:G>C	G/C	TGCAGCTGCCCAGGCCAGATCCGAGATCGGAAGAGCGGTTCAGCAGGAATGCCGAGACCGATCTCGTAT	NA	NA	GG	GG	GG	GG	GG	GG	GG	GG	GG	GG	GG	GG	GG	GG	GG	GG	GG	GG	GG	GG	GG	GG	GG	GG	GG	GG	GG	GG	GG	NN	GG	GG	GG	GG	GG	GG	GG	GG	GG	GG	GG	GG	GG	GG	GC
1075105|F|0-23:A>C-23:A>C	A/C	TGCAGGTCAGAGAAAAATCGGAGAAAGAGGAATCAGTTCAGAGAGACATCCGAGATCGGAAGAGCGGTT	chr7B	44882805	AA	AA	AA	AA	AA	AA	AA	AA	AA	AA	AA	AA	AA	AA	AA	AA	AA	AA	AA	AA	AA	AA	AA	AA	AA	AA	AA	AA	AA	AA	AA	AA	AA	AA	AA	AA	AA	AA	AA	AA	AA	AA	AA	AA	AA
2276757|F|0-9:G>T-9:G>T	G/T	TGCAGTGGAGCCATATGAGTGTGCATGGAAATGTAGTTCTGGTTGCACTGGCTCGATCTGCGCTCTTCA	chrUn	32850224	GG	GG	GG	GG	GG	GG	GG	GG	GG	GG	GG	NN	GG	GG	GG	GG	GG	GG	GG	GG	GG	GG	GG	GG	GG	GG	GG	GG	GG	GG	GG	GG	GG	GG	GG	GG	GG	GG	GG	GG	GG	GG	GG	GG	GG
4405314|F|0-6:G>A-6:G>A	G/A	TGCAGCGGGAGGCGGGCGCGTCCGAGATCGGAAGAGCGGTTCAGCAGGAATGCCGAGACCGATCTCGTA	NA	NA	GG	GG	GG	GG	GG	GG	GG	GG	GG	GG	GG	GG	GG	GG	GG	GG	GG	GG	GG	GG	GG	GG	GG	GG	GG	GG	GG	GG	GG	GG	GG	GG	GG	GG	GG	GG	GG	GG	GG	GG	GG	GG	GG	GG	GG
4404713|F|0-21:G>T-21:G>T	G/T	TGCAGGTGCAGTTACATCACTGAACAGCGTCCGAGATCGGAAGAGCGGTTCAGCAGGAATGCCGAGACC	NA	NA	GG	GG	GG	GG	GG	GG	GG	GG	GG	GG	GG	GG	GG	GG	GG	GG	GG	GG	GG	GG	GG	GG	NN	GG	GG	GG	GG	GG	GG	GG	GG	GG	GG	GG	GG	GG	GG	GG	GG	GG	GG	GG	GG	GG	GG
3020816|F|0-13:C>A-13:C>A	C/A	TGCAGCTCCACCCCACTCTCAGCTCAGCTCAGCTCAACTCCGAGATCGGAAGAGCGGTTCAGCAGGAAT	chr2B	730646221	CC	CC	CC	CC	CC	CC	CC	CC	CC	CC	CC	CC	CC	CC	CC	CC	CC	CC	CC	CC	CC	CC	CC	CC	CC	CC	CC	CC	CC	CC	CC	CC	CC	CC	CC	CC	CC	CC	CC	CC	CC	CC	CC	CC	CC
4261065|F|0-26:A>G-26:A>G	A/G	TGCAGCCCTTCTCTTTCGAGGAATGGAACGCCCACGCTCGCCAGTCCGCCAACAAGGCCCGCCGAGATC	chr5A	400418751	AA	AA	AA	AA	AA	AA	AA	AA	AA	AA	AA	AA	AA	NN	AA	AA	AA	AA	AA	AA	AA	AA	AA	AA	AA	AA	AA	AA	AA	AA	AA	AA	AA	AA	AA	AA	AA	AA	AA	AA	AA	AA	AA	AA	AA
1015904|F|0-12:C>T-12:C>T	C/T	TGCAGTATTGCACACACCAAATCAGAGACTAGCTAGCTTACAGGGTGGCCCTTTTCCAGGGAATGCTGG	chrUn	88412512	CC	CC	CC	CC	CC	CC	CC	CC	CC	CC	CC	CC	CC	CC	CC	CC	CC	CC	CC	CC	CC	CC	CC	CC	CC	CC	CC	CC	CC	CC	CC	CC	CC	CC	CC	CC	CC	CC	CC	CC	CC	NN	CC	CC	CC
1060154|F|0-7:A>T-7:A>T	A/T	TGCAGATAATGATTGGCGATGTTGTCATGTTGACCAATGGATAATGGAAGCTTTGTACGCCGAGATCGG	chr1D	413406127	AA	AA	AA	AA	AA	AA	AA	AA	AA	AA	AA	AA	AA	AA	AA	AA	AA	AA	AA	AA	AA	AA	AA	AA	AA	AA	AA	AA	AA	AA	AA	AA	AA	AA	AA	AA	AA	AA	AA	AA	AA	AA	AA	AA	AA
1090230|F|0-51:C>G-51:C>G	C/G	TGCAGTGCGCAGAGATTGCAACTGTTTTATCCGACGGTCACTTTCGCTAACCAACGCGTATCTCCGAGA	chr2B	724734855	CC	CC	CC	CC	CC	CC	CC	NN	CC	CC	CC	CC	CC	CC	CC	CC	CC	CC	CC	CC	CC	CC	CC	CC	CC	CC	CC	CC	CC	NN	CC	CC	CC	CC	CC	CC	CC	CC	CC	CC	CC	CC	CC	CC	CC
1091093|F|0-8:G>T-8:G>T	G/T	TGCAGCGTGGGCGTTGCAGAGATGCAGAGCCCTCTTAACTGGAGTGGCCGCTGGTCGTCCGAGATCGGA	chr5A	608345888	GG	GG	GG	GG	GG	GG	GG	GG	GG	GG	GG	GG	GG	GG	GG	GG	GG	GG	GG	GG	GG	GG	GG	GG	GG	GG	GG	GG	GG	GG	GG	GG	GG	GG	GG	GG	GG	GG	GG	GG	GG	GG	GG	GG	GG
1103015|F|0-25:C>T-25:C>T	C/T	TGCAGGTGGCGAACACCAGGAACGACGAGGTGCTGGTGGTGCCAGCGCACTTCCGAGATCGGAAGAGCG	chr2B	773462276	CC	CC	CC	CC	CC	CC	CC	CC	CC	CC	CC	CC	CC	CC	CC	CC	CC	CC	CC	CC	CC	CC	CC	CC	CC	CC	CC	CC	CC	CC	CC	CC	CC	CC	CC	CC	CC	CC	CC	CC	CC	CC	CC	CC	CC
1105012|F|0-11:C>T-11:C>T	C/T	TGCAGGAATCCCTCCGAGAAACGGATGAGGTCGGTACGGAGATGACTAGACGCCCGAGATCGGAAGAGC	chr1B	540446898	CC	CC	CC	CC	CC	CC	CC	CC	CC	CC	CC	CC	CC	CC	CC	CC	CC	NN	CC	CC	CC	CC	CC	CC	CC	CC	CC	CC	CC	CC	CC	CC	CC	CC	CC	CC	CC	CC	CC	CC	CC	CC	CC	CC	CC
1106053|F|0-40:T>G-40:T>G	T/G	TGCAGTTCAGTGGCATTACCAATGAAGATTCTTCATTGGGTTTTGCATACATGGGATGCCGATGTACCG	chr7B	138665910	GG	GG	GG	GG	GG	GG	GG	GG	GG	GG	GG	GG	GG	GG	GG	GG	GG	GG	GG	GG	GG	GG	GG	GG	GG	GG	GG	GG	GG	GG	GG	GG	GG	GG	GG	GG	GG	GG	GG	GG	GG	GG	GG	GG	GG
3022114|F|0-22:T>C-22:T>C	T/C	TGCAGGCACCTCTCCATCCAGATACTGGACCTGTCAAACAACCGAGATCGGAAGAGCGGTTCAGCAGGA	chr6B	24858910	TT	TT	TT	TT	TT	TT	TT	TT	TT	TT	TT	NN	TT	TT	TT	TT	TT	TT	TT	TT	TT	TT	TT	TT	TT	TT	TT	TT	TT	TT	TT	TT	TT	TT	TT	TT	TT	TT	TT	TT	TT	TT	TT	TT	NN
3024607|F|0-11:T>C-11:T>C	T/C	TGCAGCGTCGTTACCCTGCCCCCTGTCGATCACGGTCCGAGATCGGAAGAGCGGTTCAGCAGGAATGCC	chr2D	607308181	TT	TT	TT	TT	TT	TT	TT	TT	TT	TT	TT	TT	CC	TT	TT	TT	TT	TT	TT	TT	TT	TT	TT	TT	TT	TT	TT	TT	TT	TT	TT	TT	TT	TT	TT	TT	TT	TT	TT	TT	TT	TT	TT	TT	TT
3025749|F|0-6:A>T-6:A>T	A/T	TGCAGAATAGAATCTCACGAGGGAACATCGTGCACCAGCCACCGAGATCGGAAGAGCGGTTCAGCAGGA	chr5B	611980017	AA	AA	AA	AA	AA	AA	AA	AA	AA	AA	AA	AA	AA	AA	AA	AA	AA	AA	AA	AA	AA	AA	AA	AA	AA	AA	AA	AA	AA	AA	AA	AA	AA	AA	AA	AA	AA	AA	AA	AA	AA	AA	AA	AA	AA
3947374|F|0-20:G>T-20:G>T	G/T	TGCAGCGGGACGGCGTCGATGGGTTCCGTGGCCATTGCTTCCGAGATCGGAAGAGCGGTTCAGCAGGAA	chr1B	658439161	TT	TT	TT	TT	TT	TT	TT	TT	TT	TT	TT	TT	TT	TT	TT	TT	TT	TT	TT	TT	TT	TT	TT	TT	TT	TT	TT	TT	TT	TT	TT	TT	TT	TT	TT	TT	TT	TT	TT	TT	TT	TT	TT	TT	TT
3951481|F|0-19:T>G-19:T>G	T/G	TGCAGGAGAGCCTCGTGGTTCTGAAAGAGTCGGCGGACCCGAGATCGGAAGAGCGGTTCAGCAGGAATG	chr7A	38234540	TT	TT	TT	TT	TT	TT	TT	TT	TT	TT	TT	TT	TT	TT	TT	TT	TT	TT	TT	TT	TT	TT	TT	TT	TT	TT	TT	TT	TT	TT	TT	TT	TT	TT	TT	TT	TT	TT	TT	TT	NN	TT	TT	TT	NN
3956613|F|0-12:G>A-12:G>A	G/A	TGCAGCACCAGGGCGGCGGAGACGGCCTGGTGGGCGTGTAATCCGAGATCGGAAGAGCGGTTCAGCAGG	chr2B	753628597	GG	GG	GG	GG	GG	GG	GG	GG	GG	GG	GG	GG	GG	GG	GG	GG	GG	GG	GG	GG	GG	GG	GG	GG	GG	GG	NN	GG	GG	GG	GG	GG	GG	GG	GG	GG	GG	GG	GG	GG	GG	GG	GG	GG	GG
3959779|F|0-31:G>C-31:G>C	G/C	TGCAGCAAAAGATTGTCATCCAGTTGAGCATGTCGTGCGACAAACGCCGAGATCGGAAGAGCGGTTCAG	chr2A	565262524	GG	GG	GG	GG	GG	GG	GG	GG	GG	GG	GG	GG	GG	GG	GG	GG	GG	GG	GG	GG	GG	GG	GG	GG	GG	GG	GG	GG	GG	GG	GG	GG	GG	GG	GG	GG	GG	GG	GG	GG	GG	GG	GG	GG	GG
5325315|F|0-57:A>G-57:A>G	A/G	TGCAGAGGAGGCAGCGGGCGCTGGAGCGGAGCGGCTCGACAGGAAGCAGCGGCGGCAACGTGGGACTTG	NA	NA	AA	AA	AA	AA	AA	AA	AA	AA	AA	AA	AA	AA	AA	AA	AA	AA	AA	AA	AA	AA	AA	AA	AA	AA	AA	AA	AA	AA	AA	AA	AA	AA	AA	AA	AA	AA	AA	AA	AA	AA	AA	AA	AA	AA	AA
7344262|F|0-17:G>C-17:G>C	G/C	TGCAGGTCCATCCACGCGACGGCCGAGATCGGAAGAGCGGTTCAGCAGGAATGCCGAGACCGATCTCGT	NA	NA	GG	GG	GG	GG	GG	GG	GG	GG	GG	GG	GG	GG	GG	GG	GG	GG	GG	GG	GG	GG	GG	GG	GG	GG	GG	GG	GG	GG	GG	GG	GG	GG	GG	GG	GG	GG	GG	GG	GG	GG	GG	GG	GG	GG	GG
987470|F|0-7:C>G-7:C>G	C/G	TGCAGGCCTTCTGGACGGAGGTGCGCACAGAGGGACACGGAGACAAGAAGGACGCGCCGTGGTGGCCTA	chr7D	213514296	CC	CC	CC	CC	CC	CC	CC	CC	CC	CC	CC	CC	CC	CC	CC	CC	CC	CC	CC	CC	CC	CC	CC	CC	CC	CC	CC	CC	CC	CC	CC	CC	CC	CC	CC	CC	CC	CC	CC	CC	CC	CC	CC	CC	CC
3952523|F|0-8:T>C-8:T>C	T/C	TGCAGACATGGAGACATGAGGGGTGACCGAGATCGGAAGAGCGGTTCAGCAGGAATGCCGAGACCGATC	NA	NA	TT	TT	TT	TT	TT	TT	TT	TT	TT	TT	TT	TT	TT	TT	TT	TT	TT	TT	TT	TT	TT	TT	TT	TT	TT	TT	TT	TT	TT	TT	TT	TT	TT	TT	TT	TT	TT	TT	TT	TT	TT	TT	TT	TT	TT
3934135|F|0-7:G>T-7:G>T	G/T	TGCAGAAGAGGAAAAAGAAGAAGGAGCTTGGGCGCCATGGCAGCCGAGATCGGAAGAGCGGTTCAGCAG	chr4B	15641451	GG	GG	GG	GG	GG	GG	GT	GG	GG	GG	GG	GG	GG	GG	GG	GG	GG	GT	GG	GG	GG	GG	GG	GG	GG	GG	GG	GG	GG	GG	GG	GG	GG	GG	GG	GG	GG	GG	GG	GG	GG	GG	GG	GG	GG
4397737|F|0-11:G>C-11:G>C	G/C	TGCAGCAACTCGATCTTCCTCAACCGAGATCGGAAGAGCGGTTCAGCAGGAATGCCGAGACCGATCTCG	NA	NA	GG	GC	GG	GG	GG	GG	GG	GG	GG	GG	GG	GG	GG	GG	GG	GG	GG	GG	GG	GG	GG	GG	GG	GG	GG	GG	GG	GG	GG	GG	GG	GG	GG	GG	GG	GG	GG	GG	GG	GG	GG	GG	GG	GG	GG
3027341|F|0-25:G>A-25:G>A	G/A	TGCAGGCGTCCAAGATGGAGATGCAGGTCGCCGCTGATTCACCGAGATCGGAAGAGCGGTTCAGCAGGA	chr4D	469304878	GG	GG	GG	GG	GG	GG	GG	GG	GG	GG	GG	GG	GG	GG	GG	GG	GG	GG	GG	GG	GG	GG	GG	GG	GG	GG	GG	GG	GG	GG	GG	GG	GG	GG	GG	GG	GG	GG	GG	GG	GG	GG	GG	GG	GG
4537601|F|0-19:G>A-19:G>A	G/A	TGCAGAATACGTATCCACAGGTAGTCGACCCTGTCTGTCGGGTCGCCATCCATCCTTCCACATTTGAGC	chr2B	725608761	AA	AA	AA	AA	AA	AA	AA	AA	AA	AA	AA	AA	AA	AA	AA	AA	AA	AA	AA	AA	AA	AA	AA	AA	AA	AA	AA	AA	AA	AA	AA	AA	AA	AA	AA	AA	AA	AA	AA	AA	AA	AA	AA	AA	AA
3936573|F|0-13:T>C-13:T>C	T/C	TGCAGGTTAATCGTACGAGTAGAAGGACCGAGATCGGAAGAGCGGTTCAGCAGGAATGCCGAGACCGAT	NA	NA	TT	TT	TT	TT	TT	TT	TT	TT	TT	TT	TT	TT	TT	TT	TT	TT	TT	TT	TT	TT	TT	TT	TT	TT	TT	TT	TT	TT	TT	TT	TT	TT	TT	TT	TT	TT	TT	TT	TT	TT	TT	TT	TT	TT	TT
3947867|F|0-7:A>C-7:A>C	A/C	TGCAGTAAGAGGCGGTACTCACCGAGATCGGAAGAGCGGTTCAGCAGGAATGCCGAGACCGATCTCGTA	NA	NA	AA	AA	AA	AA	AA	AA	AA	NN	AA	AA	AA	AA	AA	AA	AA	AA	AA	AA	AA	AA	AA	AA	AA	AA	AA	AA	AA	AA	AA	AA	AA	AA	AA	AA	AA	AA	AA	AA	AA	AA	AA	AA	AA	AA	AC
3940870|F|0-19:A>C-19:A>C	A/C	TGCAGCACCTGCTGGACGTACCGAGATCGGAAGAGCGGTTCAGCAGGAATGCCGAGACCGATCTCGTAT	NA	NA	AA	AA	AA	AA	AA	AA	AA	AA	AA	NN	AA	AA	AA	AA	AA	AA	AA	AA	AA	AA	AA	AA	AA	AA	AA	AC	AA	AA	AA	AA	AA	AA	AA	AA	AA	AA	AA	AA	AA	AA	AA	AA	AA	AA	AA
3943249|F|0-6:T>C-6:T>C	T/C	TGCAGCTAGACTGCCACCCCTACCCTCGCGCTCCGAGATCGGAAGAGCGGTTCAGCAGGAATGCCGAGA	chr7A	123922035	TT	TT	TT	TT	TT	TT	TT	NN	TT	TT	TT	TT	TT	TT	TT	TT	TT	TT	TT	TT	TT	TT	TT	TT	TT	TT	TT	TT	TT	TT	TT	TT	TT	TT	TT	TT	TT	TT	TT	TT	TT	TT	TT	TT	TT
1041102|F|0-22:C>T-22:C>T	C/T	TGCAGGTCCCTGGACGGAGATGCGAAGGCTGCCACAGATCCAATGATGAGCCGAGATCGGAAGAGCGGT	chr4A	9538741	CC	CC	CC	CC	CC	CC	CC	CC	CC	CC	CC	CC	CC	CC	CC	CC	CC	CC	CC	CC	CC	CC	CC	CC	CC	CC	CC	CC	CC	CC	CC	CC	CC	CC	CC	CC	CC	CC	CC	CC	CC	CC	CC	CC	CC
1074010|F|0-19:A>G-19:A>G	A/G	TGCAGGCTAAGAAACAATCATCTTCTGATGCAGAAGTTGTCGTGGGCTTCATCCATGGGAAACGCTTCC	chr7B	382281954	AA	AA	AA	AA	AA	AA	AA	AA	AA	AA	AA	AA	AA	AA	AA	AA	AA	AA	AA	AA	AA	AA	AA	AA	AA	AA	AA	AA	AA	AA	AA	AA	AA	AA	AA	AA	AA	AA	AA	AA	AA	NN	AA	AA	AA
1078882|F|0-13:C>T-13:C>T	C/T	TGCAGGTGTTCTTCCGATGCCCGCTTACTCCACAGTTTGAACACCTAAGGGAGGTCGCCACGCTCCGAG	chr3D	387350674	CC	CC	CC	CC	CC	CC	CC	CC	CC	CT	CC	CC	CC	CC	CC	CC	CC	CC	CC	CC	NN	CC	CC	CC	CC	CC	CC	CC	CC	NN	CC	CC	CC	CC	CC	CC	CC	CC	CC	CC	CC	CC	CC	CC	CC
1093960|F|0-52:T>A-52:T>A	T/A	TGCAGGCAAGTAGTTGCTGATTGGTACTAGTGGTTACCTGCCGCTGCTCTTGTCCGAGATCGGAAGAGC	chr2B	452396085	TT	TT	TT	TT	TT	TT	TT	TT	TT	TT	TT	TT	TT	TT	TT	TT	TT	TT	TT	TT	TT	TT	TT	TT	TT	TT	TT	TT	TT	TT	TT	TT	TT	TT	TT	TT	TT	TT	TT	TT	TT	TT	TT	TT	TT
1101773|F|0-41:T>C-41:T>C	T/C	TGCAGCAGCAGCACGTCTCCCAAGTCTAACACCCAAGATTTTGTCATGCTGCACGTTACCGAGATCGGA	chr5A	488255406	TT	TT	TT	TT	TT	TT	TT	TT	TT	TT	TT	TT	TT	TT	TT	TT	TT	TT	TT	TT	TT	TT	TT	TT	TT	TT	TT	TT	TT	TT	TT	TT	TT	TT	TT	TT	TT	TT	TT	TT	TT	TT	TT	TC	TT
1160392|F|0-32:G>T-32:G>T	G/T	TGCAGCAAGCTGCCGAGGACGGACCCACCAGTGGAGGGACGTATGGTGAGGCAAGTCTGGTCACTACCG	chr7D	7495565	GG	GG	GG	GG	GG	GG	GG	GG	GG	GT	GG	GG	GG	GG	GG	GG	GG	GG	GG	GG	GG	GG	GG	GG	GG	GG	GG	GG	GG	GG	GG	GG	GG	GG	GG	GG	GG	GG	GG	GG	GG	GG	GG	GG	GG
2250523|F|0-30:G>T-30:G>T	G/T	TGCAGTATCCTTTGACCTAGCTGTAGTGGAGCATACAGGAAGTCGAGATTCGCGTCCGAGATCGGAAGA	chr6A	129748648	GG	GG	GG	GG	GG	GG	NN	GG	GG	GG	GG	GG	GG	GG	GG	GG	GG	GG	GT	GG	GG	GG	GG	GG	GG	GG	GG	GG	GG	GG	GG	GG	GG	GG	GG	GG	GG	GG	GG	GG	GG	GG	GG	GG	GG
2276013|F|0-28:G>T-28:G>T	G/T	TGCAGCACCGCTTCGACTGAACCGCGTTGGGAGCCCGACTATATCGCACACTCCGAGATCGGAAGAGCG	chr2A	352442751	GG	GT	GG	GG	GG	GG	GG	GG	GG	GG	GG	GG	GG	GG	GG	GG	GG	GG	GG	GG	GG	GG	GG	GG	GG	GG	GG	GG	GG	GG	GG	GG	GG	GG	GG	GG	GG	GG	GG	GG	GG	GG	GG	GG	GG
3020356|F|0-11:G>T-11:G>T	G/T	TGCAGTGCACTGCTTCCTCCTCCTAATAATGATGTTCCGAGATCGGAAGAGCGGTTCAGCAGGAATGCC	chr2D	24220269	GG	GG	GG	GG	GG	GG	GG	GG	GG	GG	GG	GG	GG	GG	GG	GG	GG	GG	GG	GG	GG	GG	GG	GG	GG	GG	GG	GG	GG	GG	GG	GG	GG	GG	GG	GG	GG	GG	GG	GG	GG	GG	GG	GG	GG
3029267|F|0-27:G>A-27:G>A	G/A	TGCAGTGGTTCAAGGACGACGGGCAAGGCAGGATCAAGGCGTACTCCGAGATCGGAAGAGCGGTTCAGC	NA	NA	GG	GG	GG	GG	GG	GG	GG	GG	GG	GG	GG	GG	GG	GG	GG	GG	GG	GG	GG	GG	GG	GG	GG	GG	GG	GG	GG	GG	GG	GG	GG	GG	GG	GG	GG	GG	GG	GG	GG	GG	GG	GG	GG	GG	GG
3533936|F|0-7:C>G-7:C>G	C/G	TGCAGCTCCTGAACCAGTCATCGGGGCGCGGAGCACCGAGATCGGAAGAGCGGTTCAGCAGGAATGCCG	chr2D	584837014	CC	CC	CC	CC	CC	CC	CC	CC	CC	CC	CC	CC	CC	CC	CC	CC	CC	CC	CC	CC	CC	CC	CC	CC	CC	CC	CC	CC	CC	CC	CC	CC	CC	CC	CC	CC	CC	CC	CC	CC	CC	CC	CC	CC	CC
4993656|F|0-7:G>T-7:G>T	G/T	TGCAGCGGCCACGACGGCACCCCTGCGCCGAGATCGGAAGAGCGGTTCAGCAGGAATGCCGAGACCGAT	NA	NA	GG	GG	GG	GG	GG	GG	GG	GG	GG	GG	GG	GG	GG	GG	GG	GG	GG	GG	GG	GG	GG	GG	GG	GG	GG	GG	GG	GG	GG	GG	GG	GG	GG	GG	GG	GG	NN	GG	GG	GG	GG	GG	GG	GG	GG
5581370|F|0-6:A>C-6:A>C	A/C	TGCAGCATCTTGGTGACCTCCATTGCAAGTTCCGAGATCGGAAGAGCGGTTCAGCAGGAATGCCGAGAC	NA	NA	CC	CC	CC	CC	CC	CC	CC	CC	CC	CC	CC	CC	CC	CC	CC	CC	CC	CC	CC	CC	CC	CC	CC	CC	CC	CC	CC	CC	CC	CC	CC	CC	CC	CC	CC	CC	CC	CC	CC	CC	CC	CC	CC	CC	CC
7342808|F|0-10:C>A-10:C>A	C/A	TGCAGAAGGGCCCGATCTCGTTCCCGAGATCGGAAGAGCGGTTCAGCAGGAATGCCGAGACCGATCTCG	NA	NA	AA	AA	AA	AA	AA	AA	AA	AA	AA	AA	AA	AA	AA	AA	AA	AA	AA	AA	AA	AA	AA	AA	AA	AA	AA	AA	AA	AA	AA	AA	AA	AA	AA	AA	AA	AA	AA	AA	AA	AA	AA	AA	AA	AA	AA
988115|F|0-40:G>A-40:G>A	G/A	TGCAGATTGCGTACGCTCACGCACGCTAGAATAATGAAGAGGTGCAGTCTACCCGAGATCGGAAGAGCG	chr2D	502932671	GG	GG	GG	GG	GG	GG	GG	GG	GG	GG	GG	GG	GG	GG	GG	GG	GG	GG	GG	GG	GG	GG	GG	GG	GG	GG	GG	GG	GG	GG	GG	GG	GG	GG	GG	GG	GG	GG	GG	GG	GG	GG	GG	GG	GG
3937296|F|0-28:T>C-28:T>C	T/C	TGCAGAACCGAGAGATGCCCGTTGTCCCTTCCGAGATCGGAAGAGCGGTTCAGCAGGAATGCCGAGACC	chr2A	686867078	TT	TT	TT	TT	TT	TT	TT	TT	TT	TT	TT	TT	TT	TT	TT	TT	TT	TT	TT	TT	NN	TT	TT	TT	TT	TT	TT	TT	TT	TT	TT	TT	TT	TT	TT	TT	TT	TT	TT	TT	TT	TT	TT	TT	TT
3954123|F|0-7:C>G-7:C>G	C/G	TGCAGAGCCGACGATAGATCACCTTCTAGCCGAGATCGGAAGAGCGGTTCAGCAGGAATGCCGAGACCG	chr2B	358372908	CC	CC	CC	NN	CC	CC	CC	CC	CC	CC	CC	CC	CC	CC	CC	CC	CC	CC	CC	CC	CC	CC	CC	CC	CC	CC	CC	CC	CC	CC	CC	CC	CC	CC	CC	CC	NN	CC	CC	CC	CC	CC	CC	CC	CC
3936378|F|0-9:C>G-9:C>G	C/G	TGCAGCCTTCATCATAGACCTTGCTTCATCCGAGATCGGAAGAGCGGTTCAGCAGGAATGCCGAGACCG	chr7B	394766980	CC	CC	CC	CC	CC	CC	CC	CC	CC	CC	CC	CC	CC	CC	CC	CC	CC	CC	CC	CC	CC	CC	CC	CC	CC	CC	CC	CC	CC	CC	CC	CC	CC	CC	CC	CC	CC	CC	CC	CC	CC	CC	NN	CC	CC
997937|F|0-52:G>A-52:G>A	G/A	TGCAGAAGCAGAATCCATGGGGTCGTCGTCGCAGCCGCAGCCAGGGGATGCCGTCGGCGGTAAGATCCG	chr1A	52520144	GG	GG	GG	GG	GG	GG	GG	GG	GG	GG	GG	GG	GG	GG	GG	GG	GG	NN	GG	GG	GG	GG	GG	GG	GG	GG	GG	GG	GG	GG	GG	GG	GG	GG	GG	GG	GG	GG	GG	GG	GG	GG	GG	GG	GG
1668011|F|0-37:C>T-37:C>T	C/T	TGCAGGTCGCGAGTTCGACCTTCGCGTGCACGTATTTCTTTAGAAATTACAGCATAGTGTGGCGTGTAT	chrUn	76992693	CC	CC	CC	CC	CC	CC	CC	CC	CC	CC	CC	CC	CC	CC	CC	CC	CC	CC	CC	CC	CC	CC	CC	CC	CC	CC	CC	CC	CC	CC	CC	CC	CC	CC	CC	CC	CC	CC	CC	CC	CC	CC	CC	CC	CC
3027499|F|0-13:T>C-13:T>C	T/C	TGCAGATCTACGCTGCCGCCGAAGACTGTGGCAAGCCGAGATCGGAAGAGCGGTTCAGCAGGAATGCCG	chr7A	93488747	TT	TT	TT	TT	TT	TT	TT	TT	TT	TT	TT	TT	TT	TT	TT	TT	TT	TT	TT	TT	TT	TT	TT	TT	TT	TT	TT	TT	TT	TT	TT	TT	TT	TT	TT	TT	TT	TT	TT	TT	TT	TT	TT	TT	TT
3957932|F|0-17:A>G-17:A>G	A/G	TGCAGCCCGCTGGAGAGATCATACCGAGATCGGAAGAGCGGTTCAGCAGGAATGCCGAGACCGATCTCG	NA	NA	GG	GG	GG	GG	GG	GG	GG	GG	GG	GG	GG	GG	GG	GG	GG	GG	GG	GG	GG	GG	GG	GG	GG	NN	GG	GG	GG	GG	GG	GG	GG	GG	GG	GG	GG	GG	GG	GG	GG	GG	GG	GG	GG	GG	GG
3950321|F|0-18:G>A-18:G>A	G/A	TGCAGCTAGACAGCTAGTGGAGGTCCCGAGATCGGAAGAGCGGTTCAGCAGGAATGCCGAGACCGATCT	NA	NA	GG	GG	GG	GG	GG	GG	GG	GG	GG	GG	GG	GG	GG	GG	GG	GG	GG	GG	GG	GG	GG	GG	GG	GG	GG	GG	GG	GG	GG	GG	GG	GG	GG	GG	GG	GG	GG	GG	GG	GG	GG	GG	GG	GG	GG
989962|F|0-30:G>T-30:G>T	G/T	TGCAGCTAGCACAAAGAAGTCAATATAGATGAGAGTTAAGAACCTGATCCTGACCGAGATCGGAAGAGC	chr7B	27599460	GG	GG	GG	GG	GG	GG	GG	GG	GG	GG	GG	GG	GG	GG	GG	GG	GG	GG	GG	GG	GG	GG	GG	GG	GG	GG	GG	GG	GG	GG	GG	GG	GG	GG	GG	GG	GG	GG	GG	GG	GG	GG	GG	GG	GG
3945736|F|0-23:C>A-23:C>A	C/A	TGCAGCTTTTGATGTTGTAGGCCCCAAGAACCGAGATCGGAAGAGCGGTTCAGCAGGAATGCCGAGACC	chr3B	700793992	AA	AA	AA	AA	AA	AA	AA	AA	AA	AA	AA	AA	AA	AA	AA	AA	AA	AA	AA	AA	AA	AA	AA	AA	AA	AA	AA	AA	AA	AA	AA	AA	AA	AA	AA	AA	AA	AA	AA	AA	AA	AA	AA	AA	AA
4406505|F|0-7:T>C-7:T>C	T/C	TGCAGGCTTGTTGATGGCCGAGATCGGAAGAGCGGTTCAGCAGGAATGCCGAGACCGATCTCGTATGCC	NA	NA	TT	TT	TT	TT	TT	TT	TT	TT	TT	TT	TT	TT	TT	TT	TT	TT	TT	TT	TT	TT	TT	TT	TT	TT	TT	TT	TT	TT	TT	TT	TT	TT	TT	TT	TT	TT	TT	TT	TT	TT	TT	TT	TT	TT	TT
1069806|F|0-54:A>C-54:A>C	A/C	TGCAGATCATGGACACTATCCTTGCCCATTAGGCCAAGAGATTGAATCAACGACAAATAAACTATCAAT	chr6D	343617180	AA	AA	AA	AA	AA	AA	AA	NN	AA	AA	AA	AA	AA	AA	AA	AA	AA	AA	AA	AA	AA	AA	AA	AA	AA	AA	AA	AA	AA	AA	AA	AA	AA	AA	AA	AA	AA	AA	AA	AA	AA	AA	AA	AA	AA
3937794|F|0-8:G>T-8:G>T	G/T	TGCAGCCCGCGCTTCACTCTCCTCAGCCGAGATCGGAAGAGCGGTTCAGCAGGAATGCCGAGACCGATC	NA	NA	GG	GG	GG	GG	GG	GG	GG	GG	GG	GG	GG	GG	GG	GG	GG	GG	GG	GG	GG	GG	GG	GG	GG	GG	GG	GG	GG	GG	GG	GG	GG	GG	GG	GG	GG	GG	GG	GG	GG	GG	GG	GG	GG	GG	GG
5363832|F|0-6:C>G-6:C>G	C/G	TGCAGGCTCGGTCTCGGCGGCGGGCTCCGAGATCGGAAGAGCGGTTCAGCAGGAATGCCGAGACCGATC	NA	NA	CC	CC	CC	CC	CC	CC	CC	CC	CC	CC	CC	CC	CC	CC	CC	CC	CC	NN	CC	CC	CC	CC	CC	CC	CC	CC	CC	CC	CC	CC	CC	CC	CC	CC	CC	CC	CC	CC	CC	CC	CC	CC	CC	CC	CC
3948340|F|0-7:G>A-7:G>A	G/A	TGCAGGTGTGATGATGACAAGGTGCACCGAGATCGGAAGAGCGGTTCAGCAGGAATGCCGAGACCGATC	NA	NA	GG	GG	GG	GG	GG	GG	GG	GG	GG	GG	GG	GG	GG	GG	GG	GG	GG	GG	GG	GG	GG	GG	GG	GG	GG	GG	NN	GG	GG	GG	GG	GG	GG	GG	GG	GG	GG	GG	GG	GG	GG	GG	GG	GG	GG
4538596|F|0-5:T>C-5:T>C	T/C	TGCAGTGGGTGGACGTCTCGTCGAACGCCTTGACCGAGATCGGAAGAGCGGTTCAGCAGGAATGCCGAG	chr6B	25925535	TT	TT	TT	TT	TT	TT	TT	TT	TT	TT	TT	TT	TT	TT	TT	TT	TT	TT	TT	TT	TT	TT	TT	TT	TT	TT	TT	TT	TT	TT	TT	TT	TT	TT	TT	TT	TT	TT	TT	TT	TT	TT	TT	TT	TT
3956682|F|0-12:T>A-12:T>A	T/A	TGCAGGCGCTATTCACGCCGAGATCGGAAGAGCGGTTCAGCAGGAATGCCGAGACCGATCTCGTATGCC	NA	NA	TT	TT	TT	TT	TT	TT	TT	TT	TT	TT	TT	TT	TT	TT	TT	TT	TT	TT	TT	TT	TT	TT	TT	TT	TT	TT	NN	TT	TT	TT	TT	TT	TT	TT	TT	TT	TT	TT	TT	TT	TT	TT	TT	TT	TT
1005662|F|0-23:C>T-23:C>T	C/T	TGCAGGTATGTAACATATACAAGCGCATCACGTGCCTAGCAATGGCAGCGGCGGCGTTGTAGCTTGATC	chr2D	593032041	CC	CC	CC	CC	CC	CC	CC	CC	CC	CC	CC	CC	CT	CC	CC	CC	CC	CC	CC	CC	CC	CC	CC	CC	CC	CC	CC	CC	CC	CC	CC	CC	CC	CC	CC	CC	CC	CC	CC	CC	CC	CC	CC	CC	NN
3222415|F|0-12:G>C-12:G>C	G/C	TGCAGAACCCAAGAAGACTTGCGTCCTACGATGCTTCAGCCGAGATCGGAAGAGCGGTTCAGCAGGAAT	chr5D	337306788	GG	GG	GG	GG	GG	GG	GG	GG	GG	GG	GG	GG	GG	GG	GG	GG	GG	GG	GG	GG	GG	GG	GG	GG	GG	GG	GG	GG	GG	GG	GG	GG	GG	GG	GG	GG	GG	GG	GG	GG	GG	GG	GG	GG	GG
3951850|F|0-10:T>A-10:T>A	T/A	TGCAGCCAGATCATCATCGTGCCGAGATCGGAAGAGCGGTTCAGCAGGAATGCCGAGACCGATCTCGTA	NA	NA	TT	TT	TT	TT	TT	TT	TT	TT	TT	TT	TT	TT	TT	TT	TT	TT	TT	TT	TT	TT	TT	TT	TT	TT	TT	TT	TT	TT	TT	TT	TT	TT	TT	TT	TT	TT	TT	TT	TT	TT	TT	TT	TT	TT	TT
4003152|F|0-5:T>C-5:T>C	T/C	TGCAGTTAACAGCATTATCCTCTTAATTGCCATAGTTAACATCATGCCGAGATCGGAAGAGCGGTTCAG	chr6A	17658870	CC	CC	CC	CC	CC	CC	CC	CC	CC	CC	CC	CC	CC	CC	CC	CC	CC	CC	CC	CC	CC	CC	CC	CC	CC	CC	NN	CC	CC	CC	CC	CC	CC	CC	CC	CC	CC	CC	CC	CC	CC	CC	CC	CC	CC
4261690|F|0-8:G>T-8:G>T	G/T	TGCAGGTGGCAAATATCCTTTTCGTTGATACACCGAGATCGGAAGAGCGGTTCAGCAGGAATGCCGAGA	chr2A	669879745	GG	GG	GG	GG	GG	GG	GG	GG	GG	GG	GG	GG	GG	GG	GG	GG	GG	GG	GG	GG	GG	GG	GG	GG	GG	GG	GG	GG	GG	GG	GG	GG	GG	GG	GG	GG	GG	GG	GG	GG	GG	GG	GG	GG	GG
1017445|F|0-32:G>T-32:G>T	G/T	TGCAGCACATATACCGCGAGGGCAACCAGGTCGCCCACGTCCTGTGCAAAGAAGCATACCAGCGACCGA	chr2A	689761057	GG	GG	GG	GG	GG	GG	GG	GG	GG	GG	GG	GG	GG	GG	GG	GG	GG	GG	GG	GG	GG	GG	GG	GG	GG	GG	GG	GG	GG	GG	GG	GG	GG	GG	GG	GG	GG	GG	GG	GG	GG	GG	GG	GG	GG
3934366|F|0-55:A>G-55:A>G	A/G	TGCAGGACCTGGTGGTGGCCATGCTGGAGCTGTGGAGCCTGATGGACACGCCGCCAGAGGAGCAGAGCC	chrUn	19192555	AA	AA	AA	AA	AA	AA	AA	AA	AA	AA	AA	AA	AA	AA	AA	AA	AA	AA	AA	AA	AA	AA	AA	AA	AA	AA	AA	AA	AA	AA	AA	AA	AA	AA	AA	AA	AA	AA	AA	AA	AA	AA	AA	AA	AA
1404564|F|0-16:G>A-16:G>A	G/A	TGCAGTCGTCGTCTCGGTCCAGCAGGATTGAGCATGATGACAAGGACCGAGATCGGAAGAGCGGTTCAG	chr1A	490482938	GG	GG	GG	GG	GG	GG	GG	GG	GG	GG	GG	GG	GG	GG	NN	GG	GG	GG	GG	GG	GG	GG	GG	GG	GG	GG	GG	GG	GG	GG	GG	GG	GG	GG	GG	GG	GG	GG	GG	GG	GG	GG	GG	GG	GG
3957213|F|0-21:A>G-21:A>G	A/G	TGCAGTGCAGCGATACGAGGGAACAACGCGCTAGAATACCGAGATCGGAAGAGCGGTTCAGCAGGAATG	chr4A	726409937	AA	AA	AA	AA	AA	AA	AA	AA	AA	AA	AA	AA	AA	AA	AA	AA	AA	AA	AA	AA	AA	AA	AA	AA	AA	AA	AA	AA	AA	AA	AA	AA	AA	AA	AA	AA	AA	AA	AA	AA	NN	AA	AA	AA	AA
3939594|F|0-10:G>A-10:G>A	G/A	TGCAGCCTTCGCCACACGCACGAAAACAACCTCCTCAAAGTGGCCGAGATCGGAAGAGCGGTTCAGCAG	chr2B	769272417	GG	GG	GG	GG	GG	GG	GG	GG	GG	GG	GG	GG	GG	GG	GG	GG	GG	GG	GG	GG	GG	GG	GG	GG	GG	GG	GG	GG	GG	GG	GG	GG	GG	GG	GG	GG	GG	GG	GG	GG	GG	GG	GG	GG	GG
1004340|F|0-34:C>G-34:C>G	C/G	TGCAGTATCCTAGCCTGTTGCTGGAGTTCATGGGCAGCTATCTCACCGAGCTGAGCCTTTTGGATTATG	chr4B	75520537	CC	CC	CC	CC	CC	CC	CC	CC	CC	CC	CC	CC	CC	CC	CC	CC	CC	CC	CC	CC	CC	CC	CC	CC	CC	CC	CC	CC	CC	CC	CC	CC	CC	CC	CC	CC	CC	CC	CC	CC	CC	CC	CC	CC	NN
3934490|F|0-9:C>A-9:C>A	C/A	TGCAGTCAGCCAAGCGCTGTGCCGAGATCGGAAGAGCGGTTCAGCAGGAATGCCGAGACCGATCTCGTA	NA	NA	CC	CC	CC	CC	CC	CC	CC	CC	CC	CC	CC	CC	CC	CC	CC	CC	CC	CC	CC	CC	CC	CC	CC	CC	CC	CC	CC	CC	CC	CC	CC	CC	CC	CC	CC	CC	CC	CC	CC	CC	CC	CC	CC	CC	CC
1083636|F|0-38:C>G-38:C>G	C/G	TGCAGCGACATGTCCCTGGACGAGATGGACGCCGCGGTCAGGAGGATGGAGTTCGTCGTCTTCGACCGA	chr1D	329307908	CC	CC	CC	CC	CC	CC	CC	NN	CC	CC	CC	CC	CC	CC	CC	CC	CC	CC	CC	CC	CC	CC	CC	CC	CC	CC	CC	CC	CC	CC	CC	CC	CC	CC	CC	CC	CC	CC	CC	CC	CC	CC	CC	CC	CC
1139754|F|0-20:A>G-20:A>G	A/G	TGCAGGCCGCCTTCGCGGCCACCTCGCTCGCCGTCATGGCGTCCACCGACGACTTCTCCTCCGTCACCA	chr2D	630091316	AA	AA	AA	AA	AA	AA	AA	AA	AA	AA	AA	AA	AG	AA	AA	AA	AA	AA	AA	AA	AA	AA	AA	AA	AA	AA	AA	AA	AA	AA	AA	AA	AA	AA	AA	AA	AA	AA	AA	AA	NN	AA	AA	AA	NN
4538466|F|0-11:T>G-11:T>G	T/G	TGCAGAGCCTGTAGATTCCACCAGCAGTCCGAGATCGGAAGAGCGGTTCAGCAGGAATGCCGAGACCGA	chr6D	13169555	TT	TT	TT	TT	TT	TT	TT	TT	TT	TT	TT	TT	TT	TT	TT	TT	TT	TT	TT	TT	TT	TT	TT	TT	TT	TT	TT	TT	TT	TT	TT	TT	TT	TT	TT	TT	TT	TT	TT	TT	TT	TT	TT	TT	TT
1050374|F|0-10:A>G-10:A>G	A/G	TGCAGAGCTCAGACACGTTCCTCACCATGCTGCTGCTGCTGTCCAAGTACCGAGATCGGAAGAGCGGTT	chr3A	672550865	AA	AA	AA	AA	AA	AA	AA	AA	AA	AA	AA	AA	AA	AA	AA	AA	AA	AG	AA	AA	AA	AA	AA	AA	AA	AA	AA	AA	AA	AA	AA	AA	AA	AA	AA	AA	AA	AA	AA	AA	AA	AA	AA	AA	AA
1019389|F|0-19:C>G-19:C>G	C/G	TGCAGACCATCCGCAAGCTCTCGCCCAAGGCGTTCGTGCTCGTGGAGCAGGACGCCGAGATCGGAAGAG	chr3B	662478660	CC	CC	CC	CC	CC	CC	CC	CC	CC	CC	CC	CC	CC	CC	CC	CC	CC	NN	CC	CC	CC	CC	CC	CC	CC	CC	CC	CC	CC	CC	CC	CC	CC	CC	CC	CC	CC	CC	CC	CC	CC	CC	CC	CC	CC
4540221|F|0-15:A>C-15:A>C	A/C	TGCAGGAGCTGCGTGACGCCCGAGATCGGAAGAGCGGTTCAGCAGGAATGCCGAGACCGATCTCGTATG	NA	NA	AA	AA	AA	AA	AA	AA	AA	AA	AA	AA	AA	AA	AA	AA	AA	AA	AA	AA	AA	AA	AA	AA	AA	AA	AA	AA	AA	AA	AA	AA	AA	AA	AA	AA	AA	AA	AA	AA	AA	AA	AA	AA	AA	AA	AA
3934460|F|0-10:T>C-10:T>C	T/C	TGCAGGTGGATGTGAAGGTCGCCGAGATCGGAAGAGCGGTTCAGCAGGAATGCCGAGACCGATCTCGTA	NA	NA	TT	TT	TT	TT	TT	TT	TT	TT	TT	TT	TT	TT	TT	TT	TT	TT	TT	TT	TT	TT	TT	TT	TT	TT	TT	TT	TT	TT	TT	TT	TT	TT	TT	TT	TT	TT	TT	TT	TT	TT	TT	TT	TT	TT	TT
1016936|F|0-26:A>C-26:A>C	A/C	TGCAGATTGAATTGATCAACTAGTACACATCCAGTCTTGGCATGTAAGTAACCGAGATCGGAAGAGCGG	chr2A	42932966	AA	AA	AA	AA	AA	AA	AA	AA	AA	AA	AA	AA	AA	AA	AA	AA	AA	AA	AA	AA	AA	AA	AA	AA	AA	AA	AA	AA	AA	AA	AA	AA	AA	AA	AA	AA	AA	AA	AA	AA	AA	AA	AA	AA	AA
1002369|F|0-42:C>T-42:C>T	C/T	TGCAGGCCACAGCCCACCGAACGGGCTGAGGTGGAGGAACTCCGTGGAGTGGGTGGTGTCGTGAGTGAT	chr3D	487118679	CC	CC	CC	CC	CC	CC	CC	NN	CC	CC	CC	CC	CC	CC	CC	CC	CC	CC	CC	CC	CC	CC	CC	CC	CC	CC	CC	CC	CC	CC	CC	CC	CC	CC	CC	CC	CC	CC	CC	CC	CC	CC	CC	CC	CC
1019551|F|0-22:A>G-22:A>G	A/G	TGCAGTACCTGTCAGCCCGCTGACGAACTCGTGAAATATGGATAGAGCTGCCACCTGATCACCGAGATC	chrUn	463504033	AA	AA	AA	AA	AA	AA	AA	AA	AA	AA	AA	AA	AA	AA	AA	AA	AA	AA	AA	AA	AA	AA	AA	AA	AA	AA	AA	AA	AA	AA	AA	AA	NN	AA	AA	AA	AA	AA	AA	AA	AA	AA	AA	AA	AA
1021636|F|0-22:T>A-22:T>A	T/A	TGCAGCCTGCTGCTGTTGGCGATCTTCTTGACGACCTTCTTGGCGTCGGGGTCGCCGAGATCGGAAGAG	chr7D	557576542	TT	TT	TT	TT	TT	TT	TT	TT	TT	TT	TT	TT	TT	TT	TT	TT	TT	TT	TT	TT	TT	TT	TT	TT	TT	TT	TT	TT	TT	TT	TT	TT	TT	TT	TT	TT	TT	TT	TT	TT	TT	TT	TT	TT	TT
1023112|F|0-15:G>C-15:G>C	G/C	TGCAGAGCATCGTCTGTACAATTAAGCCACCATGTGACAGGTTGAATCTTATATCAGTAGCCCCCGACA	chr3A	442758314	GG	GG	GG	GG	GG	GG	GG	GG	GG	GG	GG	GG	GG	GG	GG	GG	GG	GG	GG	GG	GG	GG	GG	GG	GG	GG	GG	GG	GG	GG	GG	GG	GG	GG	GG	GG	GG	GG	GG	GG	GG	GG	GG	GG	GG
1029403|F|0-8:T>C-8:T>C	T/C	TGCAGCAGTGAGGTTGGTATCTGCCCATGGAGCTGGTTGGAGGACAGGTTCAGCCGCTCCAGCTTCACG	chr1D	111837904	TT	TT	TT	TT	TT	TT	TT	TT	TT	TT	TT	TT	TT	TT	TT	TT	TT	TT	TT	TT	TT	TT	TT	TT	TT	TT	TT	TT	TT	TT	TT	TT	TT	TT	TT	TT	TT	TT	TT	TT	TT	TT	TT	TT	TC
1031293|F|0-10:A>G-10:A>G	A/G	TGCAGTGCAAACTATTCTACTCTTTTTTGTAGCATGCAAACAATTCTACTACCTCCATAGTAGCCGAGA	chr7B	699136306	AA	AA	AA	AA	AA	AA	AA	AA	AA	AA	AA	AA	AA	AA	AA	AA	AA	AA	AA	AA	AA	AA	AA	AA	AA	AA	AA	AA	AA	AA	AA	AA	AA	AA	AA	AA	AA	AA	AA	AA	AA	NN	AA	AA	AA
1043013|F|0-24:C>A-24:C>A	C/A	TGCAGGGGATACATTGCAATCATGCAACAAACTCACATCACAAATTAATTAGTATATAGCCCGAGATCG	chr6B	682135943	CC	CC	CC	CC	CC	CC	CC	CC	CC	CC	CC	CC	CC	CC	CC	CC	CC	CC	CC	CC	CC	CC	NN	CC	CC	CC	CC	CC	CC	CC	CC	CC	CC	CC	CC	CC	CC	CC	CC	CC	CC	CC	CC	CC	CC
1045907|F|0-47:T>G-47:T>G	T/G	TGCAGTATGCATGTATGTGCGGAGGGAGAGTAATGATGCAGAGATAATGTATTGTTAGCACCTAATGTA	chr7A	232388638	TT	TT	TT	TT	TT	TT	TT	TT	TT	TT	TT	TT	TT	TT	TT	TT	TT	TT	TT	TT	TT	TT	TT	TT	TT	TT	TT	TT	TT	NN	TT	TT	TT	TT	TT	TT	TT	TT	TT	TT	TT	TT	TT	TT	NN
1050374|F|0-35:C>G-35:C>G	C/G	TGCAGAGCTCGGACACGTTCCTCACCATGCTGCTGCTGCTGTCCAAGTACCGAGATCGGAAGAGCGGTT	chr3D	537145442	CC	CC	CC	CC	CC	CC	CC	CC	CC	CC	CC	CC	CC	CC	CC	CC	CC	CG	CC	CC	CC	CC	CC	CC	CC	CC	CC	CC	CC	CC	CC	CC	CC	CC	CC	CC	CC	CC	CC	CC	CC	CC	CC	CC	CC
1056037|F|0-38:A>C-38:A>C	A/C	TGCAGCCTTGCATGTTTCGCGAATGATCCAATTTTCTTATAGTTTTTGCATATGTCTATCGCTCTCCGA	chr3A	647202423	AA	AA	AA	AA	AA	AA	AA	AA	AA	AA	AA	AA	AA	AA	AA	AA	AA	AA	AA	AA	AA	AA	AA	AA	AA	AA	AA	AA	AA	AA	AA	AA	AA	AA	AA	AA	AA	AA	AA	AA	AA	AA	AA	AA	AA
1058862|F|0-47:C>T-47:C>T	C/T	TGCAGTTTGAAGCTTTTGGCGTTTGGGGGAGAAGAATCCTCGCTGTGCTGTGCTTGATGACGCCGAGAT	chr5D	495465462	CC	CC	CC	CC	CC	CC	CC	CC	CC	CC	CC	CC	CC	CC	CC	NN	CC	CC	CC	CC	CC	CC	CC	CC	CC	CC	CC	CC	CC	NN	CC	CC	CC	CC	CC	CC	CC	CC	CC	CC	CC	NN	CC	CC	CC
1064945|F|0-35:G>C-35:G>C	G/C	TGCAGATCCATCGTCTCCAAGATGCAGTACTATCTGCCCCTCTTCGGCTCCTGCCACAACTTCCTCCGA	chr6D	14940663	GG	GG	GG	GG	GG	GG	GG	GG	GG	GG	GG	GG	GG	GG	GG	GG	GG	GG	GG	GG	GG	GG	GG	GG	GG	GG	GG	GG	GG	GG	GG	GG	GG	NN	GG	GG	GG	GG	GG	GG	GG	GG	GG	GG	GG
1067463|F|0-10:G>T-10:G>T	G/T	TGCAGTGTCAGCTTATCACCTGCGAAGACCGAAGACAAACTATACGTATCAGGACCGAGATCGGAAGAG	chr2A	527781429	GG	GG	GG	GG	GG	GG	GG	GG	GG	GG	GG	GG	GG	GG	GG	GG	GG	GG	GG	GG	GG	GG	GG	GG	GG	GG	GG	GG	GG	GG	GG	GG	GG	GG	GG	GG	GG	GG	GG	GG	GG	GG	GG	GG	GG
1068504|F|0-9:T>G-9:T>G	T/G	TGCAGTCCCTCCCAATCCCTAGCGCCGCCACACACGCACACAGAGAGGAGCCGAGATCGGAAGAGCGGT	chr7A	602712578	TT	TT	TT	TT	TT	TT	TT	TT	TT	TT	TT	TT	TT	TT	TT	TT	TT	TT	TT	TT	TT	TT	TT	TT	TT	TT	TT	TT	TT	TT	TT	TT	TT	TT	TT	TT	TT	TT	TT	TT	TT	TT	TT	TT	TT
1068834|F|0-29:G>T-29:G>T	G/T	TGCAGCTTTGCTCCTCTCACTCTCTCACAGGACTGTCACGCAACAGTCCGAGATCGGAAGAGCGGTTCA	chr3D	473609170	GG	GG	GG	GG	GG	GG	GG	GG	GG	GG	GG	GG	GG	GG	GG	GG	GG	GG	GG	GG	GG	GG	GG	GG	GG	GG	GG	GG	GG	GG	GG	GG	GG	GG	GG	GG	GG	GG	GG	GG	GG	GG	GG	GG	GG
1070164|F|0-9:T>G-9:T>G	T/G	TGCAGAGCATGCAAGGGTAGGCTCTCTACTGAAGGATTTTACTAATTAAAGAACGTGTGTTCCGAGATC	chr1A	460955192	TT	TT	TT	TT	TT	TT	TT	TT	TT	TT	TT	TT	TT	TT	TT	TT	TT	TT	TT	TT	TT	TT	TT	TT	TT	TT	TT	TT	TT	TT	TT	TT	TT	TT	TT	TT	TT	TT	TT	TT	TT	TT	NN	TT	TT
1071811|F|0-28:G>T-28:G>T	G/T	TGCAGGCGTCGTTGCTGTTCCCAAGCGAGGCACCTGACGCATCTTCTTCATCCTCTACAGTAGCAGCCC	chr5B	159977656	GG	GG	GG	GG	GG	GG	GG	GG	GG	GG	GG	GG	GG	GG	GG	GG	GG	GG	GG	GG	GG	GG	GG	GG	GG	GG	GG	GG	GG	GG	GG	GG	GG	GG	GG	GG	GG	GG	GG	GG	GG	GG	GG	GG	GG
1074225|F|0-9:G>T-9:G>T	G/T	TGCAGCTAAGCTGGAGTATTTCCCTGACATAGCTGTTGCTCCTTCTTCCTTGCATCACCCGAGATCGGA	chr4D	477031921	GG	GG	GG	GG	GG	GG	GG	GG	GG	GG	GG	GG	GG	GG	GG	GG	GG	GG	GG	GG	GG	GG	GG	GG	GG	GG	GG	GG	GG	GG	GG	GG	NN	GG	GG	GG	GG	GG	GG	GG	GG	GG	GG	GT	GG
1078738|F|0-30:T>C-30:T>C	T/C	TGCAGTCATGTTCAGCGTCGGTATCAACAGTGATTGGTAATTTGTAAGTCTACCCGAGATCGGAAGAGC	chr5A	79280576	TT	TT	TT	TT	TT	TT	TT	TT	TT	TT	TT	TT	TT	TT	TT	TT	TT	TT	TT	TT	TT	TT	TT	TT	TT	TT	TT	TT	TT	TT	TT	TT	TT	TT	TT	TT	TT	TT	TT	TT	TT	TT	TT	TT	TT
1087955|F|0-50:G>T-50:G>T	G/T	TGCAGGCTGATGCCCCCTGTCTGCGCGATGCAAGATGTGAAGTGACGAGAGATTCCGAGATCGGAAGAG	chr2A	55954181	GG	GG	GG	GG	GG	GG	GG	GG	GG	GG	GG	GG	GG	GG	GG	GG	GG	GG	GG	GG	GG	GG	GG	GG	GG	GG	GG	GG	GG	GG	GG	GG	GG	GG	GG	GG	GG	GG	GG	GG	GG	GG	GG	GG	GG
1089205|F|0-56:G>A-56:G>A	G/A	TGCAGTACGGACCGTCTTTTACGGATTCAAAGGTGTGGACGGAGGTGTCGTCACCTGGTTGCGAGGAGG	chr2A	761881424	GG	GG	GG	GG	GG	GG	GG	GG	GG	GG	GG	GG	GG	GG	GG	GG	GG	GG	GG	GG	GG	GG	GG	GG	GG	GG	GG	GG	GG	GA	GG	GG	GG	GG	GG	GG	GG	GG	GG	GG	GG	GG	GG	GG	GG
1089239|F|0-29:G>T-29:G>T	G/T	TGCAGCATTAACCGCATCAAGGAATCGCTGCCGCAAGATTCCCGCCCAGCACTGAAGGAGATCCCGAGA	chr3A	63063053	GG	GG	GG	GG	GG	GG	GG	GG	GG	GG	GG	GG	GG	GG	GG	GG	GG	GG	GG	GG	GG	GG	GG	GG	GG	GG	NN	GG	GG	GG	GG	GG	GG	GG	GG	GG	GG	GG	GG	GG	GT	GG	GG	GG	GG
1090154|F|0-45:G>A-45:G>A	G/A	TGCAGTGGTGGCCCCTACGCATCATTCTCCACCGAGTCTATGGTGGCCCCCACCATCTACCGACGCTAG	chr3B	398590931	GG	GG	GG	GG	GG	GG	GG	GG	GG	GG	GG	GG	GG	GG	GG	GG	GG	GG	GG	GG	GG	GG	GG	GG	GG	GG	GG	GG	GG	GG	GG	GG	GG	GG	GG	GG	GG	GG	GG	GG	GG	GG	GG	GG	GG
1093519|F|0-10:G>T-10:G>T	G/T	TGCAGGAACTGCGTCCAGGAGGGCACGACGGCGGCGCCAGGGTCGTGGCCGAGATCGGAAGAGCGGTTC	chr2A	632390792	GG	GG	GG	GG	GG	GG	GG	GG	GG	GG	GG	GG	GG	GG	GG	GG	GG	GG	GG	GG	GG	GG	GG	GG	GG	GG	GG	GG	GG	GG	GG	GG	GG	GG	GG	GG	GG	GG	GG	GG	GG	GG	GG	GG	GG
1100579|F|0-51:C>T-51:C>T	C/T	TGCAGCCACCTAGCCGTCACAGCATCAGTCAGGCTGCCGTTGTGCTCGCAACAACCGAGATCGGAAGAG	chr2A	688016800	CC	CC	CC	CC	CC	CC	CC	CC	CC	CC	CC	CC	CC	CC	CC	CC	CC	CC	CC	CC	CC	CC	CC	CC	CC	CC	CC	CC	CC	CC	CC	CC	CC	CC	CC	CC	CC	CC	CC	CC	CC	CC	CC	CC	CC
1104312|F|0-12:C>T-12:C>T	C/T	TGCAGGGCGCCGCGGTAGGTGCAACGGACATACGGACCGCATGTCCGAATGTCCGAGATCGGAAGAGCG	chr7B	70519733	CC	CC	CC	CC	CC	CC	CC	CC	CC	CC	CC	CC	CC	CC	CC	NN	CC	CC	CC	CC	CC	CC	CC	CC	CC	CC	CC	CC	CC	CC	CC	CC	CC	CC	CC	CC	CC	CC	CC	CC	CC	CC	NN	CC	CC
1128125|F|0-10:T>G-10:T>G	T/G	TGCAGTTTTTTGCTGCAAGAAGTGTCGTTGTCCTTACTGACGACACATCCCCGAGATCGGAAGAGCGGT	chr7B	717909949	TT	TT	TT	TT	TT	TT	TT	TT	TT	TT	TT	TT	TT	TT	TT	TT	TT	TT	TT	TT	TT	TT	TT	TT	TT	TT	TT	TT	TT	TT	TT	TT	TT	TT	TT	TT	TT	TT	TT	TT	TT	TT	TT	TT	TT
1208537|F|0-14:G>A-14:G>A	G/A	TGCAGGGAGCTCGCGGTGTGCGACCCCCTGCACCGCCGCTACGTCCTGCTCCCCCCGAGATCGGAAGAG	chrUn	83447347	GG	GG	GG	GG	GG	GG	GG	NN	GG	GG	GG	GG	GG	GG	GG	GG	GG	GG	GG	GG	GG	GG	GG	GG	GG	GG	GG	GG	GG	GG	GG	GG	GG	GG	GG	GG	GG	GG	GG	GG	GG	GG	GG	GG	GG
1216116|F|0-31:G>T-31:G>T	G/T	TGCAGAGGCAGGTGGGCGAGCTCATTGACACGGAAGACAACGGTGTTGAGCTCCGAGATCGGAAGAGCG	chr2B	768588970	GG	GG	GG	GG	GG	GG	GG	GG	GG	GG	GG	GG	GG	GG	GG	GG	GG	GG	GG	GG	GG	GG	GG	GG	GG	GG	NN	GG	GG	GG	GG	GG	GG	GG	GG	GG	GG	GG	NN	GG	GG	GG	GG	GG	GG
1216708|F|0-61:A>G-61:A>G	A/G	TGCAGAGATAATGGAGCTTCTCCGTCTGATCTCCTCCGCCGTAGGGAATATGTTGGGCGGCAAGGTTCC	chr2A	593896837	AA	AA	AA	AA	AA	AA	AA	AA	AA	AA	AA	AA	AA	AA	AA	AA	AA	AA	AA	AA	AA	AA	AA	AA	AA	AA	AA	AA	AA	AA	AA	AA	AA	AA	AA	AA	AA	AA	AA	AA	AA	AA	AA	AA	AA
12462333|F|0-25:T>G-25:T>G	T/G	TGCAGGTAAACCAAACACCTAGCTGTCCCTTCCCCGAGATCGGAAGAGCGGTTCAGCAGGAATGCCGAG	chr1A	324501497	TT	TT	TT	TT	TT	TT	TT	TT	TT	TT	TT	TT	TT	TT	TT	TT	TT	TT	TT	TT	TT	TT	TT	TT	TT	TT	TT	TT	TT	TT	TT	TT	TT	TT	TT	TT	TT	TT	TT	TT	TT	TT	TT	TT	TT
1279676|F|0-11:C>T-11:C>T	C/T	TGCAGCAGATGCCCCCTGTTTTGCCTGAAAATTTTCTTCTTCGGTACTTTTGCCCTCTGCTGCTTCAGC	chr5A	565416981	TT	TT	TT	TT	TT	TT	TT	TT	TT	TT	TT	TT	TT	TT	TT	TT	TT	TT	TT	TT	TT	TT	TT	TT	TT	TT	TT	TT	TT	TT	TT	TT	TT	TT	TT	TT	TT	TT	TT	TT	TT	TT	TT	TT	TT
1409211|F|0-20:C>G-20:C>G	C/G	TGCAGACGGTCATCAGCTTTCTGTCCTCGGCAAGGGCGTCCATGAAAGAAGATGACAGGAGGAATGTCC	chr2B	657068924	CC	CC	CC	CC	CC	CC	CC	CC	CC	CC	CC	CC	CC	CC	CC	CC	CC	CC	CC	NN	CC	CC	CC	CC	CC	CC	CC	CC	CC	CC	CC	CC	CC	CC	CC	CC	CC	CC	CC	CC	CC	CC	CC	CC	NN
1696345|F|0-38:C>G-38:C>G	C/G	TGCAGAGCTAGCTACTAAGCTTGAATTTGTGTTCCTACCTGTTTTGATACCATGGATGGAACCCATCCA	chr1D	423927982	CC	CC	CC	CC	CC	CC	CC	CC	CC	CC	CC	NN	CC	CC	CC	CC	CC	CC	CC	CC	CC	CC	CC	CC	CC	CC	CC	CC	CC	CC	CC	CC	CC	CC	CC	CC	CC	CC	CC	CC	CC	CC	CC	CC	CC
1714461|F|0-21:G>A-21:G>A	G/A	TGCAGAAACAAAATTATATGCGGGGGTCACTCGATATCATTTTCATTCCGAGATCGGAAGAGCGGTTCA	chr7A	505019096	GG	GG	GG	GG	GG	GG	GG	GG	GG	GG	GG	GG	GG	GG	GG	GG	GG	GG	GG	GG	GG	GG	GG	GG	GG	GG	GG	GG	GG	GG	GG	GG	NN	GG	GG	GG	GG	GG	GG	GG	GG	GG	GG	GG	GG
1718439|F|0-20:T>G-20:T>G	T/G	TGCAGATCAGTTATTTTTCATGTACAAGTGGCCACCGATCGACATGCACGCCGAGATCGGAAGAGCGGT	chr6D	472540050	TT	TT	TT	TT	TT	TT	TT	TT	TT	TT	TT	TT	TT	TT	TT	TT	TT	TT	TT	TT	TT	TT	TT	TT	TT	TT	TT	TT	TT	TT	TT	TT	TT	TT	TT	TT	TT	TT	TT	TT	TT	TT	TT	TT	TT
1863300|F|0-31:G>T-31:G>T	G/T	TGCAGGCAACAAAATGGCTCGATTTATATGTGAAGATAACACATCATATACTACCGAGATCGGAAGAGC	chr1B	480653984	GG	GG	GG	GG	GG	GG	GG	GG	GG	GG	GG	GG	GG	GG	GG	GG	GG	GG	GG	GG	GG	GG	GG	GG	GG	GG	GG	GG	GG	GG	GG	GG	GG	GG	GG	GG	GG	GG	GG	GG	GG	GG	GG	GG	GG
2250546|F|0-12:G>T-12:G>T	G/T	TGCAGCACCTGAGCGCCCATGTCGATCGCCTGCGAGGAGACCGTGGTCGGCCTGCCCGAGATCGGAAGA	chr3D	391431230	GG	GG	GG	GG	GG	GG	GG	GG	GG	GG	GG	GG	GG	GG	GG	GG	GG	GG	GG	GG	GG	GG	GG	GG	GG	GG	GG	GG	GG	GG	GG	GG	GG	GG	GG	GG	GG	GG	GT	GG	GG	GG	GG	GG	GG
2259582|F|0-62:A>T-62:A>T	A/T	TGCAGCTCAACGGCGCCGCCAACTACACGGTGACGAGCTTCGACGACGCGCTCGCAACGCTCACTCTAG	chr3B	473703066	AA	AA	AA	AA	AA	AA	AA	AA	AA	AA	AA	AA	AA	AA	AA	AA	AA	AA	AA	AA	AA	AA	AA	AA	AA	AA	AA	AA	AA	AA	AA	AA	AA	AA	AA	AA	AA	AA	AA	AA	AA	AA	AA	AA	AA
2275555|F|0-29:G>T-29:G>T	G/T	TGCAGGGATAGAGCATCGATTCCCAGCGTGCACAGCAAGGGAGAGGGACGACTCAGGTGGTTCCGAGAT	chr6B	468307785	GG	GG	GG	GG	GG	GG	GG	GG	GG	GG	GG	GG	GG	GG	GG	GG	GG	GG	GG	GG	GG	GG	GG	GG	GG	GG	GG	GG	GG	GG	GG	GG	GG	GG	GG	GG	GG	GG	GG	GG	GG	GG	GG	GG	GG
2306278|F|0-36:G>A-36:G>A	G/A	TGCAGTCGTGGGGGCGTGGGTGTCGAAATGGACGTGGACACCAGCCGATGATACTAGCCTGGCTCCTTC	chr3A	19495629	GG	GG	GG	GG	GG	GG	GG	GG	GG	GG	GG	GG	GG	GG	GG	GG	GG	GG	GG	GG	GG	GG	GG	GG	GG	GG	NN	GG	GG	GG	GG	GG	GG	GG	GG	GG	GG	GG	GG	GG	GG	GG	GG	GG	GG
3020862|F|0-25:C>A-25:C>A	C/A	TGCAGAGCAAACCAGAATAAGCCCCCAAAAAGTCAATGTTCCGAGATCGGAAGAGCGGTTCAGCAGGAA	chr1A	482796673	CC	CC	CC	CC	CC	CC	CC	CC	CC	CC	CC	CC	CC	CC	CC	CC	CC	CC	CC	CC	CC	CC	CC	CC	CC	CC	CC	CC	CC	CC	CC	CC	CC	CC	CC	CC	CC	CC	CC	CC	CC	CC	CC	CC	CC
3023142|F|0-11:G>C-11:G>C	G/C	TGCAGCATGAAGAAAGCTCTGGAGAGCCTGGGGCTCCGAGATCGGAAGAGCGGTTCAGCAGGAATGCCG	chr5B	588883282	GG	GG	GG	GG	GG	GG	GG	GG	GG	GG	GG	GG	GG	GG	GG	GG	GG	GG	GG	GG	GG	GG	GG	GG	GG	GG	GG	GG	GG	GG	GG	GG	GG	GG	GG	GG	GG	GG	GG	GG	GG	GG	GG	GG	GG
3023399|F|0-10:C>T-10:C>T	C/T	TGCAGGCAAACTCAAATAAGGGGAGCTGCATGCCCACCGAGATCGGAAGAGCGGTTCAGCAGGAATGCC	chr2B	708992900	CC	CC	CC	CC	CC	CC	CC	CC	CC	CC	CC	CC	CT	CC	CC	CC	CC	CC	CC	CC	CC	CC	CC	CC	CC	CC	CC	CC	CC	CC	CC	CC	CC	CC	CC	CC	CC	CC	CC	CC	CC	CC	CC	CC	CC
3024565|F|0-21:A>C-21:A>C	A/C	TGCAGGCTACTACAGCCATGAATTTGCTTCTGTGAACCGCCGAGATCGGAAGAGCGGTTCAGCAGGAAT	NA	NA	AA	AA	AA	AA	AA	AA	AA	AA	AA	AA	AA	AA	AA	AA	AA	AA	AA	AA	AA	AA	AA	AA	AA	AA	AA	AA	AA	AA	AA	AA	AA	AA	AA	AA	AA	AA	NN	AA	AA	AA	AA	AA	AA	AA	AA
3025243|F|0-10:C>G-10:C>G	C/G	TGCAGATGTTCAGGTAGGCTTATCTCTCTGGGTGGACTGGTCTCCGCCGAGATCGGAAGAGCGGTTCAG	chrUn	288174236	CC	CC	CC	CC	CC	CC	CC	CC	CC	CC	CC	CC	CC	CC	CC	CC	CC	CC	CC	CC	CC	CC	CC	CC	CC	CC	CC	CC	CC	CC	CC	CC	CC	CC	CC	CC	CC	CC	CC	CC	CC	CC	CC	CC	CC
3027455|F|0-5:G>A-5:G>A	G/A	TGCAGGCACGGCGCCAACCCCACCAGCTGCTCCGCGCACTCGCTCCGAGATCGGAAGAGCGGTTCAGCA	chr4A	14836966	GG	GG	GG	GG	GG	GG	GG	GG	GG	GG	GG	GG	GG	GG	GG	GG	GG	GG	GG	GG	GG	GG	GG	GG	GG	GG	GG	GG	GG	GG	GG	GG	GG	GG	GG	GG	GG	GG	GG	GG	GG	GG	GG	GG	GG
3027540|F|0-12:A>G-12:A>G	A/G	TGCAGGGCAGCAACTGCGCAGAGCGCCACGAGCAACCGAGATCGGAAGAGCGGTTCAGCAGGAATGCCG	chr2B	765566081	AA	AA	AA	AA	AA	AA	AA	AA	AA	AA	AA	AA	AA	AA	AA	AA	AA	AA	AA	AA	AA	AA	AA	AA	AA	AA	AA	AA	AA	AA	AA	AA	AA	AA	AA	AA	AA	AA	AG	AA	AA	AA	AA	AA	AA
3028298|F|0-34:C>G-34:C>G	C/G	TGCAGGAGATGTGCCTTCCGTTTGGCGATCTCCTCGTAGATGTGCCGAGATCGGAAGAGCGGTTCAGCA	chr4D	509427910	CC	CC	CC	CC	CC	CC	CC	CC	CC	CC	CC	CC	CC	CC	CC	CC	CC	CC	CC	CC	CC	CC	CC	CC	CC	CC	CC	CC	CC	CC	CC	CC	CC	CC	CC	CC	CC	CC	CC	CC	CC	CC	CC	CC	CC
3064471|F|0-18:G>A-18:G>A	G/A	TGCAGGATGGAAGGTACGGTGCTCGGTGCATCATCATTCATCGCCCCGAGATCGGAAGAGCGGTTCAGC	chr7A	130302724	GG	GG	GG	GG	GG	GG	GG	NN	GG	GG	GG	GG	GG	GG	GG	GG	GG	GG	GG	GG	GG	NN	GG	GG	GG	GG	GG	GG	GG	GG	GG	GG	GG	GG	GG	GG	GG	GG	GG	GG	GG	GG	GG	GG	NN
3064583|F|0-23:C>G-23:C>G	C/G	TGCAGCAAGATGGAGCGCAAGGACGTGGAGAAGAACCGAGATCGGAAGAGCGGTTCAGCAGGAATGCCG	chr3B	2336179	GG	GG	GG	GG	GG	GG	GG	NN	GG	GG	GG	GG	GG	GG	GG	GG	GG	GG	GG	GG	GG	GG	GG	GG	GG	GG	GG	GG	GG	GG	GG	GG	GG	GG	GG	GG	GG	GG	GG	GG	GG	GG	GG	GG	GG
3222222|F|0-10:A>G-10:A>G	A/G	TGCAGCTAGTACAGTCTATAACGCGCACACACAAGCACCGAGATCGGAAGAGCGGTTCAGCAGGAATGC	chr2D	433207222	AA	AA	AA	AA	AA	AA	AA	AA	AA	AA	AA	AA	AA	AA	AA	AA	AA	AA	AA	AA	AA	AA	AA	AA	AA	AA	AA	AA	AA	AA	AA	AA	AA	AA	AA	AA	AA	AA	AA	AA	AA	AA	AA	AA	AA
3384642|F|0-9:A>G-9:A>G	A/G	TGCAGTGTCATGTTCTTCTTGACATCGTGATTATCCGAGATCGGAAGAGCGGTTCAGCAGGAATGCCGA	NA	NA	GG	GG	GG	GG	GG	GG	GG	GG	GG	GG	GG	GG	AG	GG	GG	GG	GG	GG	GG	GG	GG	GG	GG	GG	GG	GG	GG	GG	GG	GG	GG	GG	GG	GG	GG	GG	GG	GG	GG	GG	GG	GG	GG	GG	GG
3384924|F|0-27:T>C-27:T>C	T/C	TGCAGTCCAGCATGCTCGAGGTCATCGTCATGGACAAGGACACGCCCGAGATCGGAAGAGCGGTTCAGC	chr2A	761305694	TT	TT	TT	TT	TT	TT	TT	TT	TT	TT	TT	TT	TT	TT	TT	TT	TT	TT	TT	TT	TT	TT	TT	TT	TT	TT	TT	TT	TT	TT	TT	TT	TT	TT	TT	TT	TT	TT	TT	TT	TT	TT	TT	TT	TT
3385533|F|0-18:G>T-18:G>T	G/T	TGCAGGAGAGCGTGAGGCGCACGCGTGTGAAGTACCCGAGATCGGAAGAGCGGTTCAGCAGGAATGCCG	chr5B	600721014	GG	GG	GG	GG	GG	GG	GG	GG	GG	GG	GG	GG	GG	GG	GG	GG	GG	GG	GG	GG	GG	GG	GG	GG	GG	GG	GG	GG	GG	GG	GG	GG	GG	GG	GG	GG	GG	GG	GG	GG	GG	GG	GG	GG	GG
3532752|F|0-23:G>T-23:G>T	G/T	TGCAGTTCACGGCCACCCTCACCGTGGTGAATTCCTCCGAGATCGGAAGAGCGGTTCAGCAGGAATGCC	chr5A	702846789	GG	GG	GG	GG	GG	GG	GG	GG	GG	GG	GG	NN	GG	GG	GG	GG	GG	GG	GG	GG	GG	GG	GG	GG	GG	GG	GG	GG	GG	GG	GG	GG	GG	GG	GG	GG	GG	GG	GG	GG	GG	NN	GG	GG	GG
3533690|F|0-21:C>T-21:C>T	C/T	TGCAGGCGCAGCCGTATTTGCCCGTTGCACACACTGCCGAGATCGGAAGAGCGGTTCAGCAGGAATGCC	chr2B	412658063	TT	TT	TT	TT	TT	TT	TT	TT	TT	TT	TT	TT	TT	TT	TT	TT	TT	TT	TT	TT	TT	TT	TT	TT	TT	TT	TT	TT	TT	TT	TT	TT	TT	TT	TT	TT	NN	TT	TT	TT	TT	TT	TT	TT	TT
3534027|F|0-13:A>G-13:A>G	A/G	TGCAGGCAAGGGAAGGAAGGGTCGAACGGGGCTGCGCCGCCGAGATCGGAAGAGCGGTTCAGCAGGAAT	chr4A	730004142	AA	AA	AA	AA	AA	AA	AA	AA	AA	AA	AA	AA	AA	AA	AA	AA	AA	AA	AA	AA	AA	AA	AA	AA	AA	AA	NN	AA	AA	AA	AA	AA	AA	AA	AA	AA	AA	AA	AA	AA	AA	AA	AA	AA	AA
3570030|F|0-11:T>G-11:T>G	T/G	TGCAGATCGTTTGAGACGATTCCTTGGATCCAATGCCGAGATCGGAAGAGCGGTTCAGCAGGAATGCCG	chr6A	180374838	TT	TT	TT	TT	TT	TT	TT	TT	TT	TT	TT	TT	TT	TT	TT	TT	TT	TT	TT	TT	TT	TT	TT	TT	TT	TT	TT	TT	TT	TT	TT	TT	TT	TT	TT	TT	TT	TT	TT	TT	TT	TT	TT	TT	TT
3940297|F|0-5:C>T-5:C>T	C/T	TGCAGCATCTCCTCCTGCTTCGGAACTGATGCCAGACTTGGACCACCGAGATCGGAAGAGCGGTTCAGC	chr2D	523166059	CC	CC	CC	CC	CC	CC	CC	CC	CC	CC	CC	CC	CC	CC	CC	CC	CC	CC	CC	CC	CC	CC	CC	CC	CC	CC	CC	CC	CC	CC	CC	CC	CC	CC	CC	CC	CC	CC	CC	CC	CC	CC	CC	CC	CC
3941260|F|0-32:G>C-32:G>C	G/C	TGCAGCCTGAGCAGCACGTCCAGCAGGTCCTCGTCGTAGGTTCCGAGATCGGAAGAGCGGTTCAGCAGG	chr5A	558311113	CC	CC	CC	CC	CC	CC	CC	NN	CC	CC	CC	CC	CC	CC	CC	CC	CC	CC	CC	CC	CC	CC	CC	CC	CC	CC	CC	CC	CC	CC	CC	CC	CC	CC	CC	CC	CC	CC	CC	CC	CC	CC	CC	CC	CC
3943100|F|0-9:G>T-9:G>T	G/T	TGCAGTTGCGGGAGTTCGGCAACACCGCTCGCGCTCCTTTTAGAGCCGAGATCGGAAGAGCGGTTCAGC	chr3B	349965303	GG	GG	GG	GG	GG	GG	GG	GG	GG	GG	GG	GG	GG	GG	GG	GG	GG	GG	GG	GG	GG	GG	GG	GG	GG	GG	GG	GG	GG	GG	GG	GG	GG	GG	GG	GG	GG	GG	GG	GG	GG	GG	GG	GG	GG
3953454|F|0-29:T>G-29:T>G	T/G	TGCAGCAGCTTTCTTCGTTCTTTCATTTCTTTCTCCCTTTGCTAATCCGAGATCGGAAGAGCGGTTCAG	chr1B	529996210	TT	TT	TT	TT	TT	TT	TT	TT	TT	TT	TT	TT	TT	TT	TT	TT	TT	TT	TT	TT	TT	TT	NN	TT	TT	TT	TT	TT	TT	TT	TT	TT	TT	TT	TT	TT	TT	TT	TT	TT	TT	TT	TT	NN	TT
3959733|F|0-65:C>T-65:C>T	C/T	TGCAGAGGCGCGCAAATGGGCCTGTTTTGCTCGAACACGAGCTGCGTGGTCACCTCCTCGACGCCCGAG	chr3A	729311539	CC	CC	CC	CC	CC	CC	CC	CC	CC	CC	CC	CC	CC	CC	CC	CC	CC	CC	CC	CC	CC	CC	CC	CC	CC	CC	CC	CC	CC	CC	CC	CC	CC	CC	CC	CC	CC	CC	CC	CC	CC	CC	CC	CC	CC
4261591|F|0-13:T>G-13:T>G	T/G	TGCAGCCGATCGCTCCTGGATATCGTGGTTGCTATTTAGCGCCACCGAGATCGGAAGAGCGGTTCAGCA	chr5D	466618337	TT	TT	TT	TT	TT	TT	TT	TT	TT	TT	TT	TT	TT	TT	TT	TT	TT	TT	TT	TT	TT	TT	TT	TT	TT	TT	TT	TT	TT	TG	TT	TT	TT	TT	TT	TT	TT	TT	NN	TT	TT	TT	TT	TT	TT
4261673|F|0-37:T>G-37:T>G	T/G	TGCAGACTGTCGCCGTCGCGCTCGAACAACTCGTGCCTACCGAGATCGGAAGAGCGGTTCAGCAGGAAT	chr3B	631436118	TT	TT	TT	TT	TT	TT	TT	TT	TT	TT	TT	TT	TT	TT	TT	TT	TT	TT	TT	TT	TT	TT	TT	TT	TT	TT	TT	TT	TT	TT	TT	TT	TT	TT	TT	TT	TT	TT	TT	TT	TT	TT	TT	TT	NN
43123353|F|0-21:T>C-21:T>C	T/C	TGCAGTGGGCGGCGCGGTCGGTTGCTGTTGGGCGATATAGTGGTGTACCGAGATCGGAAGAGCGGTTCA	NA	NA	CC	CC	CC	CC	CC	CC	CC	CC	CC	CC	CC	NN	CC	CC	CC	CC	CC	CC	CC	CC	CC	CC	CC	CC	CC	CC	CC	CC	NN	CC	CC	CC	CC	CC	CC	CC	CC	CC	CC	CC	CC	CC	CC	CC	CC
4394339|F|0-29:G>A-29:G>A	G/A	TGCAGGGCAATCGGTGGGAACTTCGAGCCGCACGGTTCTGTCGCCGAGATCGGAAGAGCGGTTCAGCAG	chr7A	368536143	GG	GG	GG	GG	GG	GG	GG	GG	GG	GG	GG	GG	GG	GG	GG	GG	GG	GG	GG	GG	GG	GG	GG	GG	GG	GG	GG	GG	GG	GG	GG	GG	GG	GG	GG	GG	GG	GG	GG	GG	GG	GG	GG	GG	GG
4542389|F|0-38:T>C-38:T>C	T/C	TGCAGCAACAGGAGGTCGATGGCGGAGTAGCAGCAAGATGAAGTGGAGCCGAGATCGGAAGAGCGGTTC	chr1A	164740411	TT	TT	TT	TT	TT	TT	TT	TT	TT	TT	TT	TT	TT	TT	TT	TT	TT	TT	TT	TT	TT	TT	TT	TT	TT	TT	TT	TT	TT	TT	TT	TT	TT	TT	TT	TT	TT	TT	TT	TT	TT	TT	TT	TT	NN
4993824|F|0-5:T>C-5:T>C	T/C	TGCAGTGGGCGGCGACGACGAGGCGTGGCTTCCCCGAGATCGGAAGAGCGGTTCAGCAGGAATGCCGAG	chrUn	17426305	TT	TT	TT	TT	TT	TT	TT	TT	TT	TT	TT	TT	TT	TT	TT	TT	TT	TT	TT	TT	TT	TT	TT	TT	TT	TT	TT	TT	TT	TT	TT	TT	TT	TT	TT	TT	TT	TT	TT	TT	TT	TT	TT	TT	TT
5325054|F|0-16:C>T-16:C>T	C/T	TGCAGCGTGTGTGTGGCCGCATGGTATGCCGAGATCGGAAGAGCGGTTCAGCAGGAATGCCGAGACCGA	NA	NA	TT	TT	TT	TT	TT	TT	TT	TT	TT	TT	TT	TT	TT	TT	TT	TT	TT	TT	TT	TT	TT	TT	TT	TT	TT	TT	TT	TT	TT	TT	TT	TT	TT	TT	TT	TT	TT	TT	TT	TT	TT	TT	TT	TT	TT
5325249|F|0-26:T>C-26:T>C	T/C	TGCAGGGGACATGCACCAGCTTATACTGACCGAGATCGGAAGAGCGGTTCAGCAGGAATGCCGAGACCG	NA	NA	CC	CC	CC	CC	CC	CC	CC	CC	CC	CC	CC	CC	TC	CC	CC	CC	CC	CC	CC	CC	CC	CC	CC	CC	CC	CC	CC	CC	CC	CC	CC	CC	CC	CC	CC	CC	CC	CC	CC	CC	CC	CC	CC	CC	CC
5331608|F|0-19:G>A-19:G>A	G/A	TGCAGAGTTTAGACCTTTGGTCCAACAAACTCTCCGAGATCGGAAGAGCGGTTCAGCAGGAATGCCGAG	chr1B	614270722	GG	GG	GG	GG	GG	GG	GG	GG	GG	GG	GG	GG	GG	GG	GG	GG	GG	GG	GG	GG	GG	GG	GG	GG	GG	GG	GG	GG	GG	GG	GG	GG	GG	GG	GG	GG	GG	GG	GG	GG	GG	GG	GG	GG	GG
5332497|F|0-13:T>G-13:T>G	T/G	TGCAGGTAGATGCTGAACGACCGAGATCGGAAGAGCGGTTCAGCAGGAATGCCGAGACCGATCTCGTAT	NA	NA	TT	TT	TT	TT	TT	TT	TT	TT	TT	TT	TT	TT	TT	TT	TT	TT	TT	TT	TT	TT	TT	TT	TT	TT	TT	TT	TT	TT	TT	TT	TT	TT	TT	TT	TT	TT	TT	TT	TT	TT	TT	TT	TT	TT	TT
5364367|F|0-9:C>A-9:C>A	C/A	TGCAGCTACCTTCGCCAGCGCATGAGCGGCCCGAGATCGGAAGAGCGGTTCAGCAGGAATGCCGAGACC	chr2B	159490016	CC	CC	CC	CC	CC	CC	CC	CC	CC	CC	CC	CC	CC	CC	CC	CC	CC	CC	CC	CC	CC	CC	CC	CC	CC	CC	CC	CC	CC	CC	CC	CC	CC	CC	CC	CC	CC	CC	CC	CC	CC	CC	CC	CC	CC
5372189|F|0-17:T>C-17:T>C	T/C	TGCAGCCACGGCGACCATGGACGAGCTCGGAACCGAGATCGGAAGAGCGGTTCAGCAGGAATGCCGAGA	chr2A	632225261	TT	TT	TT	TT	TT	TT	TT	TT	TT	TT	TT	TT	TT	TT	TT	TT	TT	TT	TT	TT	TT	TT	TT	TT	TT	TT	TT	TT	TT	TT	TT	TT	TT	TT	TT	TT	TT	TT	TT	TT	TT	TT	TT	TT	TT
5411948|F|0-14:A>G-14:A>G	A/G	TGCAGCTCGGTGTCAGCGAATCCGAGATCGGAAGAGCGGTTCAGCAGGAATGCCGAGACCGATCTCGTA	NA	NA	GG	GG	GG	GG	GG	GG	GG	GG	GG	GG	GG	GG	GG	GG	GG	GG	GG	GG	GG	GG	GG	GG	AG	GG	GG	GG	GG	GG	GG	GG	GG	GG	GG	GG	GG	GG	GG	GG	GG	GG	GG	GG	GG	GG	GG
5412052|F|0-12:T>C-12:T>C	T/C	TGCAGAACTCGATGGTGCACGAATGGATGATCGCCGAGATCGGAAGAGCGGTTCAGCAGGAATGCCGAG	NA	NA	CC	CC	CC	CC	CC	CC	CC	CC	CC	CC	NN	CC	TC	CC	CC	CC	CC	CC	CC	CC	CC	CC	CC	CC	CC	CC	CC	CC	CC	CC	CC	CC	CC	CC	CC	CC	CC	CC	CC	CC	CC	CC	CC	CC	CC
5412068|F|0-10:T>C-10:T>C	T/C	TGCAGCCTGCTGTTGTTCTTCCAACTGAAGATCCGAGATCGGAAGAGCGGTTCAGCAGGAATGCCGAGA	NA	NA	CC	CC	CC	CC	CC	CC	CC	CC	CC	CC	CC	CC	CC	CC	CC	CC	CC	CC	CC	CC	CC	CC	CC	CC	CC	CC	CC	CC	CC	CC	CC	CC	CC	CC	CC	CC	CC	CC	CC	CC	CC	CC	CC	CC	NN
5582088|F|0-12:T>G-12:T>G	T/G	TGCAGTGGGCGCTCCTCCTCGCGTCGCTGGCCGCGGCGGGGCACCGAGATCGGAAGAGCGGTTCAGCAG	chr1D	306631239	TT	TT	TT	TT	TT	TT	TT	TT	TT	TT	TT	TT	TT	TT	TT	TT	TT	TT	TT	TT	TT	TT	TT	TT	TT	TT	TT	TT	TT	TT	TT	TT	TT	TT	TT	TT	TT	TT	TT	TT	TT	TT	TT	TT	TT
5582368|F|0-7:C>T-7:C>T	C/T	TGCAGCTCGTCCCCGCCGTCGCCGAGATCGGAAGAGCGGTTCAGCAGGAATGCCGAGACCGATCTCGTA	NA	NA	CC	CC	CC	CC	CC	CC	CC	CC	CC	CC	CC	CC	CC	CC	CC	CC	CC	CC	CC	CC	CC	CC	CC	CC	CC	CC	CC	CC	CC	CC	CC	CC	CC	CC	CC	CC	NN	CC	CC	CC	CC	CC	CC	CC	CC
5582396|F|0-11:G>T-11:G>T	G/T	TGCAGTGCGTCGAGGCCTCGCCGTCGGCCCGAGATCGGAAGAGCGGTTCAGCAGGAATGCCGAGACCGA	chr2D	78758329	GG	GG	GG	GG	GG	GG	GG	GG	GG	GG	GG	GG	GG	GG	GG	GG	GG	GG	GG	GG	GG	GG	GG	GG	GG	GG	GG	GG	GG	GG	GG	GG	GG	GG	GG	GG	NN	GG	GG	GG	GG	GG	GG	GG	GG
7352775|F|0-9:C>G-9:C>G	C/G	TGCAGCGGCCCCGACGGCGCCGAGATCGGAAGAGCGGTTCAGCAGGAATGCCGAGACCGATCTCGTATG	NA	NA	CC	CC	CC	CC	CC	CC	CC	CC	CC	CC	CC	CC	CC	CC	CC	CC	CC	CC	CC	CC	CC	CC	CC	CC	CC	CC	CC	CC	CC	CC	CC	CC	CC	CC	CC	CC	CC	CC	CC	CC	CC	CC	CC	CC	CC
981679|F|0-59:A>G-59:A>G	A/G	TGCAGTAGAAAGCGACGATGTCAATTTGCATTGGGATTGATCATGTGCATCGTTGCTGGATCGTTTGTC	chr1A	545318916	AA	AA	AA	AA	AA	AA	AA	AA	AA	AA	AA	AA	AA	AA	AA	AA	AA	AA	AA	AA	AA	AA	AA	AA	AA	AA	AA	AA	AA	AA	AA	AA	AA	AA	AA	AA	AA	AA	AA	AA	NN	AA	AA	AA	AA
983023|F|0-28:C>G-28:C>G	C/G	TGCAGTGTGTATGTGGAAATGTGGAATGCCACCTCACATCCATGCNTGGACCTCGCGGCGCGCAGACCC	chr6A	103291960	GG	GG	GG	GG	GG	GG	GG	GG	GG	GG	GG	GG	GG	GG	GG	GG	GG	GG	GG	GG	GG	GG	GG	GG	GG	GG	GG	GG	GG	GG	GG	GG	GG	GG	GG	GG	GG	GG	GG	GG	GG	GG	GG	GG	GG
984930|F|0-49:C>G-49:C>G	C/G	TGCAGCACCTGACGGACAAGAGCGACGTGTACAGCTTCGGCGTGGTGCTCCTGGAGCTCATGTCCGAGA	chr4D	84545683	CC	CC	CC	CC	CC	CC	CC	CC	CC	CC	CC	CC	CC	CC	CC	CC	CC	CC	CC	CC	CC	CC	CC	CC	CC	CC	CC	CC	CC	CC	CC	CC	CC	CC	CC	CC	CC	CC	CC	CC	CC	CC	CC	CC	CC
987747|F|0-8:T>G-8:T>G	T/G	TGCAGTTTTTGGCTGCAAGAAGTGTTGTTGTCCTTACTGACGACGCATCCCCGAGATCGGAAGAGCGGT	chr5A	9210215	TT	TT	TT	TT	TT	TT	TT	TT	TT	TT	TT	TT	TT	TT	TT	TT	TT	TT	TT	TT	TT	TT	TT	TT	TT	TT	TT	TT	TT	TT	TT	TT	TT	TT	TT	TT	TT	TT	TT	TT	TT	TT	TT	TT	TT
991984|F|0-17:A>G-17:A>G	A/G	TGCAGTTGCAATGAATAATTGATACCACCATCACATCTTATTTTTATTCCTTTTCTTCATAGGCCAGGG	chr7B	97381806	GG	GG	GG	GG	GG	GG	GG	GG	GG	GG	NN	GG	GG	GG	GG	GG	GG	GG	GG	GG	GG	GG	GG	GG	GG	GG	GG	GG	GG	GG	GG	GG	GG	GG	GG	GG	GG	GG	GG	GG	GG	GG	GG	GG	GG
993225|F|0-27:C>T-27:C>T	C/T	TGCAGTGCTGACGTCAATGTACTCACACAGCTTCTCCTCACAGATCAGCTTCAGCCGAGATCGGAAGAG	chr6B	679285878	CC	CC	CC	CC	CC	CC	CC	CC	CC	CC	CC	CC	CC	CC	CC	CC	CC	CC	CC	CC	CC	CC	CC	CC	CC	CC	CC	CC	CC	CC	CC	CC	CC	CC	CC	CC	CC	CC	CC	CC	NN	CC	CC	CC	CC
1071222|F|0-18:A>G-18:A>G	A/G	TGCAGAGGCAGTTTCTCAAGGAGGTGGTGGGGTTCCAGGTGTTCGGGTCCAACCCCAAGGTCAGCAAGC	chrUn	75324563	AA	GG	AA	GG	GG	GG	GG	GG	AA	GG	AA	GG	GG	AA	AA	GG	GG	GG	AA	AA	AA	GG	AA	GG	AA	GG	GG	GG	AA	GG	GG	GG	AA	AA	AG	GG	GG	AA	AA	GG	GG	GG	GG	AA	GG
4405667|F|0-32:T>C-32:T>C	T/C	TGCAGGGAAACGGAACGGGCGGGGGTAATAAATGGAGCACCGAGATCGGAAGAGCGGTTCAGCAGGAAT	chr1A	432956709	TT	TT	CC	CC	TT	CC	CC	TT	CC	CC	CC	TT	CC	CC	TC	CC	TT	TT	TT	TT	CC	TT	CC	TT	CC	CC	CC	TT	TT	TT	CC	TT	CC	TT	CC	TT	TT	CC	TT	CC	TT	TT	CC	CC	TT
6044685|F|0-21:C>T-21:C>T	C/T	TGCAGAGTAAGTTTCTCCAGGCTGGGAGCATTGTTCAGAAACAACTCTAGCATGTTGTAAACTTCACCG	chr6A	440426307	TT	CC	TT	CC	CC	CC	CC	CC	TT	CC	TT	CC	CC	TT	TT	CC	CC	CC	TT	TT	TT	CC	TT	CC	TT	CC	CC	CC	TT	CC	CC	CC	TT	TT	CT	CC	CC	TT	TT	CC	CC	CC	CC	TT	CC
5373579|F|0-10:T>C-10:T>C	T/C	TGCAGGCGCATGACTTGGAGGGTCTCCGAGATCGGAAGAGCGGTTCAGCAGGAATGCCGAGACCGATCT	NA	NA	CC	TT	CC	TT	TT	TT	TT	TT	CC	TT	CC	TT	TT	CC	CC	TT	TT	TT	CC	CC	CC	TT	CC	TT	CC	TT	TT	TT	CC	TT	TT	TT	CC	CC	CC	TT	TT	CC	CC	TT	TT	TT	TT	CC	TT
1121826|F|0-5:C>T-5:C>T	C/T	TGCAGCGCCGAAGGCGGCCCAGCCTAGTTTCCCGCTCAGCCAGGAGGGCCGAGATCGGAAGAGCGGTTC	chr1A	351598052	CC	CC	TT	TT	CC	TT	TT	CC	TT	TT	TT	CC	TT	TT	CT	TT	CC	NN	CC	CC	TT	CC	TT	CC	TT	TT	TT	CC	CC	CC	TT	CC	TT	CC	TT	CC	CC	TT	CC	TT	CC	CC	TT	TT	CC
994398|F|0-62:C>T-62:C>T	C/T	TGCAGCCCACCGCCGTCCCCGTCCTTCCTCGTCGGGGCGTCGCGTTCCTGCCCCCTCCGCTCCGTCCGA	chr1A	402236550	TT	TT	CC	CC	TT	CC	CC	TT	CC	CC	CC	NN	CC	CC	TT	CC	TT	TT	TT	TT	CC	TT	CC	TT	CC	CC	CC	TT	TT	TT	CC	TT	CC	TT	CC	TT	TT	CC	TT	CC	TT	TT	CC	CC	TT
4910828|F|0-10:T>G-10:T>G	T/G	TGCAGCGAGGTAGGTGCCCGCGGCGGTGGGAGTGATGCGCCGAGATCGGAAGAGCGGTTCAGCAGGAAT	chr3A	7279561	GG	TT	TT	GG	TT	TT	TT	GG	GG	TT	GG	TT	TT	GG	GG	GG	GG	TT	TT	NN	TT	GG	TT	TT	TG	GG	GG	TT	NN	GG	GG	TT	TT	GG	TG	GG	TT	TT	GG	TT	GG	GG	GG	GG	GG
1070943|F|0-53:C>T-53:C>T	C/T	TGCAGCTACGAGCTCGTTTTGCCCAAGGTTCTGCTGTCCTCGCGGGCCAGCGTCACTGTCACCATCACC	NA	NA	CC	TT	CC	CC	CC	CC	TT	TT	CC	TT	TT	TT	TT	CC	CT	CC	TT	TT	CC	CC	TT	CC	CC	TT	TT	CC	CC	TT	TT	TT	CC	TT	TT	TT	TT	CC	CC	TT	TT	TT	CC	CC	CC	TT	TT
1141822|F|0-6:G>C-6:G>C	G/C	TGCAGTGGGAACTTGAAGAAAGGAAAATTGTGCTCTTCTGTAGCTTGGCCTGCCCAACCATTTGTGTAG	chr5A	612915484	GG	GC	GG	CC	GG	GG	CC	CC	CC	GG	GG	CC	GC	GG	CC	CC	GG	CC	GG	GG	CC	GG	GG	GG	GG	CC	CC	GG	CC	CC	GG	GG	CC	CC	GG	GG	GG	CC	GG	GG	CC	CC	GG	CC	CC
978762|F|0-53:T>G-53:T>G	T/G	TGCAGGATTAAACACACAAAATGGGGCCAAGAAGATCTTCACAGCGACATCTGTAGAAGGAGAACCGAG	chr5A	680113396	GG	TT	TT	TT	GG	GG	TT	GG	TT	GG	GG	TT	TT	TT	GG	TT	GG	TT	GG	GG	TT	GG	TT	GG	GG	GG	TT	TT	TT	TT	TT	GG	TT	TT	GG	GG	TT	GG	GG	TT	GG	TT	TT	TT	TT
4397950|F|0-25:A>G-25:A>G	A/G	TGCAGACGGCGAGGCTAGCAGCCAGAGGCCGAGATCGGAAGAGCGGTTCAGCAGGAATGCCGAGACCGA	NA	NA	GG	GG	GG	AA	GG	GG	AA	AA	AA	GG	AG	AA	AA	AA	GG	AA	GG	AA	GG	GG	AA	GG	AA	GG	AA	GG	AA	GG	AA	AA	GG	GG	AA	GG	AA	AA	GG	GG	AA	GG	AA	GG	GG	AA	GG
3020711|F|0-10:C>G-10:C>G	C/G	TGCAGTAAAACTCATTTCCCAACTCTCTAGATCGACCGAGATCGGAAGAGCGGTTCAGCAGGAATGCCG	chr6A	503237209	CC	GG	CC	GG	GG	GG	GG	GG	CC	GG	CC	GG	GG	CC	CC	GG	GG	GG	CC	CC	CC	GG	CC	GG	CC	GG	GG	GG	CC	GG	GG	GG	CC	CC	CG	GG	GG	CC	CC	GG	GG	GG	GG	CC	GG
989099|F|0-41:A>G-41:A>G	A/G	TGCAGACAACAGAGGGTGGAGGATATGGAGATAGGAGGACAATACTGACCCGAGATCGGAAGAGCGGTT	chr7D	2218558	AA	GG	AA	AA	GG	GG	AA	GG	GG	AA	AA	AA	AA	AA	AG	AA	AA	AA	GG	GG	AA	AA	GG	GG	AA	AA	AA	GG	AA	GG	AA	GG	GG	AA	AA	GG	GG	AA	GG	GG	NN	GG	AA	AA	AA
1056894|F|0-45:G>A-45:G>A	G/A	TGCAGATCATCGGAGGTGTTTTAAAGAAAGAATTAGCACCGAAGAGAAGCGGATTAAGCAAAGATAGCA	chr4B	449189961	GG	GG	GG	GG	GG	AA	AA	GG	AA	AA	GG	AA	AA	GG	AA	GG	AA	AA	AA	AA	GG	GG	GG	AA	AA	AA	GG	GA	AA	AA	GG	GG	GG	GG	GG	GG	GG	GG	AA	AA	AA	AA	GG	AA	GG
13119745|F|0-13:G>A-13:G>A	G/A	TGCAGTGCAGTTTGTCGATGATTTGTATGGAGGAGGTCGATGTATCCGAGATCGGAAGAGCGGTTCAGC	NA	NA	AA	GG	AA	GG	GG	GG	GG	GG	AA	GG	AA	GG	GG	AA	AA	GG	GG	GG	AA	AA	AA	GG	AA	GG	AA	GG	GG	GG	AA	GG	GG	GG	AA	AA	GA	GG	GG	AA	AA	GG	GG	GG	GG	AA	GG
3025614|F|0-14:A>G-14:A>G	A/G	TGCAGCGCCTCTTGAACGATCTTATCGAGCCTTGCCGCCATCTCCGAGATCGGAAGAGCGGTTCAGCAG	chr1B	640073663	AA	GG	GG	AA	AA	AA	GG	GG	GG	AA	GG	GG	GG	AA	GG	AA	GG	AA	GG	AA	GG	AA	GG	AA	GG	AA	AA	AA	GG	GG	GG	GG	AA	AA	GG	AA	GG	AA	AA	AA	GG	GG	GG	AA	AA
7343364|F|0-8:C>T-8:C>T	C/T	TGCAGGTACTCAAGAACGTCTCACCGAGATCGGAAGAGCGGTTCAGCAGGAATGCCGAGACCGATCTCG	NA	NA	TT	CC	TT	CC	CC	CC	CC	CC	TT	CC	TT	CC	CC	NN	CT	CC	CC	CC	TT	TT	TT	CC	TT	CC	TT	CC	CC	CC	TT	CC	CC	CC	TT	TT	CT	CC	CC	TT	TT	CC	CC	CC	CC	TT	CC
3532864|F|0-23:T>C-23:T>C	T/C	TGCAGGACCTGGAGCTTCTTCAGTTCATTCAGGGACTCCAGAAGCGCCTCTTGCATGCTGTCGTCCATC	chr2B	790888148	TT	TT	TT	CC	CC	TT	CC	CC	CC	CC	TT	CC	TC	CC	TT	CC	CC	TT	TT	TT	TT	CC	TT	TT	CC	CC	CC	CC	CC	CC	CC	TT	TT	CC	CC	CC	CC	TT	TT	CC	TT	TT	CC	TT	TT
5580127|F|0-16:A>G-16:A>G	A/G	TGCAGATGGAAGGGTGAATGCCCGAGATCGGAAGAGCGGTTCAGCAGGAATGCCGAGACCGATCTCGTA	NA	NA	GG	AA	AA	AA	GG	GG	AA	AA	AA	GG	AA	AA	AA	GG	AG	AA	AA	GG	GG	AA	AA	GG	AA	AA	AA	AA	AA	GG	AA	AA	GG	AA	GG	GG	AG	GG	GG	GG	GG	GG	AA	AA	GG	GG	GG
4910111|F|0-28:G>C-28:G>C	G/C	TGCAGCAGACGGCGGCCCTGCGCGGCGCGGCGCGGGTGGACGTCCGAGATCGGAAGAGCGGTTCAGCAG	chr7D	104575954	GG	CC	GG	CC	GG	CC	GG	GG	GG	GG	CC	GG	CC	NN	CC	CC	CC	GG	GG	CC	GG	CC	GG	CC	CC	CC	CC	CC	GG	CC	GG	GG	CC	GG	GC	CC	CC	CC	GG	GG	GG	GG	GG	CC	CC
1132777|F|0-49:G>A-49:G>A	G/A	TGCAGCTCTCACCTTTGCTTGCAGATGCATATGCAGATGGCCAATCTCGGCCGTCCGAGATCGGAAGAG	chr4B	535096121	AA	AA	AA	AA	AA	GG	GG	AA	GG	GG	AA	GG	GG	AA	GA	NN	GG	GG	GG	GG	NN	AA	AA	GG	GG	GG	AA	GG	GG	GG	AA	AA	AA	AA	AA	AA	AA	AA	GG	GG	GG	GG	NN	GG	AA
4910853|F|0-6:T>C-6:T>C	T/C	TGCAGATGGTGAGGGGCAGTCGTCTTCCGAGATCGGAAGAGCGGTTCAGCAGGAATGCCGAGACCGATC	NA	NA	CC	TC	CC	CC	CC	TT	TT	TT	TT	TT	CC	CC	TT	CC	CC	CC	TT	TT	TT	CC	CC	CC	CC	TT	TT	TT	CC	CC	TT	TT	TT	CC	TT	CC	CC	TT	TT	CC	CC	TT	CC	CC	TT	TT	CC
1396299|F|0-21:T>C-21:T>C	T/C	TGCAGAGCGAGCCGACGGACGTGGAGGTCGCCGAGGCCATGAACATGCCGAGATCGGAAGAGCGGTTCA	chr1B	674499667	CC	CC	TT	CC	CC	CC	TT	TT	TT	CC	CC	TT	TT	TT	CC	CC	TT	CC	TT	CC	CC	TT	TT	CC	TT	CC	CC	CC	CC	CC	TT	TT	CC	TT	TC	TT	TT	TT	CC	CC	CC	TT	TT	CC	NN
5970828|F|0-45:T>C-45:T>C	T/C	TGCAGCAACTTTCAGATCGGCGGGTGCACCACGAGGAGCTTTTTTTCCCAAGCCGAGATCGGAAGAGCG	chr4A	104673696	TT	TT	CC	NN	CC	CC	CC	TT	CC	CC	CC	CC	CC	TT	TC	TT	TT	CC	TT	TT	CC	CC	TT	CC	TT	TT	TT	CC	TT	CC	TT	TT	CC	TT	TT	TT	CC	CC	TT	CC	CC	TT	TT	CC	CC
1062902|F|0-23:G>C-23:G>C	G/C	TGCAGCTACGAGCTTGTTTTGCCGAAGGTTCTGCCGTCATCACGGACGAGCGTCACCGTCACCATCACC	chr3B	15150341	GG	CC	GG	GG	GG	GG	CC	CC	GG	CC	CC	CC	CC	GG	GC	GG	CC	CC	GG	GG	CC	GG	GG	CC	CC	GG	GG	CC	CC	CC	GG	CC	CC	CC	CC	GG	NN	CC	CC	CC	GG	GG	GG	CC	CC
1071780|F|0-18:G>A-18:G>A	G/A	TGCAGGCGAGATGTTATAGGGATTGCTCTAAGTGATATATAGATGCTTTCCGAGATCGGAAGAGCGGTT	chr5A	528279892	GG	GG	AA	AA	GG	AA	AA	AA	GG	AA	AA	AA	GG	GG	GA	AA	AA	GG	AA	GG	AA	AA	AA	AA	GA	AA	AA	AA	GG	GG	AA	GG	GG	AA	AA	AA	GG	GG	GG	AA	GG	GG	AA	AA	GG
1230145|F|0-6:G>T-6:G>T	G/T	TGCAGCGGCGGCGGGTCCGGGCGGCTGGAGCGGAGGAGGCAGAAGGCGGAGGAGCGGCGCGCGTGAAGG	NA	NA	GG	GG	TT	GG	GG	GG	TT	TT	TT	GG	GG	TT	TT	TT	GG	GG	TT	GG	TT	GG	GG	TT	TT	GG	TT	GG	NN	GG	GG	GG	TT	TT	GG	TT	GT	TT	TT	TT	GG	GG	GG	TT	TT	GG	GG
986136|F|0-32:T>A-32:T>A	T/A	TGCAGTTGAAAAATCCTTCTTCCTTCAAGATATCTGCTGCCGAATGCGGTGCGTGAGATGACATCTCCG	chr3A	745517190	TT	AA	AA	TT	AA	AA	TT	AA	TT	AA	AA	TT	AA	NN	TT	TT	TT	AA	AA	TT	TT	TT	AA	TT	TT	AA	TT	TT	AA	TT	AA	TT	AA	AA	TT	TT	AA	AA	AA	AA	AA	TT	AA	TT	TT
1201618|F|0-43:G>T-43:G>T	G/T	TGCAGCTACGTACCTGGCGCTCCTGTCCATGCCCAAGCTCGGCGAGAGCCCCTTCCCTGCGGACGACCC	chr3D	603682825	TT	GG	GG	GG	TT	GG	TT	GG	TT	GG	TT	TT	NN	GG	GG	GG	TT	TT	TT	TT	GG	GG	GG	TT	GG	GG	GG	GG	GG	GG	GG	TT	TT	GG	GG	TT	GG	TT	TT	GG	GG	GG	GG	GG	TT
2256143|F|0-34:T>C-34:T>C	T/C	TGCAGTCAACGCAGGAGGAGGAGCAGATCGACACTCAGCTCAAGGGCAAGGCCTCAACCGAGATCGGAA	NA	NA	TT	CC	CC	CC	TT	TT	CC	CC	CC	TT	CC	CC	CC	TT	TC	CC	CC	TT	TT	CC	CC	CC	CC	CC	CC	CC	CC	TT	CC	CC	TT	CC	TT	TT	CC	TT	TT	TT	CC	TT	CC	CC	TT	TT	CC
3024712|F|0-6:G>T-6:G>T	G/T	TGCAGGGAAATTGAACAGAAAAGGTTAATCCATCGGCCGAGATCGGAAGAGCGGTTCAGCAGGAATGCC	chr7B	4826033	GG	GG	TT	TT	TT	GG	TT	GG	TT	TT	GG	TT	TT	TT	GG	TT	TT	GG	TT	TT	TT	TT	TT	GG	GG	GG	NN	GG	GG	TT	GG	TT	GG	TT	GG	TT	TT	TT	TT	GG	GG	TT	GG	TT	GG
3934599|F|0-17:T>C-17:T>C	T/C	TGCAGCAACCGCGTTGATCGCATCGGTCAGATCCGAGATCGGAAGAGCGGTTCAGCAGGAATGCCGAGA	chr3A	411283596	CC	TT	CC	TT	CC	TT	TT	TT	TT	CC	CC	TT	TT	CC	CC	TT	CC	TT	TT	CC	CC	CC	CC	CC	CC	TT	TT	TT	CC	TT	CC	TT	CC	CC	TC	CC	CC	TT	CC	TT	CC	TT	CC	TT	CC
1091678|F|0-40:C>A-40:C>A	C/A	TGCAGCCAGCGGGCAACATTGCCTACCAGCCAGAGCCCAGCCTGCTGCTGACTGTTGACCGAGATCGGA	chr4A	684963131	CC	AA	CC	AA	AA	AA	AA	NN	AA	AA	AA	AA	AA	CC	AA	AA	CC	AA	CC	CC	NN	AA	AA	AA	CC	CC	AA	AA	CC	AA	CC	AA	AA	CC	AA	AA	CC	AA	AA	AA	CC	AA	CC	AA	AA
2276196|F|0-40:A>G-40:A>G	A/G	TGCAGGTCGAATCGATCGAGATCACAGGCCATACGCAAATACCAGCGCCAGCACAGAATTCCAACCCAG	chr1B	544133182	GG	AA	AA	AA	GG	GG	AA	NN	AA	GG	AA	AA	AA	GG	AG	AA	AA	NN	GG	AA	AA	AA	AA	AA	AA	AA	AA	GG	AA	AA	GG	AA	GG	GG	AA	GG	GG	GG	AA	GG	AA	AA	GG	GG	GG
3026522|F|0-28:A>T-28:A>T	A/T	TGCAGCTACACCTACACGAGGTCGCCGAATATCACTCCGTTACCGAGATCGGAAGAGCGGTTCAGCAGG	chr5B	686537919	TT	TT	AA	TT	AA	TT	AA	TT	AA	AA	AA	TT	TT	AA	AA	TT	AA	AA	AA	AA	AA	AA	AA	AA	TT	AA	TT	TT	AA	AA	TT	TT	TT	TT	AT	AA	TT	TT	AA	TT	AA	AA	TT	TT	TT
1052637|F|0-64:T>C-64:T>C	T/C	TGCAGCATGCCATGATTGGCCAATTAGCATGTTAATTACCCTCTGCTGTCTCAAAGGCTACGACTCTAT	chr7D	100097715	TT	CC	TT	CC	TT	CC	TT	TT	TT	TT	CC	TT	CC	CC	CC	CC	CC	TT	TT	CC	TT	CC	TT	CC	CC	CC	CC	CC	TT	NN	TT	TT	CC	TT	CC	CC	CC	CC	TT	TT	TT	TT	TT	CC	CC
1090082|F|0-16:T>C-16:T>C	T/C	TGCAGGCTTCAGAGGATGCAGCACGGCCGAGGGCGGCAAGGAATCCTTCAAGGGAGCGCTCGGGAACCG	chr1A	49346956	TT	TT	CC	CC	TT	CC	CC	TT	CC	CC	CC	TT	CC	CC	TC	CC	TT	TT	TT	TT	TT	TT	CC	TT	TT	CC	CC	TT	TT	TT	CC	TT	CC	NN	CC	TT	TT	CC	TT	CC	TT	TT	CC	CC	TT
3935704|F|0-23:A>G-23:A>G	A/G	TGCAGTACAACCCTCACTTCGTTAGCGTAATCCGAGATCGGAAGAGCGGTTCAGCAGGAATGCCGAGAC	chr3B	587433758	GG	AA	GG	GG	AA	GG	AA	AA	GG	AA	AA	NN	AA	AA	AG	GG	AA	GG	AA	GG	AA	GG	GG	AA	GG	GG	GG	AA	GG	AA	GG	AA	AA	AA	AG	AA	GG	GG	AA	AA	GG	AA	GG	AA	NN
3021417|F|0-12:T>C-12:T>C	T/C	TGCAGGCTAGTGTTCCGTGCTATACAGTGGTATTACCGAGATCGGAAGAGCGGTTCAGCAGGAATGCCG	chr1B	170576130	CC	TT	TT	TT	CC	CC	TT	TT	TT	CC	TT	TT	TT	CC	TC	TT	TT	CC	CC	TT	TT	TT	TT	TT	TT	TT	TT	CC	TT	TT	CC	TT	CC	CC	TT	CC	CC	CC	TT	CC	NN	TT	CC	CC	TT
4993221|F|0-6:C>A-6:C>A	C/A	TGCAGACGAGCGGAAACTCATCCGAGATCGGAAGAGCGGTTCAGCAGGAATGCCGAGACCGATCTCGTA	NA	NA	CC	AA	AA	AA	CC	CC	AA	AA	AA	CC	AA	AA	AA	CC	CA	AA	AA	CC	CC	AA	AA	AA	AA	AA	AA	AA	AA	CC	AA	AA	CC	AA	CC	CC	AA	CC	CC	CC	AA	CC	AA	AA	CC	CC	NN
1116022|F|0-14:C>T-14:C>T	C/T	TGCAGGAATTTTACCTCAGCAGCGAAAATCAGTAGATTAGATGCTTAATGATGGTGATGCATGATTGTT	chr7A	8291548	CC	CC	TT	CC	TT	TT	CC	TT	TT	CC	CC	TT	TT	CC	TT	CC	TT	CC	TT	CC	TT	TT	TT	TT	TT	CC	CC	CC	TT	TT	CC	CC	NN	TT	TT	TT	CC	CC	TT	CC	CC	CC	CC	TT	CC
1164132|F|0-25:T>C-25:T>C	T/C	TGCAGGGCGTGAGAGCAGCTTGGGATATGCATCTAGCAAAGTAAAAAAGCGTGAGCCATGAAGAAATCT	chr1B	525655021	CC	TT	TT	TT	CC	CC	TT	TT	TT	CC	TT	TT	TT	CC	TC	TT	TT	CC	CC	TT	TT	TT	TT	TT	TT	TT	TT	CC	TT	TT	CC	TT	CC	CC	TT	CC	CC	CC	TT	CC	TT	TT	CC	CC	TT
1162330|F|0-63:C>T-63:C>T	C/T	TGCAGGAGAGAAAGAATTCCTTTTGAAAAGGGTAACCAATCTCATCAGCAGAGACCAGGTGCGCAGGGC	chr1B	505061911	TT	CC	CC	CC	TT	TT	CC	NN	CC	TT	CC	CC	CC	TT	CT	CC	CC	TT	TT	CC	CC	CC	CC	CC	CC	CC	CC	TT	CC	CC	TT	CC	TT	TT	CC	TT	TT	TT	CC	TT	CC	CC	TT	TT	CC
1107819|F|0-43:A>G-43:A>G	A/G	TGCAGAAACCACCGCCGCGTCCTGATCAACAACGCGCGCATTCAAAAAAGGGGGAATCCGAGATCGGAA	chr7B	55840771	GG	AA	GG	GG	AA	GG	AA	GG	AA	GG	GG	NN	AA	GG	GG	GG	AA	GG	GG	GG	GG	GG	AA	AA	GG	GG	GG	GG	AA	GG	GG	AA	GG	AA	AG	AA	AA	GG	AA	GG	GG	AA	GG	AA	AA
1105435|F|0-25:C>G-25:C>G	C/G	TGCAGCCTTCCTGGAACATGGTGACCGCCTTTTCTCCATCTGACTCCCCGCCGAGATCGGAAGAGCGGT	chr1B	83969352	GG	CC	CC	CC	GG	GG	CC	CC	CC	GG	CC	CC	CC	GG	CG	CC	CC	GG	GG	NN	CC	CC	CC	CC	CC	CC	NN	GG	CC	CC	GG	CC	GG	GG	CC	GG	GG	GG	CC	GG	CC	CC	GG	GG	CC
4397873|F|0-19:G>C-19:G>C	G/C	TGCAGGCCATACAGACATAGACGTCCGAGATCGGAAGAGCGGTTCAGCAGGAATGCCGAGACCGATCTC	NA	NA	CC	CC	GG	CC	GG	CC	GG	CC	CC	CC	CC	CC	GG	GG	CC	CC	CC	CC	GG	CC	GG	CC	GG	CC	CC	CC	CC	CC	GG	GG	CC	CC	CC	GG	GG	GG	GG	GG	GG	CC	CC	NN	CC	GG	CC
985381|F|0-20:G>A-20:G>A	G/A	TGCAGAAAAATCAAGAGAAAGAAAACAAGAAGGAGAGGACATATAGCATCTGAGGCTTATACGGAGCGT	chr3A	710298658	GG	GG	AA	AA	GG	GG	AA	AA	GG	GG	AA	GG	AA	AA	GG	AA	GG	NN	GG	GG	AA	AA	GG	GG	GG	AA	AA	GG	GG	AA	GG	GG	GG	AA	GG	GG	GG	GG	AA	AA	AA	AA	GG	GG	GG
1241593|F|0-21:A>C-21:A>C	A/C	TGCAGCAGTACGCCTCCACCCAAAACGTTTCACATGCGCTCCAGGTCCAAGCATGCCACCTTCACGTGG	chr2A	710105092	CC	AA	CC	AA	CC	AA	AA	AA	AA	CC	CC	AA	AA	CC	CC	AA	CC	AA	AA	CC	CC	CC	CC	CC	CC	AA	AA	AA	CC	AA	CC	AA	CC	CC	CC	CC	CC	AA	CC	AC	CC	AA	CC	AA	CC
1062366|F|0-9:C>T-9:C>T	C/T	TGCAGAATCCGCGATTGTTTTAGCCAGGCTAGAAGACGTGTTTCTCTGCTACTAGTCAATAATAATTGA	chr1B	366877298	CC	TT	TT	TT	CC	CC	TT	TT	TT	CC	TT	TT	TT	CC	CT	TT	TT	NN	CC	TT	TT	TT	TT	TT	TT	TT	TT	CC	TT	TT	CC	TT	CC	NN	TT	CC	CC	CC	TT	CC	TT	TT	CC	CC	TT
4004402|F|0-19:G>A-19:G>A	G/A	TGCAGGTCCTCCCTCGCATGCGGTGGCTCTTTGCCCGAGATCGGAAGAGCGGTTCAGCAGGAATGCCGA	NA	NA	AA	GG	AA	GG	AA	GG	AA	AA	AA	GG	GG	GG	GG	GG	GG	GG	GG	AA	GG	AA	GG	AA	GG	AA	AA	GG	GG	AA	GG	GG	GG	GG	AA	GG	GA	AA	GG	AA	AA	GG	GG	GG	GG	GG	AA
1203663|F|0-47:C>A-47:C>A	C/A	TGCAGAAGCCAGAGCTGCTGTTCCAGGAGGCCAGCGAGCCGCCATTGCTGAGCCGTGCTTTGGAAGTAA	chr6D	687753	CC	AA	CC	CC	AA	CC	CC	AA	AA	AA	AA	AA	AA	NN	CC	CC	AA	CC	CC	AA	CC	CC	AA	CC	AA	CC	CC	CC	CC	CC	AA	AA	AA	CC	CA	AA	AA	AA	CC	AA	CC	AA	AA	CC	AA
2248858|F|0-45:C>T-45:C>T	C/T	TGCAGAACAAGTAAACACAAGACTGTCAACTAAATCGACACTTCGCTTCAGAAAATAAAACAACCGAGA	chr2A	711468133	TT	CC	TT	CC	TT	CC	CC	NN	CC	TT	TT	CC	CT	TT	TT	CC	TT	CC	CC	TT	TT	TT	TT	TT	TT	CC	CC	CC	TT	CC	TT	CC	TT	TT	TT	TT	TT	CC	TT	CC	TT	CC	TT	CC	TT
985449|F|0-67:A>C-67:A>C	A/C	TGCAGTATTGTGCCAAGCATAATCATCGGGGATCTTCACCGCGAGCAAGAAAGCTCCAGCTGATACAAA	chr6D	471614870	AA	AC	CC	CC	AA	AC	AA	CC	AA	AA	CC	AC	AC	CC	AC	CC	CC	AC	CC	AA	CC	AA	CC	AC	AA	CC	CC	AA	AA	CC	AA	AC	AA	CC	AA	AA	CC	AA	AA	AC	AA	AA	AA	CC	CC
4988981|F|0-21:T>C-21:T>C	T/C	TGCAGCGTTTCAGCGACTAGGTCTTCGCCACCGAGATCGGAAGAGCGGTTCAGCAGGAATGCCGAGACC	chr7A	720909642	TT	CC	CC	TT	CC	CC	CC	TT	CC	TT	CC	CC	CC	TT	TC	TT	TT	TT	TT	TT	CC	CC	TT	TT	TT	TT	TT	CC	TT	CC	TT	TT	TT	TT	TC	CC	TT	TT	TT	CC	CC	CC	TT	CC	CC
1199819|F|0-63:G>T-63:G>T	G/T	TGCAGGCGGAGACTCGGCAGGAGCGTTGGCGGGTCATGGCCTCTACGGCTTCCAGCAAAGGACGGCCCG	chr7B	159873308	GG	TT	GG	GG	TT	GG	TT	GG	TT	GG	GG	GG	TT	GG	TT	GG	TT	GG	GG	GG	GG	GG	TT	TT	GG	GG	GG	GG	TT	GG	GG	TT	GG	TT	TT	TT	TT	GG	TT	GG	GT	TT	GG	TT	TT
4541914|F|0-6:C>A-6:C>A	C/A	TGCAGGCGACGTGCAACTACATCCGAGATCGGAAGAGCGGTTCAGCAGGAATGCCGAGACCGATCTCGT	NA	NA	AA	CC	CC	CC	CC	CC	CC	CC	CC	CC	AA	CC	CA	AA	AA	CC	CC	AA	AA	AA	CC	CC	AA	CC	CC	CC	CC	AA	CC	NN	CC	AA	AA	AA	CA	AA	CC	AA	CC	CC	NN	CC	CC	CC	CC
1270155|F|0-39:T>A-39:T>A	T/A	TGCAGAAAATGTTATTATCGACAACAACGGCAAAAATCATTCATGCATGTGTGAGAAATTATGAATCAG	chr7A	690860873	TT	AA	AA	TT	AA	AA	NN	TT	AA	TT	NN	AA	AA	TT	TT	TT	TT	AA	TT	AA	AA	TT	TT	TT	AA	TT	TT	AA	TT	AA	TT	TT	TT	TT	TA	AA	TT	TT	TT	AA	AA	TT	TT	AA	AA
1289230|F|0-29:G>T-29:G>T	G/T	TGCAGGGGAGCGCGGCGAGCGGTGGCTGCGTCATGACGCGGCGGCCAGGTCCGAGATCGGAAGAGCGGT	chr5B	275312917	TT	GG	GG	TT	TT	TT	TT	GG	TT	TT	GG	GG	GG	GG	TT	TT	TT	GG	GG	GG	TT	TT	TT	TT	TT	GG	TT	GG	GG	TT	GG	TT	TT	TT	GG	TT	GG	TT	GG	GG	TT	TT	GG	TT	GG
3064740|F|0-13:T>C-13:T>C	T/C	TGCAGTGCGCCCATCGTGACGTGGTGGCCGCTCGTACGATCCGAGATCGGAAGAGCGGTTCAGCAGGAA	chr7B	535456944	CC	TT	CC	CC	TT	CC	TT	CC	TT	CC	CC	CC	TT	CC	TT	CC	TT	CC	CC	CC	CC	CC	TT	TT	CC	CC	CC	CC	TT	CC	CC	TT	CC	TT	TT	TT	TT	TT	TT	CC	TC	NN	CC	TT	TT
1052066|F|0-45:T>C-45:T>C	T/C	TGCAGGCTTTGTATCCAACTTCAGTGTGGATCCACCATTACTACCTGCTCAATGCTTTCAACCAATATC	chr2A	759463295	TT	TT	TT	CC	TT	TT	CC	CC	TT	TT	TT	CC	TC	TT	TC	CC	TT	CC	TT	TT	TT	TT	TT	TT	TT	CC	CC	TT	TT	TT	TT	CC	TT	TT	TT	TT	TT	CC	TT	CC	CC	CC	TT	CC	CC
3958735|F|0-19:A>G-19:A>G	A/G	TGCAGGTTCGCGAGCTCATATCACTCATGGCATGGCATCTTCCGAGATCGGAAGAGCGGTTCAGCAGGA	chr5B	600131092	GG	AA	AA	GG	AA	GG	AA	GG	AA	GG	AA	GG	AA	NN	AG	GG	AA	AA	AA	AA	GG	AA	AA	AA	AA	GG	GG	AA	AA	AA	GG	GG	GG	GG	AA	AA	GG	GG	GG	GG	AA	GG	GG	GG	AA
4909542|F|0-9:G>A-9:G>A	G/A	TGCAGCTTCGGCGTTGAAGGCGCACAGGGACCCGAGATCGGAAGAGCGGTTCAGCAGGAATGCCGAGAC	chr2A	777819123	GG	GG	GG	AA	GG	GG	AA	AA	GG	GG	GG	AA	GA	GG	AA	AA	GG	AA	GG	GG	GG	GG	GG	GG	GG	AA	AA	GG	GG	GG	GG	AA	GG	GG	GG	GG	GG	AA	GG	AA	AA	AA	GG	AA	AA
2243418|F|0-8:G>C-8:G>C	G/C	TGCAGGTTGATCCATCGATCGATCAGGCCAACAGGCACACTGTGGTGCAGGGATGCAGCCAATGGTGAC	chr2D	587648696	CC	GG	GG	GG	CC	CC	GG	CC	GC	NN	CC	GG	GG	GG	CC	GG	GG	GC	CC	CC	GG	CC	CC	CC	CC	GG	GG	GG	CC	GG	CC	CC	CC	GG	CC	CC	GG	CC	CC	CC	GG	GC	CC	GG	GC
4910082|F|0-10:T>G-10:T>G	T/G	TGCAGCTTCATTTTTGCAGGCGCACAGGGACCCGAGATCGGAAGAGCGGTTCAGCAGGAATGCCGAGAC	chr2A	777839679	TT	TT	TT	GG	TT	TT	GG	GG	TT	TT	TT	GG	TG	TT	TG	GG	TT	GG	TT	TT	TT	TT	TT	TT	TT	GG	GG	TT	TT	TT	TT	GG	TT	TT	TT	TT	TT	GG	NN	GG	GG	GG	TT	GG	GG
4544264|F|0-19:T>C-19:T>C	T/C	TGCAGCCGCTCTTCGGCGGTTCTTGCATCGATGAGGTCGCGGGTGGGGCTGATGCGGAAAAGTGGCAAA	chr5B	513712343	TT	CC	TT	TT	CC	TT	CC	TT	CC	TT	TT	CC	CC	TT	TC	TT	CC	TT	TT	TT	TT	TT	CC	CC	TT	TT	TT	CC	CC	TT	TT	CC	TT	CC	CC	CC	CC	TT	CC	TT	CC	TT	TT	CC	CC
4003780|F|0-37:T>C-37:T>C	T/C	TGCAGTCGGCGATGTACTACGAGCGCGGTGCTGTGATTGGGTGCCACCACTGCCCGAGATCGGAAGAGC	chr5B	353920901	CC	TT	CC	CC	TT	CC	TT	CC	TT	CC	NN	CC	TT	CC	CC	CC	TT	CC	CC	NN	CC	CC	TT	TT	CC	CC	CC	CC	TT	CC	CC	TT	CC	TT	TT	TT	TT	CC	TT	CC	TT	CC	CC	TT	TT
1008985|F|0-17:G>C-17:G>C	G/C	TGCAGAGAGGGCGAGAGGTGCCGTGCATTGCGTGATCACATGCATCGTCGGTAGCCAAGGCCGAGATCG	chr7A	69893107	CC	CC	GG	CC	GG	GG	GG	CC	CC	CC	GG	CC	GG	CC	GC	CC	CC	CC	CC	GG	CC	CC	CC	CC	GG	CC	CC	CC	GG	GG	CC	CC	GG	GG	GC	GG	CC	CC	CC	GG	CC	CC	CC	GG	NN
1216540|F|0-59:C>T-59:C>T	C/T	TGCAGCAGGGCTGGCTAGCAGCTACTGTACTAGCTACTTGTAAAATCCTCACTCGCTCACTGAGCCGAG	chr7A	34184192	TT	TT	CC	TT	CC	CC	CC	TT	TT	TT	CC	TT	CC	TT	CT	TT	CC	TT	CC	CC	CC	TT	CC	CC	CC	TT	NN	TT	TT	CC	TT	TT	CC	CC	CT	CC	TT	TT	CC	TT	TT	TT	TT	CC	TT
1266994|F|0-29:T>C-29:T>C	T/C	TGCAGCAGCAGCCAGTTGACCTTGGCCAGTACGAGCTGGTCGTCGTTGCAGTAGAAGAGCCGAGATCGG	chr7A	80428679	CC	CC	TT	CC	TT	TT	TT	CC	CC	CC	NN	NN	TT	CC	TC	CC	CC	CC	CC	TT	CC	CC	CC	CC	TT	CC	CC	CC	TT	TT	TT	CC	TT	TT	TT	TT	CC	CC	CC	TT	CC	CC	TT	TT	TT
3064700|F|0-36:C>T-36:C>T	C/T	TGCAGTCGGCAGGCCATGTGCAGCGCTCCAGGCCCACTTCCGAGATCGGAAGAGCGGTTCAGCAGGAAT	chr6B	116136635	CC	CC	TT	TT	TT	TT	CC	TT	CC	CC	CC	TT	CT	TT	TT	TT	CC	TT	TT	CC	TT	TT	CC	TT	TT	TT	TT	CC	TT	CC	TT	TT	TT	CC	CC	TT	CC	TT	NN	TT	CC	CC	TT	TT	CC
4993633|F|0-5:A>C-5:A>C	A/C	TGCAGACGTTAAGGCGTTGTATATTGCCGAGATCGGAAGAGCGGTTCAGCAGGAATGCCGAGACCGATC	NA	NA	CC	CC	AA	AA	AA	AA	CC	AA	CC	CC	CC	AA	AA	AA	AA	AA	CC	AA	AA	CC	AA	AA	CC	AA	AA	AA	AA	CC	AA	CC	AA	AA	AA	CC	CC	AA	CC	AA	AA	AA	CC	CC	AA	AA	CC
4004359|F|0-28:T>C-28:T>C	T/C	TGCAGTAACGTGTGCTTGAGGTACAAGCTAGGCTCGCGTCCGAGATCGGAAGAGCGGTTCAGCAGGAAT	chr2D	601567299	CC	TT	TT	TT	CC	CC	TT	CC	CC	CC	CC	CC	TT	TT	CC	TT	TT	CC	CC	NN	TT	CC	CC	CC	CC	TT	TT	TT	CC	TT	CC	CC	CC	TT	CC	CC	TT	CC	CC	CC	TT	TT	NN	TT	CC
5971594|F|0-9:C>T-9:C>T	C/T	TGCAGGCCGCTTCTCGTCGGCGAGGCCACCGAGATCGGAAGAGCGGTTCAGCAGGAATGCCGAGACCGA	NA	NA	TT	CC	TT	TT	CC	TT	CC	TT	CC	TT	TT	CC	CC	TT	CT	TT	CC	TT	TT	TT	TT	TT	CC	CC	TT	TT	TT	CC	CC	TT	TT	CC	TT	CC	CC	CC	CC	TT	CC	CT	CC	TT	TT	CC	CC
1130816|F|0-9:C>T-9:C>T	C/T	TGCAGCTACCGTGCTGTTGTAGTATATACAATACCACAATTTGGATCCTTATCAGGCCGAGATCGGAAG	chr2B	47252346	CC	TT	CC	TT	TT	TT	TT	TT	TT	TT	CC	TT	TT	TT	CT	TT	TT	TT	CC	CC	TT	TT	CC	TT	TT	CC	TT	CC	TT	TT	TT	CC	CC	TT	TT	CC	TT	CC	TT	TT	CC	CC	TT	TT	TT
1136206|F|0-5:G>A-5:G>A	G/A	TGCAGGTCGACTGCGCCGTGGCACAAAGTTCAGGGCCTACTGCTTCGGCCGAGATCGGAAGAGCGGTTC	chr5B	353208892	GG	AA	GG	GG	AA	GG	AA	GG	AA	GG	GG	GG	AA	GG	GG	GG	AA	GG	GG	GG	GG	GG	AA	AA	GG	GG	GG	GG	AA	NN	GG	AA	GG	AA	AA	AA	AA	GG	AA	GG	NN	GG	GG	AA	AA
3028574|F|0-30:C>A-30:C>A	C/A	TGCAGACACAACTTGGCTCCTGCCGCTCGCCAGGAACAAGACCGAGATCGGAAGAGCGGTTCAGCAGGA	chr3B	21948664	CA	AA	CC	CC	AA	CC	AA	AA	CC	AA	AA	AA	AA	AA	AA	CC	AA	AA	CC	CC	AA	CC	CC	AA	CC	AA	CC	AA	AA	AA	CC	AA	AA	AA	CA	CC	CC	AA	AA	AA	CC	CC	CC	AA	AA
1095403|F|0-6:G>A-6:G>A	G/A	TGCAGGGTGGGTATATATGGGCGAACGGAGCACGGCAACCCTATTATTGGTGCACTGGCGGCCAGGAAA	chr2B	672081113	AA	GG	GG	GG	GG	GG	GG	GG	GG	GG	AA	GG	GG	AA	GA	GG	GG	AA	GG	AA	NN	GG	AA	GG	GG	AA	GG	AA	GG	AA	GG	AA	AA	GG	GG	AA	GG	AA	GG	GG	AA	GG	GG	GG	GG
1079807|F|0-40:G>T-40:G>T	G/T	TGCAGAAATGGAGGAAGAAGCCACGAATCCGCAGGAACAGGTTGAGGAAGAACCACCGAGATCGGAAGA	chr2B	658617299	TT	GG	GG	GG	GG	GG	GG	GG	GG	GG	TT	GG	GG	TT	GT	GG	GG	TT	GG	TT	GG	GG	TT	GG	GG	TT	GG	TT	GG	TT	GG	TT	TT	GG	GG	TT	GG	TT	GG	GT	TT	GG	GG	GG	GG
1234784|F|0-18:T>C-18:T>C	T/C	TGCAGCTTGGCCATTGCCTGTGGGTTCCCGACCAGCTCCGCCATGGCCCATTCCAGCGTGAGGGACGAC	chr5B	502377286	TT	CC	TT	TT	CC	TT	CC	TT	CC	TT	TT	CC	CC	TT	TC	TT	CC	TT	TT	TT	NN	TT	CC	CC	TT	TT	TT	CC	TC	TT	TT	CC	TT	CC	CC	CC	CC	TT	CC	TT	CC	TT	TT	CC	CC
4911116|F|0-14:T>G-14:T>G	T/G	TGCAGTGGATGGGGTTCCAGGCCGCAGCGGCGGAGGAAGGAGGCGCAGACGCGGATGTGGTGGTCGATG	chr2B	78873105	GG	TT	TT	TT	TT	TT	TT	TT	TT	TT	GG	TT	TT	GG	TG	TT	TT	TT	TT	GG	TT	TT	GG	TT	TT	GG	TT	GG	TT	TT	TT	GG	GG	TT	TT	GG	TT	GG	TT	TT	GG	TT	TT	TT	TT
1092789|F|0-17:G>A-17:G>A	G/A	TGCAGACGCGCGAGCGCGGGCAGGCGCAGGGGCACACGCGAGGCGGCGAGCAGCGCCGAGATCGGAAGA	NA	NA	GG	AA	AA	AA	AA	AA	AA	NN	AA	AA	GG	AA	GG	GG	GA	AA	AA	NN	AA	GG	AA	AA	GG	AA	AA	GG	AA	GG	AA	GG	AA	GG	GG	AA	AA	GG	AA	GG	AA	AA	NN	AA	AA	AA	NN
3534049|F|0-12:G>A-12:G>A	G/A	TGCAGGCCCCGCGGCGGCGGAAAAGGAGCGGCGCTGGTCCGCCGAGATCGGAAGAGCGGTTCAGCAGGA	NA	NA	AA	GG	AA	AA	GG	AA	GG	AA	GG	AA	AA	GG	GG	AA	GA	AA	GG	AA	AA	AA	AA	AA	GG	GG	AA	AA	AA	GG	GG	AA	AA	GG	AA	GG	GG	GG	GG	AA	GG	AA	GG	AA	AA	GG	GG
1220113|F|0-48:G>C-48:G>C	G/C	TGCAGCAAAGCAAACGAAGGAGAGGAACCACACATCAGCTGGAGCAGGGAATTGGGGATCTGGGAGGCG	chr6B	3879696	CC	CC	CC	GG	CC	GG	GG	GG	GG	GG	GG	NN	GG	GG	CC	GG	CC	CC	CC	GG	CC	GG	GG	CC	GG	GG	GG	CC	CC	CC	CC	CC	CC	GG	CC	GG	CC	CC	GG	GG	GG	CC	CC	GG	CC
2265227|F|0-14:G>A-14:G>A	G/A	TGCAGTGGCTCCTCGTCCCTTGGCCGATCGAGGCGTTTCGTCTAAGCCACGCTCGCCTTGACTATCTAT	chr6B	643863993	AA	AA	GG	GG	GG	GG	AA	GG	AA	AA	AA	GG	GG	GG	GA	GG	AA	GG	GG	AA	GG	GG	GG	GG	GG	GG	GG	AA	GG	AA	GG	GG	GG	AA	AA	GG	AA	GG	GG	GA	AA	AA	GG	GG	GG
3029056|F|0-14:C>T-14:C>T	C/T	TGCAGGGAGGGATCCATAGTATAGAGAGTCCCGTAGCAGCTCCGAGATCGGAAGAGCGGTTCAGCAGGA	chr5B	531357699	TT	CC	TT	TT	CC	TT	CC	TT	CC	TT	TT	CC	CC	TT	CT	TT	CC	TT	TT	TT	TT	TT	CC	CC	TT	TT	TT	CC	CC	TT	TT	CC	TT	CC	CC	CC	CC	TT	CC	TT	CC	TT	TT	CC	CC
1864498|F|0-33:T>C-33:T>C	T/C	TGCAGCAAGCCATGGAGCTCGAGAGGACTGCGTTTACTTCGCGCACCAGTGGGGTCGGAGAGACCCGAG	chr1D	46644205	TT	CC	CC	TC	CC	TC	CC	CC	TC	CC	CC	TT	CC	TT	TT	TC	CC	TT	NN	TT	CC	TT	TC	TT	CC	TC	TC	TT	TT	TT	CC	TT	TC	TT	CC	CC	CC	TC	CC	TC	TT	CC	CC	TC	TT
1043836|F|0-32:A>C-32:A>C	A/C	TGCAGCACATGCAACAATTGTCCGAATCCCCCAAAACATGGCCAAACAGACAACCCAGTGTTCTTCGCG	chr3B	775092204	CC	AA	CC	AA	AA	CC	AA	AA	CC	AA	AA	CC	AA	AA	AA	AA	AA	CC	CC	AA	CC	CC	CC	CC	CC	AA	AA	AA	AA	AA	AA	AA	AA	CC	AA	AA	AA	CC	CC	AA	CC	AA	AA	AA	AA
3021070|F|0-36:A>G-36:A>G	A/G	TGCAGCTATTCTCTCATCAAGCTTGTTGGATCAGGTATTGCAGCCGAGATCGGAAGAGCGGTTCAGCAG	chr3B	775442549	GG	AA	GG	AA	AA	GG	AA	AA	GG	AA	AA	GG	AA	AA	AA	AA	AA	GG	GG	AA	NN	GG	GG	GG	GG	AA	AA	AA	AA	AA	AA	AA	AA	GG	AA	AA	AA	GG	GG	AA	GG	AA	AA	AA	AA
1123753|F|0-13:T>C-13:T>C	T/C	TGCAGGAGCACCATCTCAGCCCCCGCGCAGTGCGGGCGGTGAGCACGTGCAGTCCGAGATCGGAAGAGC	chr3B	78136767	TC	CC	TT	TT	CC	TC	NN	CC	TT	CC	CC	TT	CC	CC	TC	TT	CC	TT	CC	TT	CC	TT	TT	CC	TT	TT	TT	CC	TT	CC	TC	CC	CC	CC	TT	CC	TC	CC	CC	CC	TT	CC	TC	CC	CC
7353524|F|0-20:C>T-20:C>T	C/T	TGCAGTCTTGCTCGTGAGTTCGTCCGAGATCGGAAGAGCGGTTCAGCAGGAATGCCGAGACCGATCTCG	NA	NA	TT	TT	CT	TT	CT	CT	CT	TT	TT	TT	CC	TT	CT	CC	CC	TT	TT	TT	CC	TT	CT	TT	TT	TT	TT	TT	TT	TT	NN	CT	TT	TT	CC	CC	CT	CT	CC	TT	CC	CT	TT	TT	TT	CT	TT
2255707|F|0-67:G>A-67:G>A	G/A	TGCAGCTATTTGTGCATGCTTCGTCGTCGTCGACGGTGTGAAGGCATTTTTCGACGGCTACCCCGAAGC	chr4A	536854630	GA	AA	GG	GA	GG	GG	GG	AA	GG	GG	GG	GG	GG	GA	GG	GA	AA	GG	GA	GA	GG	GG	GA	GG	GA	AA	GG	GG	GA	GG	GA	AA	GG	GA	GA	NN	GG	GG	GA	GG	GG	AA	GA	GG	GG
2262895|F|0-38:G>C-38:G>C	G/C	TGCAGATTTGGATGGGCTGCCTGGCCCACGCAGCGGACGGCGGTGGTTCGAGCAACTCCTCGACGCAGG	chr2B	410189157	GG	GG	CC	GG	GG	GG	GC	GC	GC	GG	GG	GG	GG	GG	GG	GG	GC	GG	GC	GG	GG	GG	GC	GG	GC	GG	GG	GG	GG	GG	GC	GC	GG	CC	GC	GG	CC	GG	GG	GG	GG	GC	GC	GG	NN
3937961|F|0-18:G>A-18:G>A	G/A	TGCAGAAAGCGGCAGCACGTGCGTGGTCACCGAGATCGGAAGAGCGGTTCAGCAGGAATGCCGAGACCG	NA	NA	AA	GA	AA	GA	AA	GA	GA	GA	GA	AA	AA	GA	GA	AA	AA	GA	AA	AA	GA	AA	AA	AA	AA	AA	GA	GA	GA	GA	AA	GA	AA	GA	AA	AA	GA	AA	NN	GA	AA	GA	AA	GA	AA	GA	AA
4261725|F|0-12:C>T-12:C>T	C/T	TGCAGCATCTCTCGCCCCCCTCATCCACCCCGAGATCGGAAGAGCGGTTCAGCAGGAATGCCGAGACCG	chr6B	658808665	CC	CC	CT	CT	CC	CT	CC	CT	CC	CT	CT	CT	CC	TT	CC	TT	CC	CC	CT	CT	CT	CT	CC	CC	CT	CT	NN	CT	CC	CT	CT	CC	CT	CC	CC	CC	CC	CT	CC	CT	CC	CT	CT	CC	CC
1054658|F|0-6:A>C-6:A>C	A/C	TGCAGCACTACATAGGTCTAGTGGCCTAATTGATCTCTTGACGCCTCGTGGTCGGTGTTGAACAGGAGT	chr4A	17017869	AC	AC	CC	AC	CC	CC	CC	CC	CC	AC	CC	CC	CC	AC	CC	AA	AC	CC	AC	AC	CC	CC	AC	CC	AC	AA	AC	CC	AC	AC	AC	AC	CC	AC	AC	AC	CC	CC	AC	CC	CC	AC	AC	CC	CC
1153776|F|0-42:C>G-42:C>G	C/G	TGCAGGCCGCTCAAGGGGAGCTTCTACGTCGGCGTCACCTTCCTGCGCCTGCTGCCGCACGCGTATGAA	chr2D	150925228	CG	CC	CG	CC	CG	CC	CC	CC	CC	CG	GG	CC	CC	CG	CG	CC	CG	CC	CC	CG	CC	CG	CG	CG	CG	CC	CC	CC	GG	CC	CG	CC	CG	CG	GG	CG	CG	CG	CG	CC	CG	CC	CG	CC	CG
4544301|F|0-6:T>C-6:T>C	T/C	TGCAGATGTACACGACCTTGCACCCGCCGAGATCGGAAGAGCGGTTCAGCAGGAATGCCGAGACCGATC	NA	NA	TC	CC	TC	CC	TC	CC	TC	TC	TC	CC	CC	CC	CC	CC	TC	CC	CC	TC	CC	TC	CC	TC	CC	TC	TC	CC	CC	TC	CC	CC	CC	CC	TC	CC	CC	TC	CC	TC	TC	CC	CC	CC	CC	CC	TT
991415|F|0-28:T>C-28:T>C	T/C	TGCAGTTGCTCCTCTATGGCTCTTCCGCTCACGAGCAGGGCGGTGGGGACGGAGCGGAAAAGGAACAAC	chr1B	465965511	TT	TT	TC	TC	TT	TC	TC	TT	TC	TC	TC	TC	TC	TC	TC	TC	TT	TT	TT	TT	TC	TT	TC	TT	TC	TC	TC	TT	TT	TT	TC	TT	TC	TT	TC	TT	TT	TC	TT	TC	TT	TT	TC	TC	TT
4405566|F|0-7:C>T-7:C>T	C/T	TGCAGTACCCTCTCACAGTCGCCGAGATCGGAAGAGCGGTTCAGCAGGAATGCCGAGACCGATCTCGTA	NA	NA	CT	CC	CC	CT	CC	CC	CC	CC	CC	CT	CT	CT	CC	CC	CT	CC	CC	CT	CT	CT	CC	CT	CT	CC	CT	CT	TT	CT	CC	CT	CT	CC	CT	CC	CC	CC	CC	TT	CC	CT	CC	CT	CT	CC	CC
3022337|F|0-28:A>G-28:A>G	A/G	TGCAGCCCCATGGCCACCAAAGCAATACAACCACAACCGAGATCGGAAGAGCGGTTCAGCAGGAATGCC	chr6B	674935407	NN	GG	AA	AG	AG	AG	AG	AG	AA	GG	AA	GG	AG	AA	AG	AG	AG	AG	AA	AA	AA	AG	AA	AG	AA	AG	AG	AG	AA	AG	AG	AG	AA	AA	AA	AG	AG	AA	AA	AG	AG	AG	AG	AA	GG
1027087|F|0-34:G>A-34:G>A	G/A	TGCAGGGCGTTCGCGTTGACGGTGGCGTTGCCCAGCACGGTGAGGTTGCCGAGATCGGAAGAGCGGTTC	chr6A	504893869	GA	AA	GA	AA	AA	AA	AA	AA	GA	AA	GA	AA	AA	GA	GA	AA	AA	AA	GA	GA	GA	AA	GA	AA	GA	AA	AA	AA	GA	AA	AA	AA	GA	GA	GA	AA	AA	GA	GG	AA	NN	AA	AA	GA	AA
2271673|F|0-31:A>G-31:A>G	A/G	TGCAGAGCGGCACAATCTCGGGCTCGATGTCACGAGCCCAGAGAGACCACTCCATCTGCACCGCGGAGA	chr7D	139088672	AA	AA	AA	AG	AA	AA	AA	AG	AG	AA	GG	AG	AG	AG	AA	GG	AA	AG	AA	AA	AG	AA	AG	AA	AG	AA	AG	AA	AG	AG	AA	AA	AG	AA	AG	AG	AA	AA	AG	AA	AG	AA	AA	AG	AA
2307281|F|0-8:C>T-8:C>T	C/T	TGCAGCCTCGCATGCGCCGCGTCGATGCCGCGTAGGCGGTCGACCCACCGCAGCGCCGAGATCGGAAGA	chr6B	150222577	NN	CC	CT	CC	CC	CC	CC	CC	CT	CC	TT	CC	CC	CT	TT	CC	CC	CC	CC	CC	CT	CC	CC	CC	CT	CC	CC	CC	CT	CC	CC	CC	CC	CC	CT	CC	CC	CT	CT	CC	CC	CC	CC	TT	CC
4909900|F|0-17:C>T-17:C>T	C/T	TGCAGCAGCGACACCAGCACGGTAGCCTCGCCCAGGTGGACAATCTGCTGGATGCACCTGACAACCTGG	chr3A	513927730	TT	TT	TT	CT	TT	TT	CT	CC	CT	TT	CT	CC	CT	TT	TT	CT	TT	TT	TT	TT	CT	TT	CT	TT	CT	TT	CT	TT	CT	CT	TT	TT	CT	TT	CT	CT	TT	TT	CT	TT	CT	TT	TT	CT	TT
7166342|F|0-20:T>C-20:T>C	T/C	TGCAGCCGGAGCCGCTACTATGTGTGCGACCCGAGATCGGAAGAGCGGTTCAGCAGGAATGCCGAGACC	chr1D	55415162	TC	TT	TT	TT	CC	TC	TT	TT	TT	TC	TT	TT	TT	TC	TC	TT	TT	TC	TC	TT	TT	TT	TT	TT	TT	TT	TT	TC	TT	TT	TC	TC	TC	TC	TT	TC	TC	TC	TT	TC	TT	TT	TC	CC	TT
3022463|F|0-9:A>G-9:A>G	A/G	TGCAGTCCAACTGATGGAAAGAGATGGGATGTGGGAGCCGAGATCGGAAGAGCGGTTCAGCAGGAATGC	chr6D	25616000	AA	GG	AA	AG	AG	AG	AG	AA	AA	AA	AA	AG	AG	AA	AG	AG	AG	AG	AG	AA	AA	AG	NN	AG	AA	AA	GG	AG	AA	AG	GG	AA	AA	AA	AA	AG	AA	AA	AA	AA	AA	AG	AG	AA	AG
1204811|F|0-13:G>T-13:G>T	G/T	TGCAGCTGCACGAGGCGTCGGTGAGCGATCTCCTGATACCCGCCAAGCCCCCGAGATCGGAAGAGCGGT	chr7A	102333269	GT	GG	GT	GG	GT	GG	GT	GT	GT	GT	GG	GT	GG	GG	GG	GG	GG	GT	GT	GG	GT	GG	GT	GG	GG	GG	GG	GG	GT	GG	GT	GT	GG	TT	GT	GG	GG	GG	GG	GT	GT	GT	GT	GG	NN
4542100|F|0-19:T>C-19:T>C	T/C	TGCAGCTACGGCGTGATGTTGTCGGCGGACGACCGAGATCGGAAGAGCGGTTCAGCAGGAATGCCGAGA	chr1D	249579083	TC	TT	TC	TT	TT	TT	TT	TT	TC	TT	TC	TT	TT	TC	TC	NN	TT	TT	TC	TC	TC	TT	TC	TT	TC	TT	TT	TT	TC	TT	TT	TT	TC	TC	TC	TT	TT	TC	TT	TT	NN	TT	TT	CC	TT
1089729|F|0-34:T>A-34:T>A	T/A	TGCAGGGAGGGCCGAGTCCAATTCTGTCTGCGCCTCTTGGCAACCTACCGCCGAGATCGGAAGAGCGGT	chr1D	32505643	TA	TT	TT	TT	TA	TA	TT	TT	TT	TA	TT	TT	TT	AA	TA	TT	TT	TT	TA	TT	TT	TT	TT	TT	TT	TT	TT	TA	TT	NN	TA	TT	TA	TA	TT	TA	NN	TA	TT	TA	TT	TT	TA	TA	TT
3945302|F|0-30:C>T-30:C>T	C/T	TGCAGAAAAGGGGGTCGCAGTTTCTTTGCACTGGAGAAAGCAACCGAGATCGGAAGAGCGGTTCAGCAG	chr4D	485683850	CC	CC	CC	CC	CC	CT	CT	CC	TT	CT	CC	TT	CT	CC	CT	CC	CT	CT	CT	CT	CC	NN	CC	CC	CT	CT	CC	CT	CT	CT	CC	CC	CT	CC	NN	CC	CC	CC	CC	CT	CC	CT	CC	CT	CC
1100162|F|0-31:T>A-31:T>A	T/A	TGCAGAATATATGCGATGATATTTCTTCTGATTGTTGTGCTCTGGCCGTCTCGCGTCGCACGCAAGGCC	chr6B	555852594	TT	TA	TT	TA	TA	TA	TA	TA	TT	TA	NN	AA	TA	TT	TT	AA	TA	TA	TT	TT	TT	TA	TT	TA	TT	TT	TA	TA	TT	TA	TA	TA	TT	TT	TT	TA	TA	TT	TT	TA	TA	TA	TA	TT	TA
988617|F|0-34:G>A-34:G>A	G/A	TGCAGACTATAACTGAAGCGGACATTCGGAAGAGGCCGATGTGGCACACGTACCCGAGATCGGAAGAGC	chr5D	423502194	GA	GG	GA	GA	GG	GA	GG	GA	GG	GA	GA	NN	GG	GA	GG	GA	GG	GA	GA	GA	GA	GA	GG	GG	GA	GA	AA	NN	GG	GA	GA	GG	GA	GG	GG	GG	GG	GA	GG	GA	GG	GA	GA	GG	GG
2252986|F|0-61:C>G-61:C>G	C/G	TGCAGAGTGCATACGAGTCGACCTTCACTCCAACGCTCAGGAGGTGCCGAGCGTGACGGAGCATGCCGA	chr7B	399532886	CG	CC	CG	CC	CC	CC	CC	CC	CG	CC	CG	CC	CC	CG	CG	CC	CC	CC	CG	CG	CG	CC	CG	CC	CG	CC	CC	CC	CG	CC	CC	CC	GG	CG	CG	CC	CC	CG	CG	CC	CC	CC	CC	CG	CC
13120176|F|0-13:T>C-13:T>C	T/C	TGCAGGCGATTGATTTGGTGTCTGGGTGGGATTGCCGAGATCGGAAGAGCGGTTCAGCAGGAATGCCGA	NA	NA	CC	TT	CC	TC	TC	TC	TC	TC	CC	TC	CC	TC	TC	CC	CC	TC	TC	TC	CC	CC	CC	TC	CC	TC	CC	TC	TC	TC	CC	TC	TC	TC	CC	CC	CC	TC	TT	CC	CC	TC	TC	TC	TC	CC	TC
3940984|F|0-31:G>A-31:G>A	G/A	TGCAGGAGCAGGTGAAGGGCATGGAGGAGGTGGCCCGAGATCGGAAGAGCGGTTCAGCAGGAATGCCGA	chr4D	32064171	GA	GA	GG	GA	GG	GG	GG	GA	GG	GG	GG	GG	GG	NN	GA	GA	GA	GG	GA	GA	GG	GG	GA	GG	GA	GA	GA	GG	GA	GG	GA	GA	GG	GA	GA	GA	GG	GG	AA	GG	GG	GA	GA	GG	GG
3024864|F|0-16:A>G-16:A>G	A/G	TGCAGCACCTCGCGGTATCCTCCTCCGCTCCTGGGCCCGAGATCGGAAGAGCGGTTCAGCAGGAATGCC	chr3A	269226740	AG	AA	AA	AG	AG	AG	AA	AA	AG	AA	AG	AA	AA	AA	AA	AA	AG	AG	AG	AA	AG	AG	AG	AG	AA	AG	AG	AA	AG	AA	AA	AA	AA	AA	AG	AA	AA	AG	AG	AG	AG	AG	AA	AA	AG
16709403|F|0-20:T>C-20:T>C	T/C	TGCAGCTGAGCTTTAGCTCGTTGTCCGAGATCGGAAGAGCGGTTCAGCAGGAATGCCGAGACCGATCTC	NA	NA	CC	TC	CC	TT	TC	TC	TC	TC	CC	TC	CC	TC	TC	CC	CC	TC	TC	TC	CC	CC	CC	TC	CC	TC	NN	TC	TC	TC	CC	TC	TC	TC	CC	CC	TC	TC	TC	CC	CC	TC	TC	TC	TC	CC	TC
3532817|F|0-24:A>G-24:A>G	A/G	TGCAGGGAGCCCAAGGACATGGTCATCTCGCAGTGGCACTTCCTCCGAGATCGGAAGAGCGGTTCAGCA	NA	NA	AG	GG	AG	GG	AG	GG	AG	AG	AG	GG	GG	GG	GG	GG	GG	GG	GG	AG	GG	AG	GG	AG	GG	AG	AG	GG	GG	AG	GG	GG	GG	GG	AG	GG	AG	AG	GG	AG	AG	GG	GG	GG	GG	NN	AG
1036270|F|0-44:A>G-44:A>G	A/G	TGCAGAAACGCTTCCACCATGGTGAGTCCTACGACCATGCACGCACGGCCATCTTTCTTGACCGAGATC	chr4D	453331045	AA	AA	AA	AA	AA	AG	AG	AA	AG	AG	AA	GG	AG	AA	AG	AA	AG	AG	AG	AG	AA	AA	AA	AG	GG	AG	NN	AG	AG	AG	AA	AA	AA	AA	AA	AA	AA	AA	AG	AG	AG	AG	AA	AG	AA
3028716|F|0-5:C>G-5:C>G	C/G	TGCAGCAGGGCGTCGTTGTTGGAGAACTCGCGGCCGAAGAGCCGAGATCGGAAGAGCGGTTCAGCAGGA	chr6B	637862215	CG	CC	CG	CC	CC	CC	CC	CC	CG	CC	CG	CC	CC	CG	CG	CC	CC	CC	CG	CG	CG	CC	CG	CC	CG	CC	CC	CC	CG	CC	CC	CC	CG	CG	CG	CC	CC	CG	CC	CC	CC	CC	CC	CG	NN
3953791|F|0-14:A>G-14:A>G	A/G	TGCAGCCGTAGAGCATACAGCTGGTTGTTCTCGACGCCGAGGACTGTCAGGTACCGCCGAGATCGGAAG	chr5A	116573600	AG	AG	GG	GG	AG	GG	GG	GG	AG	GG	GG	GG	AG	AG	AG	GG	GG	AG	GG	AG	GG	AG	AG	GG	GG	GG	GG	GG	AG	GG	GG	AG	AG	GG	AG	GG	NN	GG	AG	GG	AA	AG	GG	GG	AG
4019649|F|0-16:T>C-16:T>C	T/C	TGCAGTGCTGATTTGGTGGTTATGTGTTTCTTCCAGTTTCTTGTTACCGAGATCGGAAGAGCGGTTCAG	chr6D	26242653	CC	CC	TC	TC	CC	TC	TC	TC	TC	CC	TC	CC	CC	CC	TC	TC	CC	TC	CC	CC	TC	TC	CC	CC	CC	CC	TT	CC	CC	TC	CC	CC	CC	CC	CC	TC	CC	TC	TC	CC	TC	CC	CC	TC	TT
6049856|F|0-17:A>C-17:A>C	A/C	TGCAGGTGGGCGTGGACATGCTCCGATCCGAGATCGGAAGAGCGGTTCAGCAGGAATGCCGAGACCGAT	NA	NA	CC	CC	AC	AC	CC	CC	AC	NN	AC	CC	CC	CC	AC	AC	CC	AC	AC	AC	CC	CC	AA	CC	CC	CC	CC	AC	AC	CC	CC	AA	CC	CC	CC	AC	AC	CC	NN	CC	NN	CC	CC	AC	CC	CC	AC
5323490|F|0-13:G>T-13:G>T	G/T	TGCAGAATTCAGTGAGTTACATGCACCGAGATCGGAAGAGCGGTTCAGCAGGAATGCCGAGACCGATCT	NA	NA	GG	GG	GG	GG	GT	GT	GG	GG	GG	GG	GG	GG	GT	GG	GT	GG	GG	NN	GG	GT	GT	GG	GG	GT	GG	GG	GG	GT	GG	GG	GG	GT	GG	GG	GT	GG	GT	GG	GG	GG	GT	GG	NN	GG	TT
1695331|F|0-20:A>C-20:A>C	A/C	TGCAGGCAGGCAAAGCAAAGAGTGGACGGGTACCTGGCCGATTGACAGCGCGCATCGACCGAGATCGGA	chr6B	520871732	AA	AC	AA	AC	AC	AC	AC	AC	AA	AC	AA	CC	AC	AA	AA	AC	AC	AC	AA	AA	AA	AC	NN	AC	AA	AC	AA	AC	AA	AC	AC	AC	AA	AA	AA	AC	AC	AA	AA	AC	AC	AC	AC	AA	AA
3022031|F|0-22:C>T-22:C>T	C/T	TGCAGCCATGGCGAACTTCCATCGGTGCAATCCTTTCCGAGATCGGAAGAGCGGTTCAGCAGGAATGCC	chr3B	145844710	CC	TT	CT	CC	CC	CC	CC	CT	CT	CC	TT	CT	CT	CC	CT	CC	NN	CC	CT	CC	NN	CC	CT	CC	CC	CC	CC	CC	CT	TT	CC	CT	CC	CC	CT	CC	CT	CC	CC	CC	CT	CT	CT	NN	CC
3943449|F|0-9:T>A-9:T>A	T/A	TGCAGGAGGTGCGGACGACGACGACGACGCTGCCGCCGACACCGAGATCGGAAGAGCGGTTCAGCAGGA	chr7A	681613903	TA	TT	TA	TA	TT	TA	TT	TT	TT	TA	TA	TT	TT	TT	TA	TA	TT	TA	TT	TA	TA	TA	TT	TT	TA	TA	TT	AA	TT	TA	TA	TT	TA	TA	TT	TT	TT	TT	TT	TT	TA	TT	TA	TT	NN
7336062|F|0-5:A>G-5:A>G	A/G	TGCAGATTCGAGAACAAGGCTGGTTCATATCGTTGTACTGCACCGCACTGGACACGGCAGCTGGAGGTT	chr6B	538815720	GG	AG	GG	AG	AG	AG	AG	AG	GG	AG	GG	AG	AG	GG	AG	AG	AG	GG	GG	GG	GG	AG	GG	AG	GG	AG	AG	AG	GG	AG	AG	AG	GG	GG	AG	AG	AG	NN	GG	AG	AG	AG	AG	GG	AG
1208299|F|0-11:C>G-11:C>G	C/G	TGCAGCAGGGACACGGTGCTGGGGAGCTGGAACGACACGTTGTTCATGCTCGCGCCCAGCCGAGATCGG	chr5D	28880693	CC	CG	CC	CC	CG	CC	CC	CC	CG	CC	CC	CC	CG	CG	CG	CC	CC	CG	CC	CG	CC	CG	CG	CC	CC	CC	CC	CC	CG	CC	CC	CG	CG	CC	CC	CC	CC	CG	CG	CC	CG	CG	CC	CC	CG
14925045|F|0-5:C>G-5:C>G	C/G	TGCAGCCCAAGCTTGCGGGCCAGCTCGGTCTTCGTCTCCGAGATCGGAAGAGCGGTTCAGCAGGAATGC	NA	NA	GG	CG	GG	CG	CG	CG	CG	GG	GG	CG	GG	CG	CG	GG	CG	CG	CG	CG	GG	GG	GG	CG	GG	CG	GG	CG	CC	CG	GG	CG	CG	CG	GG	GG	CG	CG	CG	GG	GG	CG	CG	CG	CG	GG	CG
7343113|F|0-7:T>C-7:T>C	T/C	TGCAGCGTGTCCTCCGTTGCCGAGATCGGAAGAGCGGTTCAGCAGGAATGCCGAGACCGATCTCGTATG	NA	NA	TT	TC	TC	TT	TC	TT	TC	TT	TT	TT	TT	TC	TC	TT	TT	TT	TC	TT	TC	TT	CC	TT	TT	TT	TT	TC	TT	TT	TT	TT	TT	TT	TT	TT	TT	TT	NN	TT	TT	TC	TC	TT	TT	TT	NN
4260926|F|0-14:G>T-14:G>T	G/T	TGCAGCTCGCGGTTGTGATGTACGTTGGCGGAGCTAGGCCACCGAGATCGGAAGAGCGGTTCAGCAGGA	chr2A	209231445	GT	GG	GT	GG	GG	GG	GG	GG	GT	GG	GT	GG	GG	GT	GT	GG	GG	GG	GT	GT	GT	GG	GT	GG	GT	GG	GG	GG	GT	GG	GG	GG	GT	GT	GT	GG	GG	GT	GT	GG	GG	GG	GG	GT	GG
3940068|F|0-25:A>G-25:A>G	A/G	TGCAGGAAAGCTTTGTGGTGGTGAAAGAGTTGGCAGACCTAGAGGATGACTTCCGAGATCGGAAGAGCG	NA	NA	GG	GG	AG	GG	AG	AG	AG	GG	GG	GG	AG	AG	AG	AG	AG	GG	GG	NN	AG	GG	AG	GG	GG	GG	GG	AG	GG	GG	AG	AG	GG	GG	AG	AG	AG	AG	AG	GG	AG	GG	GG	GG	GG	AG	GG
1151515|F|0-56:A>G-56:A>G	A/G	TGCAGCACGTTTGTCAGCTCCTTCACCGCCACCACGGTGGTCTTGTCAAGCACGCCACGGTACACCACG	chr1D	443717910	AG	AA	AA	AA	AG	AG	AA	NN	AA	AG	AA	AA	AA	AG	AA	AA	AA	AG	AG	AA	AA	AG	AA	AA	AA	AA	AA	AG	AA	AA	AG	AA	AG	AG	AA	AG	AG	AG	AG	AG	AA	AA	AA	AG	AA
3533791|F|0-11:G>C-11:G>C	G/C	TGCAGAAAAGGGGGTCGCAGTTTCTTGGCATTGGAGAAAGCGACCGAGATCGGAAGAGCGGTTCAGCAG	chr5A	666525732	GC	GC	GC	GC	GC	CC	CC	GC	CC	CC	GC	CC	CC	GC	CC	GC	CC	CC	CC	CC	GC	GC	GC	CC	CC	CC	CC	CC	CC	CC	GC	GC	CC	CC	GC	GC	GC	GC	CC	CC	CC	CC	GG	CC	CC
1088747|F|0-40:C>A-40:C>A	C/A	TGCAGACACGGTCCAGAATGGCGACGAAGTCCCTCGCCACCATGAATATCCTCAGAGGATGCGCCTCCT	chr1D	420600926	CA	NN	CC	CC	CA	CA	CC	CC	CC	CA	CC	CC	CC	CA	CA	CC	CC	CA	CA	CC	CC	CC	CC	CC	CC	CC	CC	CA	CC	CC	CA	CC	NN	CA	CC	CA	CA	CA	CC	CA	CC	CC	CA	CA	CC
4991984|F|0-14:C>G-14:C>G	C/G	TGCAGTCGTTTCATCAGACCCACCCGAGATCGGAAGAGCGGTTCAGCAGGAATGCCGAGACCGATCTCG	NA	NA	GG	CG	CG	CG	GG	CG	GG	CG	GG	CG	GG	GG	CG	CG	CG	GG	GG	GG	GG	CG	CG	CG	CG	GG	CG	CG	GG	CG	CG	CG	CG	GG	GG	CG	CG	GG	CG	GG	GG	CG	CG	CG	CG	CG	GG
5411562|F|0-17:G>C-17:G>C	G/C	TGCAGCATCCTCGTCTCGCTCCTCGTCACCGCCGAGATCGGAAGAGCGGTTCAGCAGGAATGCCGAGAC	chr2B	785238736	GG	GG	GC	GC	GG	GG	GC	GG	GC	GG	GG	GG	GC	GC	GG	GC	GC	GC	GG	GG	GC	GG	GG	GG	GG	GC	GC	GG	GG	GC	GG	GG	GG	GC	GG	GG	NN	GG	GG	GG	NN	GC	GG	GG	GC
1212495|F|0-17:G>A-17:G>A	G/A	TGCAGCAGCGGCTCGGCGAGCAGAGCTTCCACCTTCTCGTTCTTGACGTTGGGGAGGACGATGTTCTGC	chr6D	422081099	GG	GA	GG	GA	GA	GA	GA	GA	GG	GA	GG	GA	GA	GG	GA	GA	GA	GA	GG	GG	GG	GA	GG	GA	GG	GA	GA	GA	GG	GA	GA	GA	GG	GG	GA	GA	GA	GG	GG	GA	GA	GA	GA	GG	GA
3941446|F|0-62:A>G-62:A>G	A/G	TGCAGGTGCGGCGCAGGAGGAGGACTCGGCCGCGAGTCGACGAGCTCGACCAGCAGGGTCGGACGGCGG	chr4A	189622814	AG	AA	AG	AA	AA	AA	AA	AA	AG	AA	AG	AA	AA	AA	AG	AA	AA	AA	AG	AG	AG	AA	AG	AA	AG	AA	NN	AA	AG	AA	AA	AA	AG	AG	AG	AA	AA	AG	AG	AA	AA	AA	AA	AG	AA
12009873|F|0-6:C>T-6:C>T	C/T	TGCAGGCTGATGGTCGGCCGAGATCGGAAGAGCGGTTCAGCAGGAATGCCGAGACCGATCTCGTATGCC	NA	NA	CC	CT	CT	CT	CT	CT	CT	CT	CC	CT	CC	CC	CT	CC	CC	CT	CT	CT	CC	CC	CC	CT	NN	CT	CC	CT	CT	CT	CC	CT	CT	CT	CC	CC	CC	CT	CC	CC	CC	CT	CT	CT	CT	CC	CT
3945463|F|0-15:T>G-15:T>G	T/G	TGCAGCGAGGTGCAGTGGGCTGGCCCAGTCCGAGATCGGAAGAGCGGTTCAGCAGGAATGCCGAGACCG	chr6D	249985919	TG	TT	GG	TT	TT	TT	TT	TT	TG	TT	TG	TT	TT	TG	TG	TT	TT	TT	TG	TG	TG	TT	TG	TT	TG	TT	NN	TT	TG	TT	TT	TT	TG	TG	TG	TT	TT	TG	TG	TT	TT	TT	TT	TG	TT
4538733|F|0-14:A>G-14:A>G	A/G	TGCAGCAAAGCAGCACGAAGCCGAGATCGGAAGAGCGGTTCAGCAGGAATGCCGAGACCGATCTCGTAT	NA	NA	GG	AG	AG	GG	GG	GG	AG	GG	GG	AG	GG	AG	AG	AG	GG	GG	GG	GG	GG	AG	GG	GG	GG	GG	AG	GG	NN	AG	GG	AG	AG	AG	AG	AG	AG	AG	GG	GG	GG	GG	GG	GG	AG	AG	GG
16709407|F|0-18:A>G-18:A>G	A/G	TGCAGGGGCTCGGTCGGAAGATGCGCCGAGATCGGAAGAGCGGTTCAGCAGGAATGCCGAGACCGATCT	NA	NA	GG	AG	GG	AG	AG	AG	AG	AG	GG	AG	GG	AG	AG	GG	AG	AG	AG	AG	GG	GG	GG	AG	GG	AG	GG	AG	AG	AG	GG	AG	AG	AG	GG	GG	AG	AG	GG	GG	GG	AG	AG	AG	AG	GG	AG
3034399|F|0-13:C>T-13:C>T	C/T	TGCAGAGCCAACACATGCTGCTCAATGACAATGTGCTGGCCACCGAGATCGGAAGAGCGGTTCAGCAGG	chr6B	678739603	CC	CT	CC	CT	CT	CT	CT	CT	CC	CT	CC	CT	CT	CC	CC	CT	CT	CT	CC	CC	CC	CT	CC	CT	NN	CT	CT	CT	CC	CT	CT	CT	NN	CC	CT	CT	CT	CC	CC	CT	CT	CT	CT	CC	CT
1862786|F|0-66:T>A-66:T>A	T/A	TGCAGTATAGATCTTATCTTCGAACCGCACCGCGATGATTTGAAGTTCGTTCAGTCCCTCTGGCACTGA	chr2B	782126877	TT	TT	TA	TA	TT	TT	TA	TT	TA	TT	TT	TT	TA	TA	TT	TT	TA	TT	TT	TT	TA	TT	TT	TT	TT	TA	AA	TT	TT	TT	TT	TT	TT	TT	TT	TT	TA	TT	TT	TT	TT	TA	TT	TT	TT
3941648|F|0-12:T>C-12:T>C	T/C	TGCAGAGCAGAGTGGGCGCGGTAGATGGGCCGAGATCGGAAGAGCGGTTCAGCAGGAATGCCGAGACCG	chr7A	291203050	TC	TT	TC	TT	TT	TT	TT	TT	TC	TT	TC	TT	TT	TT	TT	TT	TT	TT	TC	TC	TC	TT	TC	TT	TC	TT	TT	TT	TC	NN	TT	TT	TC	TC	TC	TT	TT	TC	TC	TT	TT	TT	TT	TC	TT
3935314|F|0-9:T>C-9:T>C	T/C	TGCAGCCTCTGTCTGTCCAGCCACGCCGCCGAGATCGGAAGAGCGGTTCAGCAGGAATGCCGAGACCGA	chr5A	113650412	TC	TC	TC	NN	TC	TT	TT	TT	TC	TC	TT	TC	TT	TT	TT	TT	TC	TT	TC	TC	TC	TT	TT	TT	TT	TC	TT	TC	TC	TT	TT	TC	TT	TT	TC	TC	NN	TT	TT	TC	TT	TT	TT	TC	TT
1028528|F|0-67:T>C-67:T>C	T/C	TGCAGAGGAGAAGGGCCCGACCGCTGGCGTCATCCGCCGCTTCCTCAGGGTTGGCGGCGGCGGGCTGTG	chr2B	331218703	TT	TT	TT	NN	TC	TC	TC	TT	TC	TT	TC	TT	TC	TT	TT	TT	TT	TC	TT	TC	TT	TT	TT	TT	TC	TT	TT	TT	TC	TT	TC	TT	TC	TC	TC	TC	TT	TT	TT	TC	TT	TT	TC	TC	TC
1128525|F|0-7:T>A-7:T>A	T/A	TGCAGGCTGTCCATCTGTAGGGGATCCTGGTGGTGTTGGCGTGCATGGCCCTCTGCACGTCGAGCCGAG	chr6D	438806491	TA	TA	TT	TT	TT	TT	TA	NN	TA	TA	TT	TT	TT	TT	TA	TT	TA	TT	TT	TA	TT	TT	NN	TT	TT	TT	TT	TA	TT	TA	TT	TT	TT	TA	TA	TT	TA	TT	TT	TT	TA	TA	TT	TT	TA
1089346|F|0-23:G>C-23:G>C	G/C	TGCAGATTGAATCAAGCGCCGCCGCCGTCGCCCTTTGCTTGTAGGTTGCTGCTGCCGCCGAGATCGGAA	chr1A	82132019	GG	GC	GG	GG	GC	GG	GG	GG	GC	GG	GG	GG	GC	GC	GC	GG	GG	GC	GG	GC	GG	GC	GC	GG	GG	GG	GG	GG	GC	GG	GG	GC	GG	GG	GG	GG	GG	GG	GC	GG	GG	GC	GG	GG	GC
1106166|F|0-21:G>C-21:G>C	G/C	TGCAGCCGTGGGTGTGTGCTTGTATGAGTTTTGTGCTCTAGGAATAGTAACGGGGCTGTGTGTACAGCC	chr7D	638534916	GC	GG	GG	GC	GC	GC	GC	NN	GG	GC	GC	GG	GG	GG	GC	GG	GC	GC	GC	GC	GC	GC	GG	GG	GC	GG	GG	GC	GC	GG	GG	GG	GC	GG	GG	GC	GG	GC	GC	GC	GC	GG	GC	GC	GC
3026919|F|0-38:C>G-38:C>G	C/G	TGCAGCAGCTGTTCGTGGACATGTTCCAGGCCGACCTCCTCGCCGAGATCGGAAGAGCGGTTCAGCAGG	chr7B	69786892	CC	CC	CG	CC	CG	CG	CG	CC	CG	CC	CG	CC	CG	CC	CC	CC	CC	CC	CC	CG	CC	CC	NN	CC	CG	CC	CC	CC	CG	CC	CG	CC	CG	CG	CG	CG	CC	CC	CC	CG	CC	CC	CG	CG	CG
991453|F|0-38:G>A-38:G>A	G/A	TGCAGTGGAATTGGCTGTTGCTTCTATTCATGGGGCTCGCACAGGCTATGGAGATTAGATTTCTTCCCA	chr3B	70909818	GA	AA	GA	GA	AA	GA	AA	AA	GA	AA	AA	GA	AA	AA	GA	GA	AA	AA	AA	GA	NN	GA	GA	AA	GA	GA	GG	AA	GA	AA	GA	AA	NN	AA	GA	AA	GA	AA	AA	AA	GA	AA	GA	AA	AA
3574465|F|0-17:A>G-17:A>G	A/G	TGCAGCTGCGGCGGGTAATAATACGGGTATGCGCCAGCCGAGATCGGAAGAGCGGTTCAGCAGGAATGC	chr7D	577964001	AA	AG	AA	AG	AA	AA	AG	AA	AG	AA	AG	AA	AG	AA	AA	AA	AG	NN	AA	AA	AA	AA	AA	AG	AG	AG	AG	AA	AA	AG	AA	AA	AA	AA	AG	AG	AG	AG	AA	AA	AA	AA	AA	AG	AG
4539766|F|0-19:A>G-19:A>G	A/G	TGCAGCAGGAGCGCTCCAAACCGAGATCGGAAGAGCGGTTCAGCAGGAATGCCGAGACCGATCTCGTAT	NA	NA	AG	AA	AG	AG	AA	AG	AA	AG	AA	AG	AG	AA	AA	AG	AG	AG	AA	AG	AA	AG	AG	AG	AA	AA	AG	AG	AG	AA	AA	AG	GG	AA	AG	AA	AA	AA	AA	AG	AA	AG	AA	AG	AG	AA	AA
1697751|F|0-24:C>A-24:C>A	C/A	TGCAGCTCGCCCATGCCGGCGCCGCTGCACCGCTTGCACCGATCAGTCGCCGCTACAGCTGCCGAGATC	chr7A	34792385	CC	CC	CC	CC	CA	CA	CA	CC	CC	CC	CA	CC	CA	CC	CA	CC	CA	CC	CA	CA	CA	CC	CA	CA	CA	CC	CC	CC	CC	CA	CC	NN	AA	CA	CC	CA	NN	CC	CA	CC	CC	CC	CC	AA	CC
4998006|F|0-30:C>T-30:C>T	C/T	TGCAGCAAGAACTTGCGCCTCCTCTCGAGCCTTTTGCGATCTTCTTCACTGCCCTCGGGCTCGGACCCG	chr7A	58234906	CC	CT	CC	CT	CC	CT	CT	CC	CT	CT	CT	CT	CT	CC	CT	CT	CC	CT	CC	CC	CT	CT	CT	CT	CC	CC	CT	CT	CC	CT	CC	CT	CT	CC	CT	CT	CC	CT	CT	CT	CC	CT	CC	CT	CC
1084042|F|0-6:T>C-6:T>C	T/C	TGCAGATAATGAGCGGGGGATTAACTGGGGTGATGGGCGTTGGTTTACCGAGATCGGAAGAGCGGTTCA	chr6D	311247819	TT	TC	TT	TC	TC	TC	TC	TC	TT	TC	TT	TC	TC	TT	TC	TC	TC	TC	TT	TT	TT	TC	TT	TC	TT	TC	TT	TC	TT	TC	TC	TC	NN	TT	TT	TC	TC	TT	TT	TC	TC	TC	TC	TT	TC
5577895|F|0-7:C>T-7:C>T	C/T	TGCAGAGCGTCTGGCACGACGACGCGTTGGACCCGAGATCGGAAGAGCGGTTCAGCAGGAATGCCGAGA	chr6D	420425538	CT	CC	CT	CC	CC	CC	CC	CC	CT	CC	CT	CC	CC	CT	CT	CC	CC	CC	CT	CT	CT	CC	CT	CC	CT	CC	CC	CC	CT	CC	CC	CC	CT	CT	CT	CC	CC	CT	CT	CC	CC	CC	CC	CT	CC
[truncated: 7,381 more rows]
[truncated: 127 more columns]
